# Supplementary material for: Evidence for genetic causal relationships between gut microbiome, metabolites, and myasthenia gravis: a bidirectional Mendelian randomization study
Source: Front Immunol. 2023 Dec 21;14:1279845. doi: 10.3389/fimmu.2023.1279845 (PMC10764630; doi:10.3389/fimmu.2023.1279845)
Supplement: Supplementary file 4 [file Table_1.xlsx]

## Sheet: Table S1
Supplementary Table S1. Details of gut microbiome from MiBioGen consortium
Number	Trait	Year	Author	PMID	Population	Sample size	Number of SNPs	Build
1	Gut microbiota abundance (class Actinobacteria id.419)	2021	Kurilshikov A	33462485	European	14306	5684804	HG19/GRCh37
2	Gut microbiota abundance (class Alphaproteobacteria id.2379)	2021	Kurilshikov A	33462485	European	14306	5470627	HG19/GRCh37
3	Gut microbiota abundance (class Bacilli id.1673)	2021	Kurilshikov A	33462485	European	14306	5663902	HG19/GRCh37
4	Gut microbiota abundance (class Bacteroidia id.912)	2021	Kurilshikov A	33462485	European	14306	5729267	HG19/GRCh37
5	Gut microbiota abundance (class Betaproteobacteria id.2867)	2021	Kurilshikov A	33462485	European	14306	5707741	HG19/GRCh37
6	Gut microbiota abundance (class Clostridia id.1859)	2021	Kurilshikov A	33462485	European	14306	5729268	HG19/GRCh37
7	Gut microbiota abundance (class Coriobacteriia id.809)	2021	Kurilshikov A	33462485	European	14306	5698092	HG19/GRCh37
8	Gut microbiota abundance (class Deltaproteobacteria id.3087)	2021	Kurilshikov A	33462485	European	14306	5616854	HG19/GRCh37
9	Gut microbiota abundance (class Erysipelotrichia id.2147)	2021	Kurilshikov A	33462485	European	14306	5720820	HG19/GRCh37
10	Gut microbiota abundance (class Gammaproteobacteria id.3303)	2021	Kurilshikov A	33462485	European	14306	5689849	HG19/GRCh37
11	Gut microbiota abundance (class Lentisphaeria id.2250)	2021	Kurilshikov A	33462485	European	14306	5282234	HG19/GRCh37
12	Gut microbiota abundance (class Melainabacteria id.1589)	2021	Kurilshikov A	33462485	European	14306	5355624	HG19/GRCh37
13	Gut microbiota abundance (class Methanobacteria id.119)	2021	Kurilshikov A	33462485	European	14306	5118613	HG19/GRCh37
14	Gut microbiota abundance (class Mollicutes id.3920)	2021	Kurilshikov A	33462485	European	14306	5510407	HG19/GRCh37
15	Gut microbiota abundance (class Negativicutes id.2164)	2021	Kurilshikov A	33462485	European	14306	5721008	HG19/GRCh37
16	Gut microbiota abundance (class Verrucomicrobiae id.4029)	2021	Kurilshikov A	33462485	European	14306	5518011	HG19/GRCh37
17	Gut microbiota abundance (family Acidaminococcaceae id.2166)	2021	Kurilshikov A	33462485	European	14306	5547067	HG19/GRCh37
18	Gut microbiota abundance (family Actinomycetaceae id.421)	2021	Kurilshikov A	33462485	European	14306	5424030	HG19/GRCh37
19	Gut microbiota abundance (family Alcaligenaceae id.2875)	2021	Kurilshikov A	33462485	European	14306	5696994	HG19/GRCh37
20	Gut microbiota abundance (family Bacteroidaceae id.917)	2021	Kurilshikov A	33462485	European	14306	5729148	HG19/GRCh37
21	Gut microbiota abundance (family Bacteroidales S24 7group id.11173)	2021	Kurilshikov A	33462485	European	14306	5432872	HG19/GRCh37
22	Gut microbiota abundance (family Bifidobacteriaceae id.433)	2021	Kurilshikov A	33462485	European	14306	5668532	HG19/GRCh37
23	Gut microbiota abundance (family Christensenellaceae id.1866)	2021	Kurilshikov A	33462485	European	14306	1515865	HG19/GRCh37
24	Gut microbiota abundance (family Clostridiaceae1 id.1869)	2021	Kurilshikov A	33462485	European	14306	5598586	HG19/GRCh37
25	Gut microbiota abundance (family Clostridiales vadin BB60 group id.11286)	2021	Kurilshikov A	33462485	European	14306	5497800	HG19/GRCh37
26	Gut microbiota abundance (family Coriobacteriaceae id.811)	2021	Kurilshikov A	33462485	European	14306	5698092	HG19/GRCh37
27	Gut microbiota abundance (family Defluviitaleaceae id.1924)	2021	Kurilshikov A	33462485	European	14306	5440708	HG19/GRCh37
28	Gut microbiota abundance (family Desulfovibrionaceae id.3169)	2021	Kurilshikov A	33462485	European	14306	5616478	HG19/GRCh37
29	Gut microbiota abundance (family Enterobacteriaceae id.3469)	2021	Kurilshikov A	33462485	European	14306	5598485	HG19/GRCh37
30	Gut microbiota abundance (family Erysipelotrichaceae id.2149)	2021	Kurilshikov A	33462485	European	14306	5720820	HG19/GRCh37
31	Gut microbiota abundance (family Family XI id.1936)	2021	Kurilshikov A	33462485	European	14306	4330602	HG19/GRCh37
32	Gut microbiota abundance (family Family XIII id.1957)	2021	Kurilshikov A	33462485	European	14306	5620554	HG19/GRCh37
33	Gut microbiota abundance (family Lachnospiraceae id.1987)	2021	Kurilshikov A	33462485	European	14306	5729268	HG19/GRCh37
34	Gut microbiota abundance (family Lactobacillaceae id.1836)	2021	Kurilshikov A	33462485	European	14306	5401891	HG19/GRCh37
35	Gut microbiota abundance (family Methanobacteriaceae id.121)	2021	Kurilshikov A	33462485	European	14306	5118613	HG19/GRCh37
36	Gut microbiota abundance (family Oxalobacteraceae id.2966)	2021	Kurilshikov A	33462485	European	14306	5323881	HG19/GRCh37
37	Gut microbiota abundance (family Pasteurellaceae id.3689)	2021	Kurilshikov A	33462485	European	14306	5491834	HG19/GRCh37
38	Gut microbiota abundance (family Peptococcaceae id.2024)	2021	Kurilshikov A	33462485	European	14306	5490085	HG19/GRCh37
39	Gut microbiota abundance (family Peptostreptococcaceae id.2042)	2021	Kurilshikov A	33462485	European	14306	5643812	HG19/GRCh37
40	Gut microbiota abundance (family Porphyromonadaceae id.943)	2021	Kurilshikov A	33462485	European	14306	5716664	HG19/GRCh37
41	Gut microbiota abundance (family Prevotellaceae id.960)	2021	Kurilshikov A	33462485	European	14306	5643858	HG19/GRCh37
42	Gut microbiota abundance (family Rhodospirillaceae id.2717)	2021	Kurilshikov A	33462485	European	14306	5444973	HG19/GRCh37
43	Gut microbiota abundance (family Rikenellaceae id.967)	2021	Kurilshikov A	33462485	European	14306	5665279	HG19/GRCh37
44	Gut microbiota abundance (family Ruminococcaceae id.2050)	2021	Kurilshikov A	33462485	European	14306	5729189	HG19/GRCh37
45	Gut microbiota abundance (family Streptococcaceae id.1850)	2021	Kurilshikov A	33462485	European	14306	5648128	HG19/GRCh37
46	Gut microbiota abundance (family Veillonellaceae id.2172)	2021	Kurilshikov A	33462485	European	14306	5688519	HG19/GRCh37
47	Gut microbiota abundance (family Verrucomicrobiaceae id.4036)	2021	Kurilshikov A	33462485	European	14306	5518011	HG19/GRCh37
48	Gut microbiota abundance (family Victivallaceae id.2255)	2021	Kurilshikov A	33462485	European	14306	5184073	HG19/GRCh37
49	Gut microbiota abundance (genus Actinomyces id.423)	2021	Kurilshikov A	33462485	European	14306	5417207	HG19/GRCh37
50	Gut microbiota abundance (genus Adlercreutzia id.812)	2021	Kurilshikov A	33462485	European	14306	5437332	HG19/GRCh37
51	Gut microbiota abundance (genus Akkermansia id.4037)	2021	Kurilshikov A	33462485	European	14306	5518001	HG19/GRCh37
52	Gut microbiota abundance (genus Alistipes id.968)	2021	Kurilshikov A	33462485	European	14306	5662599	HG19/GRCh37
53	Gut microbiota abundance (genus Allisonella id.2174)	2021	Kurilshikov A	33462485	European	14306	4116508	HG19/GRCh37
54	Gut microbiota abundance (genus Alloprevotella id.961)	2021	Kurilshikov A	33462485	European	14306	3047413	HG19/GRCh37
55	Gut microbiota abundance (genus Anaerofilum id.2053)	2021	Kurilshikov A	33462485	European	14306	5321133	HG19/GRCh37
56	Gut microbiota abundance (genus Anaerostipes id.1991)	2021	Kurilshikov A	33462485	European	14306	5691265	HG19/GRCh37
57	Gut microbiota abundance (genus Anaerotruncus id.2054)	2021	Kurilshikov A	33462485	European	14306	5646976	HG19/GRCh37
58	Gut microbiota abundance (genus Bacteroides id.918)	2021	Kurilshikov A	33462485	European	14306	5729148	HG19/GRCh37
59	Gut microbiota abundance (genus Barnesiella id.944)	2021	Kurilshikov A	33462485	European	14306	5561375	HG19/GRCh37
60	Gut microbiota abundance (genus Bifidobacterium id.436)	2021	Kurilshikov A	33462485	European	14306	5666549	HG19/GRCh37
61	Gut microbiota abundance (genus Bilophila id.3170)	2021	Kurilshikov A	33462485	European	14306	5552365	HG19/GRCh37
62	Gut microbiota abundance (genus Blautia id.1992)	2021	Kurilshikov A	33462485	European	14306	335714	HG19/GRCh37
63	Gut microbiota abundance (genus Butyricicoccus id.2055)	2021	Kurilshikov A	33462485	European	14306	5648432	HG19/GRCh37
64	Gut microbiota abundance (genus Butyricimonas id.945)	2021	Kurilshikov A	33462485	European	14306	5487648	HG19/GRCh37
65	Gut microbiota abundance (genus Butyrivibrio id.1993)	2021	Kurilshikov A	33462485	European	14306	5096306	HG19/GRCh37
66	Gut microbiota abundance (genus Candidatus Soleaferrea id.11350)	2021	Kurilshikov A	33462485	European	14306	5372145	HG19/GRCh37
67	Gut microbiota abundance (genus Catenibacterium id.2153)	2021	Kurilshikov A	33462485	European	14306	4089327	HG19/GRCh37
68	Gut microbiota abundance (genus Christensenellaceae R 7group id.11283)	2021	Kurilshikov A	33462485	European	14306	5645310	HG19/GRCh37
69	Gut microbiota abundance (genus Clostridium innocuum group id.14397)	2021	Kurilshikov A	33462485	European	14306	5231958	HG19/GRCh37
70	Gut microbiota abundance (genus Clostridium sensustricto1 id.1873)	2021	Kurilshikov A	33462485	European	14306	5594934	HG19/GRCh37
71	Gut microbiota abundance (genus Collinsella id.815)	2021	Kurilshikov A	33462485	European	14306	5563963	HG19/GRCh37
72	Gut microbiota abundance (genus Coprobacter id.949)	2021	Kurilshikov A	33462485	European	14306	5394658	HG19/GRCh37
73	Gut microbiota abundance (genus Coprococcus1 id.11301)	2021	Kurilshikov A	33462485	European	14306	5649452	HG19/GRCh37
74	Gut microbiota abundance (genus Coprococcus2 id.11302)	2021	Kurilshikov A	33462485	European	14306	5525173	HG19/GRCh37
75	Gut microbiota abundance (genus Coprococcus3 id.11303)	2021	Kurilshikov A	33462485	European	14306	5637737	HG19/GRCh37
76	Gut microbiota abundance (genus Defluviitaleaceae UCG011 id.11287)	2021	Kurilshikov A	33462485	European	14306	5440169	HG19/GRCh37
77	Gut microbiota abundance (genus Desulfovibrio id.3173)	2021	Kurilshikov A	33462485	European	14306	5459163	HG19/GRCh37
78	Gut microbiota abundance (genus Dialister id.2183)	2021	Kurilshikov A	33462485	European	14306	5553148	HG19/GRCh37
79	Gut microbiota abundance (genus Dorea id.1997)	2021	Kurilshikov A	33462485	European	14306	5702812	HG19/GRCh37
80	Gut microbiota abundance (genus Eggerthella id.819)	2021	Kurilshikov A	33462485	European	14306	5317951	HG19/GRCh37
81	Gut microbiota abundance (genus Eisenbergiella id.11304)	2021	Kurilshikov A	33462485	European	14306	5348517	HG19/GRCh37
82	Gut microbiota abundance (genus Enterorhabdus id.820)	2021	Kurilshikov A	33462485	European	14306	5416385	HG19/GRCh37
83	Gut microbiota abundance (genus Erysipelatoclostridium id.11381)	2021	Kurilshikov A	33462485	European	14306	5478224	HG19/GRCh37
84	Gut microbiota abundance (genus Erysipelotrichaceae UCG003 id.11384)	2021	Kurilshikov A	33462485	European	14306	563252	HG19/GRCh37
85	Gut microbiota abundance (genus Escherichia Shigella id.3504)	2021	Kurilshikov A	33462485	European	14306	5537082	HG19/GRCh37
86	Gut microbiota abundance (genus Eubacterium brachy group id.11296)	2021	Kurilshikov A	33462485	European	14306	5221253	HG19/GRCh37
87	Gut microbiota abundance (genus Eubacterium coprostanoligenes group id.11375)	2021	Kurilshikov A	33462485	European	14306	5699448	HG19/GRCh37
88	Gut microbiota abundance (genus Eubacterium eligens group id.14372)	2021	Kurilshikov A	33462485	European	14306	5631614	HG19/GRCh37
89	Gut microbiota abundance (genus Eubacterium fissicatena group id.14373)	2021	Kurilshikov A	33462485	European	14306	5159588	HG19/GRCh37
90	Gut microbiota abundance (genus Eubacterium hallii group id.11338)	2021	Kurilshikov A	33462485	European	14306	5686593	HG19/GRCh37
91	Gut microbiota abundance (genus Eubacterium nodatum group id.11297)	2021	Kurilshikov A	33462485	European	14306	5050598	HG19/GRCh37
92	Gut microbiota abundance (genus Eubacterium oxidoreducens group id.11339)	2021	Kurilshikov A	33462485	European	14306	5324438	HG19/GRCh37
93	Gut microbiota abundance (genus Eubacterium rectale group id.14374)	2021	Kurilshikov A	33462485	European	14306	5708381	HG19/GRCh37
94	Gut microbiota abundance (genus Eubacterium ruminantium group id.11340)	2021	Kurilshikov A	33462485	European	14306	5427661	HG19/GRCh37
95	Gut microbiota abundance (genus Eubacterium ventriosum group id.11341)	2021	Kurilshikov A	33462485	European	14306	5603754	HG19/GRCh37
96	Gut microbiota abundance (genus Eubacterium xylanophilum group id.14375)	2021	Kurilshikov A	33462485	European	14306	5543813	HG19/GRCh37
97	Gut microbiota abundance (genus Faecalibacterium id.2057)	2021	Kurilshikov A	33462485	European	14306	5720140	HG19/GRCh37
98	Gut microbiota abundance (genus Family XIII AD3011 group id.11293)	2021	Kurilshikov A	33462485	European	14306	5577002	HG19/GRCh37
99	Gut microbiota abundance (genus Family XIII UCG001 id.11294)	2021	Kurilshikov A	33462485	European	14306	5521084	HG19/GRCh37
100	Gut microbiota abundance (genus Flavonifractor id.2059)	2021	Kurilshikov A	33462485	European	14306	5510045	HG19/GRCh37
101	Gut microbiota abundance (genus Fusicatenibacter id.11305)	2021	Kurilshikov A	33462485	European	14306	5697232	HG19/GRCh37
102	Gut microbiota abundance (genus Gordonibacter id.821)	2021	Kurilshikov A	33462485	European	14306	5165457	HG19/GRCh37
103	Gut microbiota abundance (genus Haemophilus id.3698)	2021	Kurilshikov A	33462485	European	14306	5481944	HG19/GRCh37
104	Gut microbiota abundance (genus Holdemanella id.11393)	2021	Kurilshikov A	33462485	European	14306	5421763	HG19/GRCh37
105	Gut microbiota abundance (genus Holdemania id.2157)	2021	Kurilshikov A	33462485	European	14306	5464928	HG19/GRCh37
106	Gut microbiota abundance (genus Howardella id.2000)	2021	Kurilshikov A	33462485	European	14306	5174541	HG19/GRCh37
107	Gut microbiota abundance (genus Hungatella id.11306)	2021	Kurilshikov A	33462485	European	14306	5211608	HG19/GRCh37
108	Gut microbiota abundance (genus Intestinibacter id.11345)	2021	Kurilshikov A	33462485	European	14306	5535009	HG19/GRCh37
109	Gut microbiota abundance (genus Intestinimonas id.2062)	2021	Kurilshikov A	33462485	European	14306	5540147	HG19/GRCh37
110	Gut microbiota abundance (genus Lachnoclostridium id.11308)	2021	Kurilshikov A	33462485	European	14306	5714724	HG19/GRCh37
111	Gut microbiota abundance (genus Lachnospira id.2004)	2021	Kurilshikov A	33462485	European	14306	462269	HG19/GRCh37
112	Gut microbiota abundance (genus Lachnospiraceae FCS020 group id.11314)	2021	Kurilshikov A	33462485	European	14306	5547835	HG19/GRCh37
113	Gut microbiota abundance (genus Lachnospiraceae NC2004 group id.11316)	2021	Kurilshikov A	33462485	European	14306	5369940	HG19/GRCh37
114	Gut microbiota abundance (genus Lachnospiraceae ND3007 group id.11317)	2021	Kurilshikov A	33462485	European	14306	5629458	HG19/GRCh37
115	Gut microbiota abundance (genus Lachnospiraceae NK4A136 group id.11319)	2021	Kurilshikov A	33462485	European	14306	5663428	HG19/GRCh37
116	Gut microbiota abundance (genus Lachnospiraceae UCG001 id.11321)	2021	Kurilshikov A	33462485	European	14306	5482153	HG19/GRCh37
117	Gut microbiota abundance (genus Lachnospiraceae UCG004 id.11324)	2021	Kurilshikov A	33462485	European	14306	5633244	HG19/GRCh37
118	Gut microbiota abundance (genus Lachnospiraceae UCG008 id.11328)	2021	Kurilshikov A	33462485	European	14306	5401028	HG19/GRCh37
119	Gut microbiota abundance (genus Lachnospiraceae UCG010 id.11330)	2021	Kurilshikov A	33462485	European	14306	5565113	HG19/GRCh37
120	Gut microbiota abundance (genus Lactobacillus id.1837)	2021	Kurilshikov A	33462485	European	14306	5398287	HG19/GRCh37
121	Gut microbiota abundance (genus Lactococcus id.1851)	2021	Kurilshikov A	33462485	European	14306	5200746	HG19/GRCh37
122	Gut microbiota abundance (genus Marvinbryantia id.2005)	2021	Kurilshikov A	33462485	European	14306	5507087	HG19/GRCh37
123	Gut microbiota abundance (genus Methanobrevibacter id.123)	2021	Kurilshikov A	33462485	European	14306	5092705	HG19/GRCh37
124	Gut microbiota abundance (genus Odoribacter id.952)	2021	Kurilshikov A	33462485	European	14306	5584164	HG19/GRCh37
125	Gut microbiota abundance (genus Olsenella id.822)	2021	Kurilshikov A	33462485	European	14306	5215565	HG19/GRCh37
126	Gut microbiota abundance (genus Oscillibacter id.2063)	2021	Kurilshikov A	33462485	European	14306	5450090	HG19/GRCh37
127	Gut microbiota abundance (genus Oscillospira id.2064)	2021	Kurilshikov A	33462485	European	14306	5487907	HG19/GRCh37
128	Gut microbiota abundance (genus Oxalobacter id.2978)	2021	Kurilshikov A	33462485	European	14306	5290208	HG19/GRCh37
129	Gut microbiota abundance (genus Parabacteroides id.954)	2021	Kurilshikov A	33462485	European	14306	5709019	HG19/GRCh37
130	Gut microbiota abundance (genus Paraprevotella id.962)	2021	Kurilshikov A	33462485	European	14306	5407469	HG19/GRCh37
131	Gut microbiota abundance (genus Parasutterella id.2892)	2021	Kurilshikov A	33462485	European	14306	5512811	HG19/GRCh37
132	Gut microbiota abundance (genus Peptococcus id.2037)	2021	Kurilshikov A	33462485	European	14306	5350051	HG19/GRCh37
133	Gut microbiota abundance (genus Phascolarctobacterium id.2168)	2021	Kurilshikov A	33462485	European	14306	5509695	HG19/GRCh37
134	Gut microbiota abundance (genus Prevotella7 id.11182)	2021	Kurilshikov A	33462485	European	14306	5089245	HG19/GRCh37
135	Gut microbiota abundance (genus Prevotella9 id.11183)	2021	Kurilshikov A	33462485	European	14306	5535200	HG19/GRCh37
136	Gut microbiota abundance (genus Rikenellaceae RC9 gut group id.11191)	2021	Kurilshikov A	33462485	European	14306	4945903	HG19/GRCh37
137	Gut microbiota abundance (genus Romboutsia id.11347)	2021	Kurilshikov A	33462485	European	14306	5594534	HG19/GRCh37
138	Gut microbiota abundance (genus Roseburia id.2012)	2021	Kurilshikov A	33462485	European	14306	5712148	HG19/GRCh37
139	Gut microbiota abundance (genus Ruminiclostridium5 id.11355)	2021	Kurilshikov A	33462485	European	14306	5653350	HG19/GRCh37
140	Gut microbiota abundance (genus Ruminiclostridium6 id.11356)	2021	Kurilshikov A	33462485	European	14306	5557669	HG19/GRCh37
141	Gut microbiota abundance (genus Ruminiclostridium9 id.11357)	2021	Kurilshikov A	33462485	European	14306	5649657	HG19/GRCh37
142	Gut microbiota abundance (genus Ruminococcaceae NK4A214 group id.11358)	2021	Kurilshikov A	33462485	European	14306	5616365	HG19/GRCh37
143	Gut microbiota abundance (genus Ruminococcaceae UCG002 id.11360)	2021	Kurilshikov A	33462485	European	14306	5694947	HG19/GRCh37
144	Gut microbiota abundance (genus Ruminococcaceae UCG003 id.11361)	2021	Kurilshikov A	33462485	European	14306	5624730	HG19/GRCh37
145	Gut microbiota abundance (genus Ruminococcaceae UCG004 id.11362)	2021	Kurilshikov A	33462485	European	14306	5478416	HG19/GRCh37
146	Gut microbiota abundance (genus Ruminococcaceae UCG005 id.11363)	2021	Kurilshikov A	33462485	European	14306	5638483	HG19/GRCh37
147	Gut microbiota abundance (genus Ruminococcaceae UCG009 id.11366)	2021	Kurilshikov A	33462485	European	14306	5418432	HG19/GRCh37
148	Gut microbiota abundance (genus Ruminococcaceae UCG010 id.11367)	2021	Kurilshikov A	33462485	European	14306	5545122	HG19/GRCh37
149	Gut microbiota abundance (genus Ruminococcaceae UCG011 id.11368)	2021	Kurilshikov A	33462485	European	14306	5176480	HG19/GRCh37
150	Gut microbiota abundance (genus Ruminococcaceae UCG013 id.11370)	2021	Kurilshikov A	33462485	European	14306	5642029	HG19/GRCh37
151	Gut microbiota abundance (genus Ruminococcaceae UCG014 id.11371)	2021	Kurilshikov A	33462485	European	14306	5582406	HG19/GRCh37
152	Gut microbiota abundance (genus Ruminococcus gauvreauii group id.11342)	2021	Kurilshikov A	33462485	European	14306	5572328	HG19/GRCh37
153	Gut microbiota abundance (genus Ruminococcus gnavus group id.14376)	2021	Kurilshikov A	33462485	European	14306	5381061	HG19/GRCh37
154	Gut microbiota abundance (genus Ruminococcus torques group id.14377)	2021	Kurilshikov A	33462485	European	14306	5709224	HG19/GRCh37
155	Gut microbiota abundance (genus Ruminococcus1 id.11373)	2021	Kurilshikov A	33462485	European	14306	5653204	HG19/GRCh37
156	Gut microbiota abundance (genus Ruminococcus2 id.11374)	2021	Kurilshikov A	33462485	European	14306	5619774	HG19/GRCh37
157	Gut microbiota abundance (genus Sellimonas id.14369)	2021	Kurilshikov A	33462485	European	14306	4950440	HG19/GRCh37
158	Gut microbiota abundance (genus Senegalimassilia id.11160)	2021	Kurilshikov A	33462485	European	14306	5398286	HG19/GRCh37
159	Gut microbiota abundance (genus Slackia id.825)	2021	Kurilshikov A	33462485	European	14306	5369110	HG19/GRCh37
160	Gut microbiota abundance (genus Streptococcus id.1853)	2021	Kurilshikov A	33462485	European	14306	5643866	HG19/GRCh37
161	Gut microbiota abundance (genus Subdoligranulum id.2070)	2021	Kurilshikov A	33462485	European	14306	5708796	HG19/GRCh37
162	Gut microbiota abundance (genus Sutterella id.2896)	2021	Kurilshikov A	33462485	European	14306	5586151	HG19/GRCh37
163	Gut microbiota abundance (genus Terrisporobacter id.11348)	2021	Kurilshikov A	33462485	European	14306	5391104	HG19/GRCh37
164	Gut microbiota abundance (genus Turicibacter id.2162)	2021	Kurilshikov A	33462485	European	14306	5459137	HG19/GRCh37
165	Gut microbiota abundance (genus Tyzzerella3 id.11335)	2021	Kurilshikov A	33462485	European	14306	5326934	HG19/GRCh37
166	Gut microbiota abundance (genus Veillonella id.2198)	2021	Kurilshikov A	33462485	European	14306	5486191	HG19/GRCh37
167	Gut microbiota abundance (genus Victivallis id.2256)	2021	Kurilshikov A	33462485	Mixed	1531	4291501	HG19/GRCh37
168	Gut microbiota abundance (order Actinomycetales id.420)	2021	Kurilshikov A	33462485	European	14306	5424038	HG19/GRCh37
169	Gut microbiota abundance (order Bacillales id.1674)	2021	Kurilshikov A	33462485	European	14306	4738158	HG19/GRCh37
170	Gut microbiota abundance (order Bacteroidales id.913)	2021	Kurilshikov A	33462485	European	14306	5729267	HG19/GRCh37
171	Gut microbiota abundance (order Bifidobacteriales id.432)	2021	Kurilshikov A	33462485	European	14306	5668532	HG19/GRCh37
172	Gut microbiota abundance (order Burkholderiales id.2874)	2021	Kurilshikov A	33462485	European	14306	5707170	HG19/GRCh37
173	Gut microbiota abundance (order Clostridiales id.1863)	2021	Kurilshikov A	33462485	European	14306	5729268	HG19/GRCh37
174	Gut microbiota abundance (order Coriobacteriales id.810)	2021	Kurilshikov A	33462485	European	14306	5698092	HG19/GRCh37
175	Gut microbiota abundance (order Desulfovibrionales id.3156)	2021	Kurilshikov A	33462485	European	14306	5616504	HG19/GRCh37
176	Gut microbiota abundance (order Enterobacteriales id.3468)	2021	Kurilshikov A	33462485	European	14306	5598485	HG19/GRCh37
177	Gut microbiota abundance (order Erysipelotrichales id.2148)	2021	Kurilshikov A	33462485	European	14306	5720820	HG19/GRCh37
178	Gut microbiota abundance (order Gastranaerophilales id.1591)	2021	Kurilshikov A	33462485	European	14306	5355169	HG19/GRCh37
179	Gut microbiota abundance (order Lactobacillales id.1800)	2021	Kurilshikov A	33462485	European	14306	5662756	HG19/GRCh37
180	Gut microbiota abundance (order Methanobacteriales id.120)	2021	Kurilshikov A	33462485	European	14306	5118613	HG19/GRCh37
181	Gut microbiota abundance (order Mollicutes RF9 id.11579)	2021	Kurilshikov A	33462485	European	14306	5488779	HG19/GRCh37
182	Gut microbiota abundance (order NB1n id.3953)	2021	Kurilshikov A	33462485	European	14306	5316331	HG19/GRCh37
183	Gut microbiota abundance (order Pasteurellales id.3688)	2021	Kurilshikov A	33462485	European	14306	5491834	HG19/GRCh37
184	Gut microbiota abundance (order Rhodospirillales id.2667)	2021	Kurilshikov A	33462485	European	14306	5447392	HG19/GRCh37
185	Gut microbiota abundance (order Selenomonadales id.2165)	2021	Kurilshikov A	33462485	European	14306	5721008	HG19/GRCh37
186	Gut microbiota abundance (order Verrucomicrobiales id.4030)	2021	Kurilshikov A	33462485	European	14306	5518011	HG19/GRCh37
187	Gut microbiota abundance (order Victivallales id.2254)	2021	Kurilshikov A	33462485	European	14306	5282234	HG19/GRCh37
188	Gut microbiota abundance (phylum Actinobacteria id.400)	2021	Kurilshikov A	33462485	European	14306	5706452	HG19/GRCh37
189	Gut microbiota abundance (phylum Bacteroidetes id.905)	2021	Kurilshikov A	33462485	European	14306	5729267	HG19/GRCh37
190	Gut microbiota abundance (phylum Cyanobacteria id.1500)	2021	Kurilshikov A	33462485	European	14306	5403633	HG19/GRCh37
191	Gut microbiota abundance (phylum Euryarchaeota id.55)	2021	Kurilshikov A	33462485	European	14306	5165248	HG19/GRCh37
192	Gut microbiota abundance (phylum Firmicutes id.1672)	2021	Kurilshikov A	33462485	European	14306	5729268	HG19/GRCh37
193	Gut microbiota abundance (phylum Lentisphaerae id.2238)	2021	Kurilshikov A	33462485	European	14306	5282630	HG19/GRCh37
194	Gut microbiota abundance (phylum Proteobacteria id.2375)	2021	Kurilshikov A	33462485	European	14306	5728442	HG19/GRCh37
195	Gut microbiota abundance (phylum Tenericutes id.3919)	2021	Kurilshikov A	33462485	European	14306	5510407	HG19/GRCh37
196	Gut microbiota abundance (phylum Verrucomicrobia id.3982)	2021	Kurilshikov A	33462485	European	14306	5530329	HG19/GRCh37
