# Supplementary material for: Evidence for genetic causal relationships between gut microbiome, metabolites, and myasthenia gravis: a bidirectional Mendelian randomization study
Source: Front Immunol. 2023 Dec 21;14:1279845. doi: 10.3389/fimmu.2023.1279845 (PMC10764630; doi:10.3389/fimmu.2023.1279845)
Supplement: Supplementary file 5 [file Table_2.xlsx]

## Sheet: Table S2
Supplementary Table S2. Details of gut microbiome-derived metabolites
Number	Trait	Year	Author	PMID	Population	Sample size	Number of SNPs	Build
1	2-aminobutyrate	2014	Shin	24816252	European	7814	2545391	HG19/GRCh37
2	3-(3-hydroxyphenyl)propionate	2014	Shin	24816252	European	1163	2541405	HG19/GRCh37
3	3-(4-hydroxyphenyl)lactate	2014	Shin	24816252	European	7795	2545643	HG19/GRCh37
4	3-hydroxybutyrate (BHBA)	2014	Shin	24816252	European	7820	2545615	HG19/GRCh37
5	3-indoxyl sulfate	2014	Shin	24816252	European	7787	2545634	HG19/GRCh37
6	3-methoxytyrosine	2014	Shin	24816252	European	5997	2544787	HG19/GRCh37
7	3-phenylpropionate (hydrocinnamate)	2014	Shin	24816252	European	6182	2544465	HG19/GRCh37
8	4-hydroxyhippurate	2014	Shin	24816252	European	4368	2543571	HG19/GRCh37
9	7-alpha-hydroxy-3-oxo-4-cholestenoate (7-Hoca)	2014	Shin	24816252	European	7784	2545638	HG19/GRCh37
10	Acetylcarnitine	2014	Shin	24816252	European	7805	2545614	HG19/GRCh37
11	Adrenate (22:4n6)	2014	Shin	24816252	European	7778	2545645	HG19/GRCh37
12	Alanine	2014	Shin	24816252	European	7788	2545552	HG19/GRCh37
13	Allantoin	2014	Shin	24816252	European	5705	2542981	HG19/GRCh37
14	Arabinose	2014	Shin	24816252	European	5889	2545100	HG19/GRCh37
15	Arginine	2014	Shin	24816252	European	7528	2545579	HG19/GRCh37
16	Asparagine	2014	Shin	24816252	European	7761	2545507	HG19/GRCh37
17	Aspartate	2014	Shin	24816252	European	7721	2545425	HG19/GRCh37
18	Beta-hydroxyisovalerate	2014	Shin	24816252	European	7283	2545179	HG19/GRCh37
19	Betaine	2014	Shin	24816252	European	7806	2545684	HG19/GRCh37
20	Carnitine	2014	Shin	24816252	European	7797	2545563	HG19/GRCh37
21	Cholate	2014	Shin	24816252	European	5929	2545328	HG19/GRCh37
22	Cholesterol	2014	Shin	24816252	European	7813	2545608	HG19/GRCh37
23	Choline	2014	Shin	24816252	European	7750	2545597	HG19/GRCh37
24	Citrate	2014	Shin	24816252	European	7813	2545557	HG19/GRCh37
25	Creatine	2014	Shin	24816252	European	7822	2545661	HG19/GRCh37
26	Creatinine	2014	Shin	24816252	European	7810	2545671	HG19/GRCh37
27	Cysteine	2014	Shin	24816252	European	7692	2545727	HG19/GRCh37
28	Deoxycholate	2014	Shin	24816252	European	5194	2546027	HG19/GRCh37
29	Dimethylarginine (SDMA + ADMA)	2014	Shin	24816252	European	7347	2545585	HG19/GRCh37
30	Glucose	2014	Shin	24816252	European	7773	2545599	HG19/GRCh37
31	Glutamate	2014	Shin	24816252	European	7804	2545537	HG19/GRCh37
32	Glutamine	2014	Shin	24816252	European	7821	2545661	HG19/GRCh37
33	Glycerate	2014	Shin	24816252	European	7778	2545821	HG19/GRCh37
34	Glycine	2014	Shin	24816252	European	7802	2545539	HG19/GRCh37
35	Glycochenodeoxycholate	2014	Shin	24816252	European	7087	2545325	HG19/GRCh37
36	Glycocholate	2014	Shin	24816252	European	5995	2545954	HG19/GRCh37
37	Glycodeoxycholate	2014	Shin	24816252	European	1477	2544647	HG19/GRCh37
38	Hyodeoxycholate	2014	Shin	24816252	European	6025	2544532	HG19/GRCh37
39	Indoleacetate	2014	Shin	24816252	European	7618	2545787	HG19/GRCh37
40	Indolelactate	2014	Shin	24816252	European	7378	2546166	HG19/GRCh37
41	Indolepropionate	2014	Shin	24816252	European	7803	2545646	HG19/GRCh37
42	Isoleucine	2014	Shin	24816252	European	7801	2545655	HG19/GRCh37
43	Kynurenine	2014	Shin	24816252	European	7816	2545666	HG19/GRCh37
44	Lactate	2014	Shin	24816252	European	7814	2545582	HG19/GRCh37
45	Leucine	2014	Shin	24816252	European	7799	2545655	HG19/GRCh37
46	Lysine	2014	Shin	24816252	European	7812	2545686	HG19/GRCh37
47	Malate	2014	Shin	24816252	European	7384	2545374	HG19/GRCh37
48	Mannitol	2014	Shin	24816252	European	5917	2545531	HG19/GRCh37
49	Methionine	2014	Shin	24816252	European	7795	2545691	HG19/GRCh37
50	Ornithine	2014	Shin	24816252	European	7746	2545669	HG19/GRCh37
51	P-cresol sulfate	2014	Shin	24816252	European	7758	2545765	HG19/GRCh37
52	Phenylacetate	2014	Shin	24816252	European	4754	2544277	HG19/GRCh37
53	Phenylacetylglutamine	2014	Shin	24816252	European	7812	2545653	HG19/GRCh37
54	Phenylalanine	2014	Shin	24816252	European	7803	2545599	HG19/GRCh37
55	Phenyllactate (PLA)	2014	Shin	24816252	European	6064	2544881	HG19/GRCh37
56	Pipecolate	2014	Shin	24816252	European	7792	2545476	HG19/GRCh37
57	Proline	2014	Shin	24816252	European	7816	2545669	HG19/GRCh37
58	Pyruvate	2014	Shin	24816252	European	7682	2545596	HG19/GRCh37
59	Serine	2014	Shin	24816252	European	7796	2545555	HG19/GRCh37
60	Serotonin (5HT)	2014	Shin	24816252	European	6139	2545835	HG19/GRCh37
61	Stachydrine	2014	Shin	24816252	European	6745	2545667	HG19/GRCh37
62	Taurochenodeoxycholate	2014	Shin	24816252	European	5716	2546774	HG19/GRCh37
63	Taurocholate	2014	Shin	24816252	European	4032	2545866	HG19/GRCh37
64	Taurodeoxycholate	2014	Shin	24816252	European	1564	2545263	HG19/GRCh37
65	Taurolithocholate 3-sulfate	2014	Shin	24816252	European	6904	2545827	HG19/GRCh37
66	Threonate	2014	Shin	24816252	European	7782	2545583	HG19/GRCh37
67	Trans-4-hydroxyproline	2014	Shin	24816252	European	7802	2545622	HG19/GRCh37
68	Tryptophan	2014	Shin	24816252	European	7804	2545641	HG19/GRCh37
69	Tyrosine	2014	Shin	24816252	European	7807	2545613	HG19/GRCh37
70	Ursodeoxycholate	2014	Shin	24816252	European	5477	2543395	HG19/GRCh37
71	Valerate	2014	Shin	24816252	European	4102	2545199	HG19/GRCh37
72	Valine	2014	Shin	24816252	European	7808	2545654	HG19/GRCh37
