# Supplementary material for: Evidence for genetic causal relationships between gut microbiome, metabolites, and myasthenia gravis: a bidirectional Mendelian randomization study
Source: Front Immunol. 2023 Dec 21;14:1279845. doi: 10.3389/fimmu.2023.1279845 (PMC10764630; doi:10.3389/fimmu.2023.1279845)
Supplement: Supplementary file 6 [file Table_3.xlsx]

## Sheet: Table S3
Supplementary Table S3. Instrumental variables of gut microbial taxa classified as phylum
id.exposure	chr.exposure	pos.exposure	beta.exposure	se.exposure	pval.exposure	samplesize.exposure	SNP	effect_allele.exposure	other_allele.exposure	exposure	mr_keep.exposure	pval_origin.exposure	F-statistic
ebi-a-GCST90017110	2	239936384	-0.124191	0.0278566	8.75427e-06	14306	rs80124826	T	C	phylum Actinobacteriaphylum Actinobacteria|| id:ebi-a-GCST90017110	TRUE	reported	19.8758
ebi-a-GCST90017110	2	102249583	0.0589446	0.0134622	9.88325e-06	14306	rs6743026	T	C	phylum Actinobacteriaphylum Actinobacteria|| id:ebi-a-GCST90017110	TRUE	reported	19.1715
ebi-a-GCST90017110	2	213756191	0.0581908	0.0111343	2.05145e-07	14306	rs4429415	C	T	phylum Actinobacteriaphylum Actinobacteria|| id:ebi-a-GCST90017110	TRUE	reported	27.3138
ebi-a-GCST90017110	2	135837906	0.086653	0.0113623	1.41351e-14	14306	rs7570971	A	C	phylum Actinobacteriaphylum Actinobacteria|| id:ebi-a-GCST90017110	TRUE	reported	58.1614
ebi-a-GCST90017110	3	32362998	-0.0490077	0.0106564	4.07437e-06	14306	rs9833771	C	T	phylum Actinobacteriaphylum Actinobacteria|| id:ebi-a-GCST90017110	TRUE	reported	21.1499
ebi-a-GCST90017110	4	1517826	0.0534221	0.0109975	1.31241e-06	14306	rs55888705	A	G	phylum Actinobacteriaphylum Actinobacteria|| id:ebi-a-GCST90017110	TRUE	reported	23.5968
ebi-a-GCST90017110	5	90471451	0.0521387	0.0111587	3.73766e-06	14306	rs1397793	A	G	phylum Actinobacteriaphylum Actinobacteria|| id:ebi-a-GCST90017110	TRUE	reported	21.832
ebi-a-GCST90017110	6	113129609	-0.0522862	0.0117742	9.32567e-06	14306	rs13192624	T	C	phylum Actinobacteriaphylum Actinobacteria|| id:ebi-a-GCST90017110	TRUE	reported	19.7202
ebi-a-GCST90017110	6	14617591	0.0507315	0.0109885	3.80347e-06	14306	rs857444	C	T	phylum Actinobacteriaphylum Actinobacteria|| id:ebi-a-GCST90017110	TRUE	reported	21.3147
ebi-a-GCST90017110	6	92775210	0.0809469	0.0180784	5.68787e-06	14306	rs12528285	C	T	phylum Actinobacteriaphylum Actinobacteria|| id:ebi-a-GCST90017110	TRUE	reported	20.0484
ebi-a-GCST90017110	7	155002747	-0.0476376	0.010646	9.39918e-06	14306	rs11766971	C	T	phylum Actinobacteriaphylum Actinobacteria|| id:ebi-a-GCST90017110	TRUE	reported	20.0229
ebi-a-GCST90017110	7	24464799	-0.0524531	0.0108226	1.13896e-06	14306	rs62448869	T	A	phylum Actinobacteriaphylum Actinobacteria|| id:ebi-a-GCST90017110	TRUE	reported	23.4898
ebi-a-GCST90017110	12	20378911	-0.0596572	0.0117537	4.46581e-07	14306	rs10841473	G	C	phylum Actinobacteriaphylum Actinobacteria|| id:ebi-a-GCST90017110	TRUE	reported	25.7618
ebi-a-GCST90017110	14	23847194	-0.0819391	0.0165334	6.71243e-07	14306	rs74037001	G	A	phylum Actinobacteriaphylum Actinobacteria|| id:ebi-a-GCST90017110	TRUE	reported	24.5617
ebi-a-GCST90017110	15	92467422	-0.0510777	0.0113809	4.61743e-06	14306	rs6496870	C	T	phylum Actinobacteriaphylum Actinobacteria|| id:ebi-a-GCST90017110	TRUE	reported	20.1423
ebi-a-GCST90017110	16	81776768	-0.0521115	0.0111192	2.66201e-06	14306	rs8047955	G	A	phylum Actinobacteriaphylum Actinobacteria|| id:ebi-a-GCST90017110	TRUE	reported	21.9644
ebi-a-GCST90017110	16	89248299	-0.0603312	0.0136851	8.82104e-06	14306	rs34284163	A	T	phylum Actinobacteriaphylum Actinobacteria|| id:ebi-a-GCST90017110	TRUE	reported	19.4352
ebi-a-GCST90017110	19	5300465	0.0840786	0.0184739	9.27193e-06	14306	rs75211493	G	A	phylum Actinobacteriaphylum Actinobacteria|| id:ebi-a-GCST90017110	TRUE	reported	20.7135
ebi-a-GCST90017111	1	176792690	0.0569173	0.0118382	1.41932e-06	14306	rs7546249	A	T	phylum Bacteroidetesphylum Bacteroidetes|| id:ebi-a-GCST90017111	TRUE	reported	23.1162
ebi-a-GCST90017111	1	157495438	-0.223193	0.0493382	7.13116e-06	14306	rs72706335	T	C	phylum Bacteroidetesphylum Bacteroidetes|| id:ebi-a-GCST90017111	TRUE	reported	20.4642
ebi-a-GCST90017111	2	53831026	0.0510857	0.0106804	1.70836e-06	14306	rs2032750	C	T	phylum Bacteroidetesphylum Bacteroidetes|| id:ebi-a-GCST90017111	TRUE	reported	22.8783
ebi-a-GCST90017111	3	89340254	-0.0664262	0.0133481	4.783e-07	14306	rs73846128	A	G	phylum Bacteroidetesphylum Bacteroidetes|| id:ebi-a-GCST90017111	TRUE	reported	24.7651
ebi-a-GCST90017111	8	70916181	0.0657788	0.0149886	8.42326e-06	14306	rs62531359	T	G	phylum Bacteroidetesphylum Bacteroidetes|| id:ebi-a-GCST90017111	TRUE	reported	19.2597
ebi-a-GCST90017111	9	116888284	0.0700929	0.0148756	2.60994e-06	14306	rs13291169	C	G	phylum Bacteroidetesphylum Bacteroidetes|| id:ebi-a-GCST90017111	TRUE	reported	22.2024
ebi-a-GCST90017111	9	136493820	0.145424	0.0311079	2.95951e-06	14306	rs62575403	C	T	phylum Bacteroidetesphylum Bacteroidetes|| id:ebi-a-GCST90017111	TRUE	reported	21.854
ebi-a-GCST90017111	13	70522683	-0.123117	0.0236743	2.53893e-07	14306	rs73512608	G	A	phylum Bacteroidetesphylum Bacteroidetes|| id:ebi-a-GCST90017111	TRUE	reported	27.0447
ebi-a-GCST90017111	13	24963729	0.0543635	0.0124067	9.46651e-06	14306	rs7999780	G	A	phylum Bacteroidetesphylum Bacteroidetes|| id:ebi-a-GCST90017111	TRUE	reported	19.2
ebi-a-GCST90017111	14	59317502	0.104177	0.0213837	6.47187e-07	14306	rs111845179	T	C	phylum Bacteroidetesphylum Bacteroidetes|| id:ebi-a-GCST90017111	TRUE	reported	23.7344
ebi-a-GCST90017111	16	74290641	0.0540001	0.0121526	6.51118e-06	14306	rs929878	T	C	phylum Bacteroidetesphylum Bacteroidetes|| id:ebi-a-GCST90017111	TRUE	reported	19.7447
ebi-a-GCST90017111	17	6461200	-0.207163	0.0442629	1.20412e-06	14306	rs73975615	G	A	phylum Bacteroidetesphylum Bacteroidetes|| id:ebi-a-GCST90017111	TRUE	reported	21.9051
ebi-a-GCST90017111	21	43942135	0.0477792	0.0105437	7.36885e-06	14306	rs6586324	T	C	phylum Bacteroidetesphylum Bacteroidetes|| id:ebi-a-GCST90017111	TRUE	reported	20.5349
ebi-a-GCST90017111	22	27433885	-0.0556041	0.0120272	7.2247e-06	14306	rs17343978	A	C	phylum Bacteroidetesphylum Bacteroidetes|| id:ebi-a-GCST90017111	TRUE	reported	21.3739
ebi-a-GCST90017112	3	14306949	-0.138933	0.0268045	2.03334e-07	14306	rs9864379	T	C	phylum Cyanobacteriaphylum Cyanobacteria|| id:ebi-a-GCST90017112	TRUE	reported	26.8655
ebi-a-GCST90017112	4	37842537	0.0962131	0.0202617	3.61335e-06	14306	rs2553290	A	T	phylum Cyanobacteriaphylum Cyanobacteria|| id:ebi-a-GCST90017112	TRUE	reported	22.5484
ebi-a-GCST90017112	6	48288456	0.151774	0.0326827	4.22776e-06	14306	rs584122	T	C	phylum Cyanobacteriaphylum Cyanobacteria|| id:ebi-a-GCST90017112	TRUE	reported	21.5655
ebi-a-GCST90017112	7	21647735	-0.231868	0.0493393	2.87336e-06	14306	rs76531781	T	C	phylum Cyanobacteriaphylum Cyanobacteria|| id:ebi-a-GCST90017112	TRUE	reported	22.0849
ebi-a-GCST90017112	9	110489551	0.0974327	0.0219351	8.0863e-06	14306	rs12555298	G	A	phylum Cyanobacteriaphylum Cyanobacteria|| id:ebi-a-GCST90017112	TRUE	reported	19.7301
ebi-a-GCST90017112	13	100566758	0.107346	0.0242469	9.11381e-06	14306	rs61972390	T	C	phylum Cyanobacteriaphylum Cyanobacteria|| id:ebi-a-GCST90017112	TRUE	reported	19.6001
ebi-a-GCST90017112	14	100168298	-0.0800404	0.0176621	6.62384e-06	14306	rs7148504	T	G	phylum Cyanobacteriaphylum Cyanobacteria|| id:ebi-a-GCST90017112	TRUE	reported	20.5368
ebi-a-GCST90017112	15	100880888	0.111364	0.0247743	8.85727e-06	14306	rs2585223	T	C	phylum Cyanobacteriaphylum Cyanobacteria|| id:ebi-a-GCST90017112	TRUE	reported	20.2063
ebi-a-GCST90017112	17	26104110	0.218257	0.0464571	4.24766e-06	14306	rs2314810	G	C	phylum Cyanobacteriaphylum Cyanobacteria|| id:ebi-a-GCST90017112	TRUE	reported	22.0715
ebi-a-GCST90017112	18	1008239	-0.111385	0.0212922	1.5717e-07	14306	rs789068	G	A	phylum Cyanobacteriaphylum Cyanobacteria|| id:ebi-a-GCST90017112	TRUE	reported	27.3661
ebi-a-GCST90017113	2	125440268	0.115986	0.0230271	6.18885e-07	14306	rs10202904	G	T	phylum Euryarchaeotaphylum Euryarchaeota|| id:ebi-a-GCST90017113	TRUE	reported	25.3707
ebi-a-GCST90017113	3	15019595	-0.197523	0.0414497	2.74069e-06	14306	rs73031978	C	G	phylum Euryarchaeotaphylum Euryarchaeota|| id:ebi-a-GCST90017113	TRUE	reported	22.7087
ebi-a-GCST90017113	3	15591607	-0.119983	0.0259356	4.635e-06	14306	rs7635189	A	G	phylum Euryarchaeotaphylum Euryarchaeota|| id:ebi-a-GCST90017113	TRUE	reported	21.4016
ebi-a-GCST90017113	4	104418307	0.203577	0.0440033	5.11929e-06	14306	rs894996	C	A	phylum Euryarchaeotaphylum Euryarchaeota|| id:ebi-a-GCST90017113	TRUE	reported	21.4036
ebi-a-GCST90017113	5	178160975	0.176759	0.0385787	5.30383e-06	14306	rs56131665	G	A	phylum Euryarchaeotaphylum Euryarchaeota|| id:ebi-a-GCST90017113	TRUE	reported	20.9927
ebi-a-GCST90017113	6	16284785	-0.160157	0.0340856	4.75423e-06	14306	rs77658038	A	C	phylum Euryarchaeotaphylum Euryarchaeota|| id:ebi-a-GCST90017113	TRUE	reported	22.0775
ebi-a-GCST90017113	6	146840876	0.19977	0.0425421	4.33092e-06	14306	rs34928225	T	C	phylum Euryarchaeotaphylum Euryarchaeota|| id:ebi-a-GCST90017113	TRUE	reported	22.0507
ebi-a-GCST90017113	8	58018853	-0.118111	0.0264389	7.19863e-06	14306	rs7015093	G	A	phylum Euryarchaeotaphylum Euryarchaeota|| id:ebi-a-GCST90017113	TRUE	reported	19.9569
ebi-a-GCST90017113	11	13893667	0.10373	0.0228889	7.73001e-06	14306	rs11022995	A	G	phylum Euryarchaeotaphylum Euryarchaeota|| id:ebi-a-GCST90017113	TRUE	reported	20.538
ebi-a-GCST90017113	13	41963791	0.214866	0.0438442	1.04621e-06	14306	rs76029318	T	C	phylum Euryarchaeotaphylum Euryarchaeota|| id:ebi-a-GCST90017113	TRUE	reported	24.0166
ebi-a-GCST90017113	19	28827760	-0.150529	0.0337091	8.12363e-06	14306	rs6508769	C	T	phylum Euryarchaeotaphylum Euryarchaeota|| id:ebi-a-GCST90017113	TRUE	reported	19.941
ebi-a-GCST90017113	20	56042866	-0.123612	0.0275749	9.3377e-06	14306	rs6064552	T	C	phylum Euryarchaeotaphylum Euryarchaeota|| id:ebi-a-GCST90017113	TRUE	reported	20.0952
ebi-a-GCST90017113	21	27368994	-0.131882	0.029229	5.32451e-06	14306	rs45498998	G	A	phylum Euryarchaeotaphylum Euryarchaeota|| id:ebi-a-GCST90017113	TRUE	reported	20.3584
ebi-a-GCST90017114	2	116724915	0.0943944	0.0179641	1.94644e-06	14306	rs13421739	C	G	phylum Firmicutesphylum Firmicutes|| id:ebi-a-GCST90017114	TRUE	reported	27.611
ebi-a-GCST90017114	2	231678413	0.0897349	0.0182532	6.75492e-07	14306	rs3792064	G	A	phylum Firmicutesphylum Firmicutes|| id:ebi-a-GCST90017114	TRUE	reported	24.1682
ebi-a-GCST90017114	2	80141964	0.0698446	0.0153935	8.05156e-06	14306	rs7573799	G	C	phylum Firmicutesphylum Firmicutes|| id:ebi-a-GCST90017114	TRUE	reported	20.5869
ebi-a-GCST90017114	4	161507301	-0.0680205	0.0150844	6.80456e-06	14306	rs6814436	C	T	phylum Firmicutesphylum Firmicutes|| id:ebi-a-GCST90017114	TRUE	reported	20.334
ebi-a-GCST90017114	4	171672038	0.0482656	0.0104823	4.04548e-06	14306	rs2332027	A	G	phylum Firmicutesphylum Firmicutes|| id:ebi-a-GCST90017114	TRUE	reported	21.2013
ebi-a-GCST90017114	4	152131744	-0.0935765	0.0210869	7.23852e-06	14306	rs6815608	C	T	phylum Firmicutesphylum Firmicutes|| id:ebi-a-GCST90017114	TRUE	reported	19.6928
ebi-a-GCST90017114	5	98020298	-0.0465802	0.0105075	8.56841e-06	14306	rs2547978	G	A	phylum Firmicutesphylum Firmicutes|| id:ebi-a-GCST90017114	TRUE	reported	19.6519
ebi-a-GCST90017114	5	35770550	0.0864609	0.0190398	7.67892e-06	14306	rs72738886	T	C	phylum Firmicutesphylum Firmicutes|| id:ebi-a-GCST90017114	TRUE	reported	20.6212
ebi-a-GCST90017114	9	116840801	-0.0525703	0.0116908	6.80848e-06	14306	rs12554342	G	C	phylum Firmicutesphylum Firmicutes|| id:ebi-a-GCST90017114	TRUE	reported	20.2205
ebi-a-GCST90017114	9	2801371	-0.186194	0.041051	8.66662e-06	14306	rs56199908	T	C	phylum Firmicutesphylum Firmicutes|| id:ebi-a-GCST90017114	TRUE	reported	20.5723
ebi-a-GCST90017114	10	39136170	-0.0480708	0.0105429	5.1744e-06	14306	rs36111799	C	T	phylum Firmicutesphylum Firmicutes|| id:ebi-a-GCST90017114	TRUE	reported	20.7894
ebi-a-GCST90017114	10	15054765	-0.0616007	0.0137936	5.78562e-06	14306	rs4750583	G	A	phylum Firmicutesphylum Firmicutes|| id:ebi-a-GCST90017114	TRUE	reported	19.9442
ebi-a-GCST90017114	10	13841631	-0.141357	0.0308303	5.12436e-06	14306	rs72771021	C	T	phylum Firmicutesphylum Firmicutes|| id:ebi-a-GCST90017114	TRUE	reported	21.0222
ebi-a-GCST90017114	12	97374875	0.0512732	0.0109226	2.82481e-06	14306	rs7975768	C	G	phylum Firmicutesphylum Firmicutes|| id:ebi-a-GCST90017114	TRUE	reported	22.0358
ebi-a-GCST90017114	14	52494072	-0.0702112	0.0153063	9.26232e-06	14306	rs2273429	A	G	phylum Firmicutesphylum Firmicutes|| id:ebi-a-GCST90017114	TRUE	reported	21.0413
ebi-a-GCST90017114	17	11780026	-0.0536457	0.0106294	4.94721e-07	14306	rs2009919	C	T	phylum Firmicutesphylum Firmicutes|| id:ebi-a-GCST90017114	TRUE	reported	25.4714
ebi-a-GCST90017114	18	29328305	-0.0647291	0.0146219	8.67261e-06	14306	rs8085381	A	G	phylum Firmicutesphylum Firmicutes|| id:ebi-a-GCST90017114	TRUE	reported	19.5971
ebi-a-GCST90017114	19	22899585	-0.0713033	0.0157424	4.73097e-06	14306	rs7247191	T	C	phylum Firmicutesphylum Firmicutes|| id:ebi-a-GCST90017114	TRUE	reported	20.5153
ebi-a-GCST90017114	20	54087963	0.0482086	0.0105	4.52595e-06	14306	rs3852931	T	C	phylum Firmicutesphylum Firmicutes|| id:ebi-a-GCST90017114	TRUE	reported	21.08
ebi-a-GCST90017114	21	18567802	-0.233491	0.050901	8.51609e-06	14306	rs992074	T	C	phylum Firmicutesphylum Firmicutes|| id:ebi-a-GCST90017114	TRUE	reported	21.042
ebi-a-GCST90017114	21	40703251	0.0627459	0.0127415	9.26446e-07	14306	rs112334273	G	A	phylum Firmicutesphylum Firmicutes|| id:ebi-a-GCST90017114	TRUE	reported	24.251
ebi-a-GCST90017115	1	11943792	0.220185	0.0485947	5.19194e-06	14306	rs72640280	A	G	phylum Lentisphaeraephylum Lentisphaerae|| id:ebi-a-GCST90017115	TRUE	reported	20.5304
ebi-a-GCST90017115	3	6223568	-0.131681	0.0288503	8.79387e-06	14306	rs73113483	T	A	phylum Lentisphaeraephylum Lentisphaerae|| id:ebi-a-GCST90017115	TRUE	reported	20.8327
ebi-a-GCST90017115	5	94720245	-0.109935	0.0236848	3.79603e-06	14306	rs2731834	G	C	phylum Lentisphaeraephylum Lentisphaerae|| id:ebi-a-GCST90017115	TRUE	reported	21.5443
ebi-a-GCST90017115	7	146795379	0.111896	0.0234776	1.13813e-06	14306	rs11770843	C	T	phylum Lentisphaeraephylum Lentisphaerae|| id:ebi-a-GCST90017115	TRUE	reported	22.7155
ebi-a-GCST90017115	9	111086170	-0.217203	0.0439621	9.64473e-07	14306	rs62570196	C	T	phylum Lentisphaeraephylum Lentisphaerae|| id:ebi-a-GCST90017115	TRUE	reported	24.4104
ebi-a-GCST90017115	10	53930085	-0.16062	0.0336806	9.1939e-06	14306	rs60995569	T	G	phylum Lentisphaeraephylum Lentisphaerae|| id:ebi-a-GCST90017115	TRUE	reported	22.7426
ebi-a-GCST90017115	13	20687179	0.120412	0.0270263	5.86462e-06	14306	rs2031282	A	G	phylum Lentisphaeraephylum Lentisphaerae|| id:ebi-a-GCST90017115	TRUE	reported	19.8503
ebi-a-GCST90017115	15	25162535	0.148972	0.0324162	6.76986e-06	14306	rs17114848	G	A	phylum Lentisphaeraephylum Lentisphaerae|| id:ebi-a-GCST90017115	TRUE	reported	21.1196
ebi-a-GCST90017115	15	101242690	-0.107661	0.0233382	4.30884e-06	14306	rs1002941	A	G	phylum Lentisphaeraephylum Lentisphaerae|| id:ebi-a-GCST90017115	TRUE	reported	21.2805
ebi-a-GCST90017115	20	61394262	0.229981	0.0479918	1.90265e-06	14306	rs77599476	A	G	phylum Lentisphaeraephylum Lentisphaerae|| id:ebi-a-GCST90017115	TRUE	reported	22.9641
ebi-a-GCST90017115	21	21023966	-0.138226	0.0289096	1.49772e-06	14306	rs2825714	A	G	phylum Lentisphaeraephylum Lentisphaerae|| id:ebi-a-GCST90017115	TRUE	reported	22.861
ebi-a-GCST90017116	2	68086034	-0.0770689	0.0187079	9.25977e-06	14306	rs11126162	T	C	phylum Proteobacteriaphylum Proteobacteria|| id:ebi-a-GCST90017116	TRUE	reported	16.971
ebi-a-GCST90017116	2	124872681	0.0498267	0.011138	6.30667e-06	14306	rs12467198	C	T	phylum Proteobacteriaphylum Proteobacteria|| id:ebi-a-GCST90017116	TRUE	reported	20.0129
ebi-a-GCST90017116	2	52053891	0.0849594	0.0187782	8.08593e-06	14306	rs6707783	C	T	phylum Proteobacteriaphylum Proteobacteria|| id:ebi-a-GCST90017116	TRUE	reported	20.4699
ebi-a-GCST90017116	3	66318042	-0.0803778	0.0157851	3.67959e-07	14306	rs922773	C	T	phylum Proteobacteriaphylum Proteobacteria|| id:ebi-a-GCST90017116	TRUE	reported	25.9285
ebi-a-GCST90017116	3	53720793	-0.0519289	0.0115246	6.90415e-06	14306	rs11715072	G	A	phylum Proteobacteriaphylum Proteobacteria|| id:ebi-a-GCST90017116	TRUE	reported	20.3033
ebi-a-GCST90017116	7	134388240	0.0502281	0.0108968	4.26914e-06	14306	rs2347697	G	T	phylum Proteobacteriaphylum Proteobacteria|| id:ebi-a-GCST90017116	TRUE	reported	21.2469
ebi-a-GCST90017116	8	89541526	0.0951285	0.0216921	9.2506e-06	14306	rs74757828	A	T	phylum Proteobacteriaphylum Proteobacteria|| id:ebi-a-GCST90017116	TRUE	reported	19.2317
ebi-a-GCST90017116	10	13841631	0.141726	0.0309242	7.18092e-06	14306	rs72771021	C	T	phylum Proteobacteriaphylum Proteobacteria|| id:ebi-a-GCST90017116	TRUE	reported	21.004
ebi-a-GCST90017116	10	119247234	0.125578	0.0258034	7.4681e-07	14306	rs2532663	A	G	phylum Proteobacteriaphylum Proteobacteria|| id:ebi-a-GCST90017116	TRUE	reported	23.685
ebi-a-GCST90017116	11	123997498	0.0491248	0.010824	8.71907e-06	14306	rs10750258	C	A	phylum Proteobacteriaphylum Proteobacteria|| id:ebi-a-GCST90017116	TRUE	reported	20.598
ebi-a-GCST90017116	12	130331764	-0.0668162	0.0153387	9.9901e-06	14306	rs4340090	C	T	phylum Proteobacteriaphylum Proteobacteria|| id:ebi-a-GCST90017116	TRUE	reported	18.9752
ebi-a-GCST90017116	17	68347701	0.0517269	0.0112854	4.83905e-06	14306	rs312757	G	C	phylum Proteobacteriaphylum Proteobacteria|| id:ebi-a-GCST90017116	TRUE	reported	21.0087
ebi-a-GCST90017116	19	43505320	0.0511615	0.0106407	1.54085e-06	14306	rs12150865	C	T	phylum Proteobacteriaphylum Proteobacteria|| id:ebi-a-GCST90017116	TRUE	reported	23.1178
ebi-a-GCST90017116	22	20301800	0.0474614	0.0105645	6.94656e-06	14306	rs3890996	G	T	phylum Proteobacteriaphylum Proteobacteria|| id:ebi-a-GCST90017116	TRUE	reported	20.1829
ebi-a-GCST90017117	1	61850864	-0.101147	0.0230978	3.65098e-06	14306	rs12566890	T	G	phylum Tenericutesphylum Tenericutes|| id:ebi-a-GCST90017117	TRUE	reported	19.1763
ebi-a-GCST90017117	1	109965986	0.0681052	0.0149061	4.2335e-06	14306	rs3768491	G	A	phylum Tenericutesphylum Tenericutes|| id:ebi-a-GCST90017117	TRUE	reported	20.8753
ebi-a-GCST90017117	2	157532549	0.074438	0.0153389	9.56577e-07	14306	rs11890098	A	G	phylum Tenericutesphylum Tenericutes|| id:ebi-a-GCST90017117	TRUE	reported	23.5505
ebi-a-GCST90017117	7	79490250	0.0944239	0.0211806	8.39499e-06	14306	rs2464826	A	C	phylum Tenericutesphylum Tenericutes|| id:ebi-a-GCST90017117	TRUE	reported	19.8741
ebi-a-GCST90017117	8	59440824	0.0769142	0.0153953	1.09001e-06	14306	rs10108398	G	A	phylum Tenericutesphylum Tenericutes|| id:ebi-a-GCST90017117	TRUE	reported	24.9595
ebi-a-GCST90017117	11	47103877	-0.0841852	0.0178119	3.25792e-06	14306	rs72901605	T	C	phylum Tenericutesphylum Tenericutes|| id:ebi-a-GCST90017117	TRUE	reported	22.3383
ebi-a-GCST90017117	11	108439087	-0.108283	0.0237289	5.87611e-06	14306	rs78169027	A	G	phylum Tenericutesphylum Tenericutes|| id:ebi-a-GCST90017117	TRUE	reported	20.8241
ebi-a-GCST90017117	13	73170489	0.0819606	0.0181628	7.26993e-06	14306	rs4885016	C	T	phylum Tenericutesphylum Tenericutes|| id:ebi-a-GCST90017117	TRUE	reported	20.3631
ebi-a-GCST90017117	14	46519718	0.221639	0.0462918	1.5569e-06	14306	rs74603314	T	C	phylum Tenericutesphylum Tenericutes|| id:ebi-a-GCST90017117	TRUE	reported	22.9237
ebi-a-GCST90017117	14	97159674	0.06099	0.0135623	6.60861e-06	14306	rs17214486	C	A	phylum Tenericutesphylum Tenericutes|| id:ebi-a-GCST90017117	TRUE	reported	20.2232
ebi-a-GCST90017117	15	95309676	0.0820873	0.0188312	8.07402e-06	14306	rs28537087	G	A	phylum Tenericutesphylum Tenericutes|| id:ebi-a-GCST90017117	TRUE	reported	19.0019
ebi-a-GCST90017117	20	16259524	-0.114937	0.0248606	4.55481e-06	14306	rs6043847	T	C	phylum Tenericutesphylum Tenericutes|| id:ebi-a-GCST90017117	TRUE	reported	21.3745
ebi-a-GCST90017118	1	55522083	-0.143901	0.03054	2.19129e-06	14306	rs45598138	C	A	phylum Verrucomicrobiaphylum Verrucomicrobia|| id:ebi-a-GCST90017118	TRUE	reported	22.2019
ebi-a-GCST90017118	1	41074472	-0.0755253	0.0164385	5.27971e-06	14306	rs61779207	G	A	phylum Verrucomicrobiaphylum Verrucomicrobia|| id:ebi-a-GCST90017118	TRUE	reported	21.1087
ebi-a-GCST90017118	4	16548975	0.171057	0.0398053	9.81386e-06	14306	rs12512971	A	C	phylum Verrucomicrobiaphylum Verrucomicrobia|| id:ebi-a-GCST90017118	TRUE	reported	18.4672
ebi-a-GCST90017118	4	95027272	0.0696984	0.0146953	2.23404e-06	14306	rs11729256	T	C	phylum Verrucomicrobiaphylum Verrucomicrobia|| id:ebi-a-GCST90017118	TRUE	reported	22.4951
ebi-a-GCST90017118	4	100544188	0.115994	0.0231324	4.08376e-07	14306	rs74542928	T	C	phylum Verrucomicrobiaphylum Verrucomicrobia|| id:ebi-a-GCST90017118	TRUE	reported	25.1437
ebi-a-GCST90017118	5	40438158	-0.11753	0.025458	3.49559e-06	14306	rs76430504	T	C	phylum Verrucomicrobiaphylum Verrucomicrobia|| id:ebi-a-GCST90017118	TRUE	reported	21.3132
ebi-a-GCST90017118	6	56341481	-0.0660243	0.0143911	6.2748e-06	14306	rs9349825	A	G	phylum Verrucomicrobiaphylum Verrucomicrobia|| id:ebi-a-GCST90017118	TRUE	reported	21.0484
ebi-a-GCST90017118	10	11389614	0.0610914	0.0138592	9.7221e-06	14306	rs3995795	C	T	phylum Verrucomicrobiaphylum Verrucomicrobia|| id:ebi-a-GCST90017118	TRUE	reported	19.4305
ebi-a-GCST90017118	10	5073050	0.0784055	0.0162769	1.10555e-06	14306	rs11252894	A	C	phylum Verrucomicrobiaphylum Verrucomicrobia|| id:ebi-a-GCST90017118	TRUE	reported	23.2033
ebi-a-GCST90017118	15	97570657	0.0594916	0.012823	3.40447e-06	14306	rs12908520	G	A	phylum Verrucomicrobiaphylum Verrucomicrobia|| id:ebi-a-GCST90017118	TRUE	reported	21.5244
ebi-a-GCST90017118	16	81063149	-0.0764148	0.0153487	8.71044e-07	14306	rs2602429	T	C	phylum Verrucomicrobiaphylum Verrucomicrobia|| id:ebi-a-GCST90017118	TRUE	reported	24.7863
ebi-a-GCST90017118	18	49473635	0.204283	0.0427565	2.67935e-06	14306	rs117107102	A	G	phylum Verrucomicrobiaphylum Verrucomicrobia|| id:ebi-a-GCST90017118	TRUE	reported	22.8276

## Sheet: Table S4
Supplementary Table S4. Instrumental variables of gut microbial taxa classified as class
id.exposure	chr.exposure	pos.exposure	beta.exposure	se.exposure	pval.exposure	samplesize.exposure	SNP	effect_allele.exposure	other_allele.exposure	exposure	mr_keep.exposure	pval_origin.exposure	F-statistic
ebi-a-GCST90016908	1	207003553	-0.0711483	0.0134495	1.10652e-07	14306	rs6660520	G	A	class Actinobacteria|| id:ebi-a-GCST90016908	TRUE	reported	27.9845
ebi-a-GCST90016908	1	114665485	0.0510452	0.0114325	8.62621e-06	14306	rs12049045	A	G	class Actinobacteria|| id:ebi-a-GCST90016908	TRUE	reported	19.9355
ebi-a-GCST90016908	2	136616754	-0.111489	0.012066	3.78966e-20	14306	rs182549	T	C	class Actinobacteria|| id:ebi-a-GCST90016908	TRUE	reported	85.3763
ebi-a-GCST90016908	2	161611969	0.0509242	0.0112503	6.71382e-06	14306	rs1376754	G	A	class Actinobacteria|| id:ebi-a-GCST90016908	TRUE	reported	20.489
ebi-a-GCST90016908	5	475408	0.0563759	0.0115529	1.58132e-06	14306	rs11745923	G	T	class Actinobacteria|| id:ebi-a-GCST90016908	TRUE	reported	23.8125
ebi-a-GCST90016908	5	18019549	-0.0769653	0.0173933	8.62144e-06	14306	rs7700479	T	A	class Actinobacteria|| id:ebi-a-GCST90016908	TRUE	reported	19.5806
ebi-a-GCST90016908	6	14617591	0.0509553	0.011539	8.92237e-06	14306	rs857444	C	T	class Actinobacteria|| id:ebi-a-GCST90016908	TRUE	reported	19.5003
ebi-a-GCST90016908	7	95654718	0.0501255	0.011255	8.67601e-06	14306	rs961091	G	A	class Actinobacteria|| id:ebi-a-GCST90016908	TRUE	reported	19.8347
ebi-a-GCST90016908	8	65654844	0.155784	0.0348017	8.62105e-06	14306	rs80083040	T	G	class Actinobacteria|| id:ebi-a-GCST90016908	TRUE	reported	20.0376
ebi-a-GCST90016908	10	126110032	-0.0762317	0.0169884	4.96364e-06	14306	rs1515761	C	T	class Actinobacteria|| id:ebi-a-GCST90016908	TRUE	reported	20.1357
ebi-a-GCST90016908	11	71221248	-0.0540741	0.0121393	5.39237e-06	14306	rs4945008	G	A	class Actinobacteria|| id:ebi-a-GCST90016908	TRUE	reported	19.8423
ebi-a-GCST90016908	12	20378911	-0.0583765	0.0123353	2.59358e-06	14306	rs10841473	G	C	class Actinobacteria|| id:ebi-a-GCST90016908	TRUE	reported	22.3963
ebi-a-GCST90016908	13	112859829	0.0944467	0.0192976	6.20798e-07	14306	rs7322849	T	C	class Actinobacteria|| id:ebi-a-GCST90016908	TRUE	reported	23.9534
ebi-a-GCST90016908	15	49208992	-0.0719923	0.0154661	4.02819e-06	14306	rs12899991	T	A	class Actinobacteria|| id:ebi-a-GCST90016908	TRUE	reported	21.6676
ebi-a-GCST90016908	15	94852795	-0.126352	0.0273626	2.56803e-06	14306	rs72767435	T	C	class Actinobacteria|| id:ebi-a-GCST90016908	TRUE	reported	21.3231
ebi-a-GCST90016908	16	81776768	-0.0575816	0.0116762	8.3372e-07	14306	rs8047955	G	A	class Actinobacteria|| id:ebi-a-GCST90016908	TRUE	reported	24.32
ebi-a-GCST90016908	17	75348675	-0.0560674	0.0124286	5.92516e-06	14306	rs11655079	T	C	class Actinobacteria|| id:ebi-a-GCST90016908	TRUE	reported	20.3506
ebi-a-GCST90016908	22	35567355	-0.111877	0.023501	1.50428e-06	14306	rs134366	A	G	class Actinobacteria|| id:ebi-a-GCST90016908	TRUE	reported	22.6626
ebi-a-GCST90016909	1	14238305	-0.0692742	0.0148866	3.55435e-06	14306	rs10803434	A	T	class Alphaproteobacteria|| id:ebi-a-GCST90016909	TRUE	reported	21.6547
ebi-a-GCST90016909	2	169033340	0.133271	0.0267738	5.09143e-07	14306	rs76784716	A	G	class Alphaproteobacteria|| id:ebi-a-GCST90016909	TRUE	reported	24.7771
ebi-a-GCST90016909	2	75630344	-0.0705145	0.0157564	7.37921e-06	14306	rs34569731	G	A	class Alphaproteobacteria|| id:ebi-a-GCST90016909	TRUE	reported	20.0282
ebi-a-GCST90016909	3	59982336	0.0927341	0.0207569	9.33254e-06	14306	rs17061716	G	C	class Alphaproteobacteria|| id:ebi-a-GCST90016909	TRUE	reported	19.9597
ebi-a-GCST90016909	3	84471266	-0.080811	0.0184159	7.53633e-06	14306	rs55876211	C	T	class Alphaproteobacteria|| id:ebi-a-GCST90016909	TRUE	reported	19.2555
ebi-a-GCST90016909	3	176407911	0.0805256	0.0180912	9.75933e-06	14306	rs62285697	C	T	class Alphaproteobacteria|| id:ebi-a-GCST90016909	TRUE	reported	19.8122
ebi-a-GCST90016909	3	13726736	-0.0751277	0.0153867	1.05334e-06	14306	rs9813022	A	G	class Alphaproteobacteria|| id:ebi-a-GCST90016909	TRUE	reported	23.8402
ebi-a-GCST90016909	9	95517807	-0.160677	0.0317708	6.20369e-07	14306	rs140912403	C	T	class Alphaproteobacteria|| id:ebi-a-GCST90016909	TRUE	reported	25.5771
ebi-a-GCST90016909	12	89471235	-0.0969489	0.0215149	8.84301e-06	14306	rs7960664	A	G	class Alphaproteobacteria|| id:ebi-a-GCST90016909	TRUE	reported	20.3052
ebi-a-GCST90016909	19	28641647	0.0690234	0.0153829	7.14184e-06	14306	rs12977163	G	C	class Alphaproteobacteria|| id:ebi-a-GCST90016909	TRUE	reported	20.1334
ebi-a-GCST90016910	1	200418805	-0.0714773	0.0146647	9.21977e-07	14306	rs57872228	C	T	class Bacilli|| id:ebi-a-GCST90016910	TRUE	reported	23.7569
ebi-a-GCST90016910	2	231723657	0.0476864	0.0108547	7.97389e-06	14306	rs1595463	C	A	class Bacilli|| id:ebi-a-GCST90016910	TRUE	reported	19.2998
ebi-a-GCST90016910	3	4800550	-0.0554219	0.0114789	1.38433e-06	14306	rs1962325	G	C	class Bacilli|| id:ebi-a-GCST90016910	TRUE	reported	23.3111
ebi-a-GCST90016910	3	94153993	0.156331	0.0325945	1.07251e-06	14306	rs76717940	T	A	class Bacilli|| id:ebi-a-GCST90016910	TRUE	reported	23.0039
ebi-a-GCST90016910	3	184371224	0.0979154	0.0224074	8.45688e-06	14306	rs74663707	C	T	class Bacilli|| id:ebi-a-GCST90016910	TRUE	reported	19.095
ebi-a-GCST90016910	3	64398863	0.0601035	0.0136407	9.53038e-06	14306	rs13068444	A	G	class Bacilli|| id:ebi-a-GCST90016910	TRUE	reported	19.4145
ebi-a-GCST90016910	4	98049499	-0.0630747	0.0128717	1.96024e-06	14306	rs11730038	G	A	class Bacilli|| id:ebi-a-GCST90016910	TRUE	reported	24.0126
ebi-a-GCST90016910	4	7431487	0.0535854	0.0116362	4.29833e-06	14306	rs4459992	T	C	class Bacilli|| id:ebi-a-GCST90016910	TRUE	reported	21.2066
ebi-a-GCST90016910	4	184681021	0.128032	0.0286921	9.12809e-06	14306	rs111552159	C	G	class Bacilli|| id:ebi-a-GCST90016910	TRUE	reported	19.9119
ebi-a-GCST90016910	4	151687420	0.104044	0.0247934	8.46837e-06	14306	rs7666190	A	C	class Bacilli|| id:ebi-a-GCST90016910	TRUE	reported	17.6101
ebi-a-GCST90016910	5	174173171	-0.107255	0.0222879	1.33773e-06	14306	rs77558518	A	G	class Bacilli|| id:ebi-a-GCST90016910	TRUE	reported	23.1578
ebi-a-GCST90016910	6	67570929	-0.104496	0.0217083	1.52753e-06	14306	rs74352383	T	A	class Bacilli|| id:ebi-a-GCST90016910	TRUE	reported	23.1712
ebi-a-GCST90016910	7	36349586	0.108007	0.0232858	1.06891e-06	14306	rs78938557	T	C	class Bacilli|| id:ebi-a-GCST90016910	TRUE	reported	21.514
ebi-a-GCST90016910	8	10143164	0.0598868	0.0123903	1.07895e-06	14306	rs2952251	G	A	class Bacilli|| id:ebi-a-GCST90016910	TRUE	reported	23.3614
ebi-a-GCST90016910	9	101101172	-0.0613034	0.0137579	7.81196e-06	14306	rs28564647	T	G	class Bacilli|| id:ebi-a-GCST90016910	TRUE	reported	19.8548
ebi-a-GCST90016910	11	8332350	0.0572158	0.0126793	7.21174e-06	14306	rs12797734	T	C	class Bacilli|| id:ebi-a-GCST90016910	TRUE	reported	20.363
ebi-a-GCST90016910	12	100585559	-0.101189	0.0217379	4.85445e-06	14306	rs11110282	A	G	class Bacilli|| id:ebi-a-GCST90016910	TRUE	reported	21.6686
ebi-a-GCST90016910	13	24973509	-0.225309	0.0467697	1.79457e-06	14306	rs9581006	T	C	class Bacilli|| id:ebi-a-GCST90016910	TRUE	reported	23.2075
ebi-a-GCST90016910	15	58738075	-0.081146	0.0180042	7.59591e-06	14306	rs694949	A	G	class Bacilli|| id:ebi-a-GCST90016910	TRUE	reported	20.3136
ebi-a-GCST90016910	16	991253	0.0619529	0.0127066	1.01499e-06	14306	rs35344081	G	A	class Bacilli|| id:ebi-a-GCST90016910	TRUE	reported	23.7719
ebi-a-GCST90016910	17	40835649	-0.0520614	0.0109842	2.2076e-06	14306	rs4028634	C	T	class Bacilli|| id:ebi-a-GCST90016910	TRUE	reported	22.4644
ebi-a-GCST90016910	19	51959855	0.111056	0.0246039	6.54591e-06	14306	rs34989881	A	G	class Bacilli|| id:ebi-a-GCST90016910	TRUE	reported	20.374
ebi-a-GCST90016911	1	176792690	0.0567113	0.0118386	1.54814e-06	14306	rs7546249	A	T	class Bacteroidia|| id:ebi-a-GCST90016911	TRUE	reported	22.9477
ebi-a-GCST90016911	1	200112563	0.222741	0.0508055	9.93482e-06	14306	rs2363574	T	C	class Bacteroidia|| id:ebi-a-GCST90016911	TRUE	reported	19.2211
ebi-a-GCST90016911	1	157495438	-0.22241	0.0493458	7.65526e-06	14306	rs72706335	T	C	class Bacteroidia|| id:ebi-a-GCST90016911	TRUE	reported	20.3146
ebi-a-GCST90016911	2	53831026	0.0508393	0.0106807	1.91509e-06	14306	rs2032750	C	T	class Bacteroidia|| id:ebi-a-GCST90016911	TRUE	reported	22.6569
ebi-a-GCST90016911	2	213189994	0.107377	0.0245661	8.76436e-06	14306	rs4146051	G	A	class Bacteroidia|| id:ebi-a-GCST90016911	TRUE	reported	19.1051
ebi-a-GCST90016911	3	195936789	0.0466729	0.0105312	8.4711e-06	14306	rs4916508	A	G	class Bacteroidia|| id:ebi-a-GCST90016911	TRUE	reported	19.6415
ebi-a-GCST90016911	3	89339527	-0.0645771	0.0132957	8.36778e-07	14306	rs7631304	G	A	class Bacteroidia|| id:ebi-a-GCST90016911	TRUE	reported	23.5904
ebi-a-GCST90016911	8	13110185	0.0646823	0.0149628	9.98596e-06	14306	rs79585701	A	C	class Bacteroidia|| id:ebi-a-GCST90016911	TRUE	reported	18.6872
ebi-a-GCST90016911	8	70916181	0.0655728	0.0149891	9.08657e-06	14306	rs62531359	T	G	class Bacteroidia|| id:ebi-a-GCST90016911	TRUE	reported	19.138
ebi-a-GCST90016911	9	116888284	0.0689676	0.0148765	3.74576e-06	14306	rs13291169	C	G	class Bacteroidia|| id:ebi-a-GCST90016911	TRUE	reported	21.4926
ebi-a-GCST90016911	9	136493820	0.140055	0.0311128	7.06122e-06	14306	rs62575403	C	T	class Bacteroidia|| id:ebi-a-GCST90016911	TRUE	reported	20.2637
ebi-a-GCST90016911	10	39062269	0.0473596	0.010541	7.08223e-06	14306	rs11146701	A	G	class Bacteroidia|| id:ebi-a-GCST90016911	TRUE	reported	20.1861
ebi-a-GCST90016911	13	70523029	-0.121514	0.0236759	3.89583e-07	14306	rs55773148	G	A	class Bacteroidia|| id:ebi-a-GCST90016911	TRUE	reported	26.3414
ebi-a-GCST90016911	14	59317502	0.102648	0.0213843	9.23996e-07	14306	rs111845179	T	C	class Bacteroidia|| id:ebi-a-GCST90016911	TRUE	reported	23.0415
ebi-a-GCST90016911	16	74290641	0.0548532	0.012153	4.7338e-06	14306	rs929878	T	C	class Bacteroidia|| id:ebi-a-GCST90016911	TRUE	reported	20.3722
ebi-a-GCST90016911	17	6461200	-0.207018	0.0442633	1.21616e-06	14306	rs73975615	G	A	class Bacteroidia|| id:ebi-a-GCST90016911	TRUE	reported	21.874
ebi-a-GCST90016911	22	27433885	-0.0552057	0.0120278	8.3593e-06	14306	rs17343978	A	C	class Bacteroidia|| id:ebi-a-GCST90016911	TRUE	reported	21.0666
ebi-a-GCST90016912	1	153240013	-0.0525581	0.0110408	2.0153e-06	14306	rs1928341	G	A	class Betaproteobacteria|| id:ebi-a-GCST90016912	TRUE	reported	22.661
ebi-a-GCST90016912	2	239888758	0.0641363	0.0131766	1.09863e-06	14306	rs12467854	G	C	class Betaproteobacteria|| id:ebi-a-GCST90016912	TRUE	reported	23.692
ebi-a-GCST90016912	3	193456274	0.064006	0.0130374	9.11759e-07	14306	rs2367850	G	C	class Betaproteobacteria|| id:ebi-a-GCST90016912	TRUE	reported	24.1024
ebi-a-GCST90016912	3	70592215	0.0592944	0.0128769	3.67147e-06	14306	rs11128180	A	G	class Betaproteobacteria|| id:ebi-a-GCST90016912	TRUE	reported	21.2034
ebi-a-GCST90016912	4	23588462	0.0923492	0.0199158	4.75762e-06	14306	rs1511453	A	G	class Betaproteobacteria|| id:ebi-a-GCST90016912	TRUE	reported	21.5016
ebi-a-GCST90016912	4	45642485	-0.0832423	0.0167237	5.17166e-07	14306	rs4033856	T	C	class Betaproteobacteria|| id:ebi-a-GCST90016912	TRUE	reported	24.7756
ebi-a-GCST90016912	5	173497796	0.109741	0.0236	2.9409e-06	14306	rs62395635	T	C	class Betaproteobacteria|| id:ebi-a-GCST90016912	TRUE	reported	21.6229
ebi-a-GCST90016912	7	111285025	0.0513106	0.0109091	2.19816e-06	14306	rs2613606	T	C	class Betaproteobacteria|| id:ebi-a-GCST90016912	TRUE	reported	22.1226
ebi-a-GCST90016912	8	112732674	-0.0622252	0.0135688	5.86949e-06	14306	rs56386628	C	T	class Betaproteobacteria|| id:ebi-a-GCST90016912	TRUE	reported	21.0305
ebi-a-GCST90016912	9	84206018	-0.137281	0.0290338	2.05509e-06	14306	rs72747231	C	G	class Betaproteobacteria|| id:ebi-a-GCST90016912	TRUE	reported	22.357
ebi-a-GCST90016912	9	104899117	-0.0572286	0.01262	7.33247e-06	14306	rs320161	G	A	class Betaproteobacteria|| id:ebi-a-GCST90016912	TRUE	reported	20.564
ebi-a-GCST90016912	13	58689340	-0.0494596	0.0109424	5.80029e-06	14306	rs2321387	G	A	class Betaproteobacteria|| id:ebi-a-GCST90016912	TRUE	reported	20.4304
ebi-a-GCST90016912	15	56786407	-0.121083	0.028075	9.27278e-06	14306	rs75242906	C	T	class Betaproteobacteria|| id:ebi-a-GCST90016912	TRUE	reported	18.6006
ebi-a-GCST90016912	18	26569901	0.052911	0.0114866	4.84585e-06	14306	rs9964679	A	G	class Betaproteobacteria|| id:ebi-a-GCST90016912	TRUE	reported	21.2182
ebi-a-GCST90016912	20	30596130	-0.0978177	0.0198522	7.44303e-07	14306	rs6087811	T	G	class Betaproteobacteria|| id:ebi-a-GCST90016912	TRUE	reported	24.2783
ebi-a-GCST90016913	2	116724915	0.0888472	0.0179655	9.54201e-06	14306	rs13421739	C	G	class Clostridia|| id:ebi-a-GCST90016913	TRUE	reported	24.4573
ebi-a-GCST90016913	2	231676041	0.0794173	0.0182427	9.8935e-06	14306	rs10209007	G	C	class Clostridia|| id:ebi-a-GCST90016913	TRUE	reported	18.9519
ebi-a-GCST90016913	3	131371980	0.0698882	0.0156319	8.39808e-06	14306	rs76767978	G	A	class Clostridia|| id:ebi-a-GCST90016913	TRUE	reported	19.9887
ebi-a-GCST90016913	3	89268714	-0.0592279	0.0134556	9.35643e-06	14306	rs6797343	T	G	class Clostridia|| id:ebi-a-GCST90016913	TRUE	reported	19.3752
ebi-a-GCST90016913	4	7420184	0.0529097	0.011818	8.77789e-06	14306	rs13105690	C	T	class Clostridia|| id:ebi-a-GCST90016913	TRUE	reported	20.0439
ebi-a-GCST90016913	4	161507301	-0.0739995	0.0150815	9.65095e-07	14306	rs6814436	C	T	class Clostridia|| id:ebi-a-GCST90016913	TRUE	reported	24.0751
ebi-a-GCST90016913	4	152131744	-0.103803	0.0210883	4.01856e-07	14306	rs6815608	C	T	class Clostridia|| id:ebi-a-GCST90016913	TRUE	reported	24.2291
ebi-a-GCST90016913	5	105060362	-0.0547202	0.0127338	8.72027e-06	14306	rs1842454	G	A	class Clostridia|| id:ebi-a-GCST90016913	TRUE	reported	18.4663
ebi-a-GCST90016913	5	149077788	-0.0511937	0.0109569	3.37085e-06	14306	rs13179700	C	T	class Clostridia|| id:ebi-a-GCST90016913	TRUE	reported	21.8302
ebi-a-GCST90016913	5	35770550	0.0866169	0.0190393	8.24233e-06	14306	rs72738886	T	C	class Clostridia|| id:ebi-a-GCST90016913	TRUE	reported	20.6968
ebi-a-GCST90016913	6	12397187	0.0947036	0.0225117	7.53165e-06	14306	rs76860606	C	G	class Clostridia|| id:ebi-a-GCST90016913	TRUE	reported	17.6977
ebi-a-GCST90016913	6	163743050	0.0524406	0.0116115	6.53085e-06	14306	rs6934062	G	C	class Clostridia|| id:ebi-a-GCST90016913	TRUE	reported	20.3966
ebi-a-GCST90016913	12	5942519	-0.052659	0.0113858	3.24399e-06	14306	rs10774377	G	A	class Clostridia|| id:ebi-a-GCST90016913	TRUE	reported	21.3904
ebi-a-GCST90016913	14	52494072	-0.0724037	0.0153105	4.52137e-06	14306	rs2273429	A	G	class Clostridia|| id:ebi-a-GCST90016913	TRUE	reported	22.3637
ebi-a-GCST90016913	18	48792829	-0.0581025	0.0120557	1.34295e-06	14306	rs72915163	T	C	class Clostridia|| id:ebi-a-GCST90016913	TRUE	reported	23.2276
ebi-a-GCST90016913	20	50803760	-0.0963981	0.0212007	9.04045e-06	14306	rs7269302	A	T	class Clostridia|| id:ebi-a-GCST90016913	TRUE	reported	20.6746
ebi-a-GCST90016913	21	18567802	-0.255639	0.0508787	8.77506e-07	14306	rs992074	T	C	class Clostridia|| id:ebi-a-GCST90016913	TRUE	reported	25.2454
ebi-a-GCST90016913	21	40703251	0.0641008	0.0127404	3.81408e-07	14306	rs112334273	G	A	class Clostridia|| id:ebi-a-GCST90016913	TRUE	reported	25.314
ebi-a-GCST90016914	1	176571431	-0.0603429	0.0126849	1.51604e-06	14306	rs240104	T	C	class Coriobacteriia|| id:ebi-a-GCST90016914	TRUE	reported	22.6297
ebi-a-GCST90016914	3	11654412	0.116408	0.0258545	9.02693e-06	14306	rs2442778	A	G	class Coriobacteriia|| id:ebi-a-GCST90016914	TRUE	reported	20.2718
ebi-a-GCST90016914	5	125460084	0.0774888	0.0171877	5.63093e-06	14306	rs76779974	C	G	class Coriobacteriia|| id:ebi-a-GCST90016914	TRUE	reported	20.3256
ebi-a-GCST90016914	5	459415	0.25584	0.0561995	4.65693e-06	14306	rs80046645	C	G	class Coriobacteriia|| id:ebi-a-GCST90016914	TRUE	reported	20.7239
ebi-a-GCST90016914	5	90471451	0.0498855	0.0112446	9.77372e-06	14306	rs1397793	A	G	class Coriobacteriia|| id:ebi-a-GCST90016914	TRUE	reported	19.6816
ebi-a-GCST90016914	7	24464799	-0.0486059	0.0108982	7.87281e-06	14306	rs62448869	T	A	class Coriobacteriia|| id:ebi-a-GCST90016914	TRUE	reported	19.8915
ebi-a-GCST90016914	7	105084680	-0.0565686	0.0126265	7.79938e-06	14306	rs13307134	T	C	class Coriobacteriia|| id:ebi-a-GCST90016914	TRUE	reported	20.0717
ebi-a-GCST90016914	9	136512906	0.0926543	0.0209468	8.26913e-06	14306	rs3025411	A	G	class Coriobacteriia|| id:ebi-a-GCST90016914	TRUE	reported	19.5657
ebi-a-GCST90016914	10	1922731	0.06075	0.0130939	4.82848e-06	14306	rs11250875	T	C	class Coriobacteriia|| id:ebi-a-GCST90016914	TRUE	reported	21.5256
ebi-a-GCST90016914	10	65799217	0.0778402	0.0155815	5.43313e-07	14306	rs719099	A	G	class Coriobacteriia|| id:ebi-a-GCST90016914	TRUE	reported	24.9568
ebi-a-GCST90016914	12	11494021	0.0586265	0.0129006	4.84117e-06	14306	rs1816223	G	A	class Coriobacteriia|| id:ebi-a-GCST90016914	TRUE	reported	20.6523
ebi-a-GCST90016914	14	39660509	0.103377	0.0229286	6.8962e-06	14306	rs8010111	A	G	class Coriobacteriia|| id:ebi-a-GCST90016914	TRUE	reported	20.3279
ebi-a-GCST90016914	15	86433579	-0.0510212	0.0114339	8.14442e-06	14306	rs11073596	G	T	class Coriobacteriia|| id:ebi-a-GCST90016914	TRUE	reported	19.9119
ebi-a-GCST90016914	17	37376685	0.0965017	0.0207666	3.88356e-06	14306	rs34739816	G	T	class Coriobacteriia|| id:ebi-a-GCST90016914	TRUE	reported	21.5943
ebi-a-GCST90016914	17	8121332	0.0773006	0.017553	8.0201e-06	14306	rs11656361	A	C	class Coriobacteriia|| id:ebi-a-GCST90016914	TRUE	reported	19.3938
ebi-a-GCST90016914	19	52895166	0.0789796	0.0177205	8.51236e-06	14306	rs12974142	G	A	class Coriobacteriia|| id:ebi-a-GCST90016914	TRUE	reported	19.8645
ebi-a-GCST90016914	20	62072077	-0.0714367	0.0154113	5.39126e-06	14306	rs67561917	A	G	class Coriobacteriia|| id:ebi-a-GCST90016914	TRUE	reported	21.4864
ebi-a-GCST90016915	1	203308383	-0.0705516	0.0150849	5.67884e-06	14306	rs16851319	G	C	class Deltaproteobacteria|| id:ebi-a-GCST90016915	TRUE	reported	21.874
ebi-a-GCST90016915	1	203991605	-0.110335	0.0253336	3.14188e-06	14306	rs2692012	G	A	class Deltaproteobacteria|| id:ebi-a-GCST90016915	TRUE	reported	18.9685
ebi-a-GCST90016915	2	233929283	-0.0523484	0.011566	7.50119e-06	14306	rs3935584	C	T	class Deltaproteobacteria|| id:ebi-a-GCST90016915	TRUE	reported	20.4852
ebi-a-GCST90016915	8	57867671	-0.0779693	0.0170738	7.31375e-06	14306	rs55744759	A	G	class Deltaproteobacteria|| id:ebi-a-GCST90016915	TRUE	reported	20.8539
ebi-a-GCST90016915	9	15269705	0.206594	0.0456908	4.63052e-06	14306	rs112381107	C	T	class Deltaproteobacteria|| id:ebi-a-GCST90016915	TRUE	reported	20.4446
ebi-a-GCST90016915	9	81834426	-0.0735881	0.0154246	1.60221e-06	14306	rs17791387	A	G	class Deltaproteobacteria|| id:ebi-a-GCST90016915	TRUE	reported	22.7608
ebi-a-GCST90016915	10	11855599	0.0544219	0.0117397	3.94121e-06	14306	rs11599763	C	T	class Deltaproteobacteria|| id:ebi-a-GCST90016915	TRUE	reported	21.4899
ebi-a-GCST90016915	11	10658735	0.055176	0.0121602	9.65162e-06	14306	rs1035691	G	A	class Deltaproteobacteria|| id:ebi-a-GCST90016915	TRUE	reported	20.5882
ebi-a-GCST90016915	15	96161065	-0.0585411	0.0129358	4.85087e-06	14306	rs62020470	A	G	class Deltaproteobacteria|| id:ebi-a-GCST90016915	TRUE	reported	20.4802
ebi-a-GCST90016915	16	71541641	-0.0538457	0.0117718	5.02077e-06	14306	rs9928243	C	A	class Deltaproteobacteria|| id:ebi-a-GCST90016915	TRUE	reported	20.9226
ebi-a-GCST90016915	17	2856662	-0.0936514	0.02012	3.58889e-06	14306	rs4506934	C	T	class Deltaproteobacteria|| id:ebi-a-GCST90016915	TRUE	reported	21.6657
ebi-a-GCST90016915	18	69312914	-0.0710762	0.015953	5.6863e-06	14306	rs17084793	G	A	class Deltaproteobacteria|| id:ebi-a-GCST90016915	TRUE	reported	19.8501
ebi-a-GCST90016915	20	33694801	0.0825716	0.0165958	3.39555e-07	14306	rs6058181	C	T	class Deltaproteobacteria|| id:ebi-a-GCST90016915	TRUE	reported	24.7551
ebi-a-GCST90016915	21	45064961	0.0561722	0.0124124	5.44553e-06	14306	rs2838334	G	A	class Deltaproteobacteria|| id:ebi-a-GCST90016915	TRUE	reported	20.4801
ebi-a-GCST90016916	1	64139196	-0.0475363	0.0106939	9.52708e-06	14306	rs1884466	C	T	class Erysipelotrichia|| id:ebi-a-GCST90016916	TRUE	reported	19.7596
ebi-a-GCST90016916	1	97457427	-0.0497374	0.0111376	8.02897e-06	14306	rs290833	T	G	class Erysipelotrichia|| id:ebi-a-GCST90016916	TRUE	reported	19.9427
ebi-a-GCST90016916	3	195793712	-0.0524152	0.0106784	8.95468e-07	14306	rs2300774	A	G	class Erysipelotrichia|| id:ebi-a-GCST90016916	TRUE	reported	24.0936
ebi-a-GCST90016916	5	3002546	-0.0492438	0.010887	6.14582e-06	14306	rs1074800	G	A	class Erysipelotrichia|| id:ebi-a-GCST90016916	TRUE	reported	20.4591
ebi-a-GCST90016916	8	38803551	0.0681159	0.0127883	1.12264e-07	14306	rs62504403	C	T	class Erysipelotrichia|| id:ebi-a-GCST90016916	TRUE	reported	28.3708
ebi-a-GCST90016916	8	2954952	0.0839071	0.0199131	9.28453e-06	14306	rs7826267	G	T	class Erysipelotrichia|| id:ebi-a-GCST90016916	TRUE	reported	17.755
ebi-a-GCST90016916	10	133897233	-0.0552212	0.0116074	2.33115e-06	14306	rs10781552	C	T	class Erysipelotrichia|| id:ebi-a-GCST90016916	TRUE	reported	22.633
ebi-a-GCST90016916	13	40385457	0.10305	0.0224648	2.79126e-06	14306	rs17530232	A	G	class Erysipelotrichia|| id:ebi-a-GCST90016916	TRUE	reported	21.0422
ebi-a-GCST90016916	14	48997206	0.0608929	0.0133764	4.23107e-06	14306	rs4078432	T	C	class Erysipelotrichia|| id:ebi-a-GCST90016916	TRUE	reported	20.7231
ebi-a-GCST90016916	14	56156504	0.0538798	0.0116888	4.08479e-06	14306	rs8003149	C	T	class Erysipelotrichia|| id:ebi-a-GCST90016916	TRUE	reported	21.2477
ebi-a-GCST90016916	14	80357610	0.0724145	0.0164471	5.40344e-06	14306	rs56970041	T	G	class Erysipelotrichia|| id:ebi-a-GCST90016916	TRUE	reported	19.3853
ebi-a-GCST90016916	17	70327224	-0.0806041	0.0167641	1.8451e-06	14306	rs35161940	T	C	class Erysipelotrichia|| id:ebi-a-GCST90016916	TRUE	reported	23.1182
ebi-a-GCST90016916	18	5830507	-0.0945759	0.0194091	9.12347e-07	14306	rs7234058	T	C	class Erysipelotrichia|| id:ebi-a-GCST90016916	TRUE	reported	23.7438
ebi-a-GCST90016917	1	186502694	-0.0788843	0.0172415	8.89488e-06	14306	rs12404135	A	G	class Gammaproteobacteria|| id:ebi-a-GCST90016917	TRUE	reported	20.933
ebi-a-GCST90016917	2	167986992	0.074251	0.0146392	1.99494e-07	14306	rs6706173	A	C	class Gammaproteobacteria|| id:ebi-a-GCST90016917	TRUE	reported	25.7259
ebi-a-GCST90016917	3	18615903	0.0729012	0.0163003	8.7878e-06	14306	rs75101789	C	T	class Gammaproteobacteria|| id:ebi-a-GCST90016917	TRUE	reported	20.0022
ebi-a-GCST90016917	6	137612554	-0.0549673	0.0120924	4.54611e-06	14306	rs9494710	C	T	class Gammaproteobacteria|| id:ebi-a-GCST90016917	TRUE	reported	20.6625
ebi-a-GCST90016917	8	115123937	0.0541424	0.0116333	3.2898e-06	14306	rs6469506	T	A	class Gammaproteobacteria|| id:ebi-a-GCST90016917	TRUE	reported	21.6605
ebi-a-GCST90016917	12	43572952	-0.0579153	0.0118796	9.94764e-07	14306	rs11181912	G	A	class Gammaproteobacteria|| id:ebi-a-GCST90016917	TRUE	reported	23.7675
ebi-a-GCST90016917	18	75633634	-0.0740614	0.0162596	6.77002e-06	14306	rs9973122	A	T	class Gammaproteobacteria|| id:ebi-a-GCST90016917	TRUE	reported	20.7474
ebi-a-GCST90016917	18	48185248	-0.15921	0.0351373	7.9241e-06	14306	rs79795896	A	G	class Gammaproteobacteria|| id:ebi-a-GCST90016917	TRUE	reported	20.5307
ebi-a-GCST90016918	1	11943792	0.220207	0.0486196	5.18036e-06	14306	rs72640280	A	G	class Lentisphaeria|| id:ebi-a-GCST90016918	TRUE	reported	20.5135
ebi-a-GCST90016918	3	6223568	-0.131217	0.0288713	8.66343e-06	14306	rs73113483	T	A	class Lentisphaeria|| id:ebi-a-GCST90016918	TRUE	reported	20.6561
ebi-a-GCST90016918	5	94720245	-0.109438	0.023693	4.24356e-06	14306	rs2731834	G	C	class Lentisphaeria|| id:ebi-a-GCST90016918	TRUE	reported	21.3352
ebi-a-GCST90016918	7	146795379	0.109431	0.0234879	1.9073e-06	14306	rs11770843	C	T	class Lentisphaeria|| id:ebi-a-GCST90016918	TRUE	reported	21.7066
ebi-a-GCST90016918	9	111086170	-0.21635	0.0439866	1.07924e-06	14306	rs62570196	C	T	class Lentisphaeria|| id:ebi-a-GCST90016918	TRUE	reported	24.1921
ebi-a-GCST90016918	13	20687179	0.122368	0.0270329	4.38258e-06	14306	rs2031282	A	G	class Lentisphaeria|| id:ebi-a-GCST90016918	TRUE	reported	20.4904
ebi-a-GCST90016918	15	25162535	0.152377	0.0324332	4.05864e-06	14306	rs17114848	G	A	class Lentisphaeria|| id:ebi-a-GCST90016918	TRUE	reported	22.0729
ebi-a-GCST90016918	15	101242690	-0.105025	0.0233484	8.14836e-06	14306	rs1002941	A	G	class Lentisphaeria|| id:ebi-a-GCST90016918	TRUE	reported	20.2335
ebi-a-GCST90016918	20	61394262	0.230292	0.0480168	1.86132e-06	14306	rs77599476	A	G	class Lentisphaeria|| id:ebi-a-GCST90016918	TRUE	reported	23.0023
ebi-a-GCST90016918	21	21023966	-0.13741	0.0289246	1.72211e-06	14306	rs2825714	A	G	class Lentisphaeria|| id:ebi-a-GCST90016918	TRUE	reported	22.5685
ebi-a-GCST90016919	1	230523039	-0.0896103	0.0186432	1.27488e-06	14306	rs16851659	G	C	class Melainabacteria|| id:ebi-a-GCST90016919	TRUE	reported	23.1033
ebi-a-GCST90016919	3	14306949	-0.159735	0.0292553	5.36056e-08	14306	rs9864379	T	C	class Melainabacteria|| id:ebi-a-GCST90016919	TRUE	reported	29.812
ebi-a-GCST90016919	7	20010624	0.166216	0.0355728	2.86609e-06	14306	rs73074665	A	T	class Melainabacteria|| id:ebi-a-GCST90016919	TRUE	reported	21.8328
ebi-a-GCST90016919	9	122046549	-0.123968	0.0278958	7.10739e-06	14306	rs1221147	A	T	class Melainabacteria|| id:ebi-a-GCST90016919	TRUE	reported	19.7488
ebi-a-GCST90016919	9	115975389	0.0896187	0.0185106	1.48057e-06	14306	rs4129395	G	A	class Melainabacteria|| id:ebi-a-GCST90016919	TRUE	reported	23.4399
ebi-a-GCST90016919	9	26184578	-0.0814624	0.0184409	9.95795e-06	14306	rs10738747	A	G	class Melainabacteria|| id:ebi-a-GCST90016919	TRUE	reported	19.5142
ebi-a-GCST90016919	9	24648997	-0.205352	0.0454982	8.05675e-06	14306	rs113884518	T	C	class Melainabacteria|| id:ebi-a-GCST90016919	TRUE	reported	20.3709
ebi-a-GCST90016919	11	2937631	0.083758	0.0185796	8.19917e-06	14306	rs367480	A	G	class Melainabacteria|| id:ebi-a-GCST90016919	TRUE	reported	20.3226
ebi-a-GCST90016919	14	107061448	-0.0861928	0.0193381	8.67142e-06	14306	rs10148250	A	G	class Melainabacteria|| id:ebi-a-GCST90016919	TRUE	reported	19.8662
ebi-a-GCST90016919	15	100747683	0.226722	0.0487841	3.29011e-06	14306	rs79790072	T	C	class Melainabacteria|| id:ebi-a-GCST90016919	TRUE	reported	21.5989
ebi-a-GCST90016919	16	80493705	0.0989487	0.0196972	6.02893e-07	14306	rs11150282	T	C	class Melainabacteria|| id:ebi-a-GCST90016919	TRUE	reported	25.2355
ebi-a-GCST90016919	17	53906328	0.214848	0.0470878	6.69083e-06	14306	rs28678345	T	C	class Melainabacteria|| id:ebi-a-GCST90016919	TRUE	reported	20.8183
ebi-a-GCST90016919	18	1008278	-0.103539	0.0234287	6.84636e-06	14306	rs789069	A	C	class Melainabacteria|| id:ebi-a-GCST90016919	TRUE	reported	19.5304
ebi-a-GCST90016920	2	125440268	0.121754	0.0235357	3.01432e-07	14306	rs10202904	G	T	class Methanobacteria|| id:ebi-a-GCST90016920	TRUE	reported	26.7616
ebi-a-GCST90016920	3	15053083	-0.199566	0.0411825	1.63061e-06	14306	rs6776814	T	C	class Methanobacteria|| id:ebi-a-GCST90016920	TRUE	reported	23.4827
ebi-a-GCST90016920	3	2086167	0.164498	0.0364959	7.44338e-06	14306	rs4257531	G	A	class Methanobacteria|| id:ebi-a-GCST90016920	TRUE	reported	20.3158
ebi-a-GCST90016920	4	104418307	0.216999	0.0449076	1.87556e-06	14306	rs894996	C	A	class Methanobacteria|| id:ebi-a-GCST90016920	TRUE	reported	23.3494
ebi-a-GCST90016920	5	178160975	0.178661	0.039298	6.17988e-06	14306	rs56131665	G	A	class Methanobacteria|| id:ebi-a-GCST90016920	TRUE	reported	20.669
ebi-a-GCST90016920	7	10773932	-0.15814	0.0351803	8.44578e-06	14306	rs73068003	G	T	class Methanobacteria|| id:ebi-a-GCST90016920	TRUE	reported	20.2062
ebi-a-GCST90016920	11	89349287	0.111465	0.0250516	6.51869e-06	14306	rs11018665	A	T	class Methanobacteria|| id:ebi-a-GCST90016920	TRUE	reported	19.7973
ebi-a-GCST90016920	12	43701132	-0.216781	0.0493496	6.07561e-06	14306	rs12825290	C	G	class Methanobacteria|| id:ebi-a-GCST90016920	TRUE	reported	19.2963
ebi-a-GCST90016920	12	21338861	-0.227245	0.048763	5.92107e-06	14306	rs75208022	C	T	class Methanobacteria|| id:ebi-a-GCST90016920	TRUE	reported	21.7174
ebi-a-GCST90016920	13	41956181	0.21534	0.0436695	1.40854e-06	14306	rs73457410	A	G	class Methanobacteria|| id:ebi-a-GCST90016920	TRUE	reported	24.316
ebi-a-GCST90016920	19	28827760	-0.153519	0.0344519	8.22527e-06	14306	rs6508769	C	T	class Methanobacteria|| id:ebi-a-GCST90016920	TRUE	reported	19.8563
ebi-a-GCST90016920	19	46439321	0.111274	0.0247517	9.27897e-06	14306	rs10424197	A	G	class Methanobacteria|| id:ebi-a-GCST90016920	TRUE	reported	20.2105
ebi-a-GCST90016921	1	109965986	0.0681052	0.0149061	4.2335e-06	14306	rs3768491	G	A	class Mollicutes|| id:ebi-a-GCST90016921	TRUE	reported	20.8753
ebi-a-GCST90016921	1	61850864	-0.101147	0.0230978	3.65098e-06	14306	rs12566890	T	G	class Mollicutes|| id:ebi-a-GCST90016921	TRUE	reported	19.1763
ebi-a-GCST90016921	2	157532549	0.074438	0.0153389	9.56577e-07	14306	rs11890098	A	G	class Mollicutes|| id:ebi-a-GCST90016921	TRUE	reported	23.5505
ebi-a-GCST90016921	7	79490250	0.0944239	0.0211806	8.39499e-06	14306	rs2464826	A	C	class Mollicutes|| id:ebi-a-GCST90016921	TRUE	reported	19.8741
ebi-a-GCST90016921	8	59440824	0.0769142	0.0153953	1.09001e-06	14306	rs10108398	G	A	class Mollicutes|| id:ebi-a-GCST90016921	TRUE	reported	24.9595
ebi-a-GCST90016921	11	47103877	-0.0841852	0.0178119	3.25792e-06	14306	rs72901605	T	C	class Mollicutes|| id:ebi-a-GCST90016921	TRUE	reported	22.3383
ebi-a-GCST90016921	11	108439087	-0.108283	0.0237289	5.87611e-06	14306	rs78169027	A	G	class Mollicutes|| id:ebi-a-GCST90016921	TRUE	reported	20.8241
ebi-a-GCST90016921	13	73170489	0.0819606	0.0181628	7.26993e-06	14306	rs4885016	C	T	class Mollicutes|| id:ebi-a-GCST90016921	TRUE	reported	20.3631
ebi-a-GCST90016921	14	46519718	0.221639	0.0462918	1.5569e-06	14306	rs74603314	T	C	class Mollicutes|| id:ebi-a-GCST90016921	TRUE	reported	22.9237
ebi-a-GCST90016921	14	97159674	0.06099	0.0135623	6.60861e-06	14306	rs17214486	C	A	class Mollicutes|| id:ebi-a-GCST90016921	TRUE	reported	20.2232
ebi-a-GCST90016921	15	95309676	0.0820873	0.0188312	8.07402e-06	14306	rs28537087	G	A	class Mollicutes|| id:ebi-a-GCST90016921	TRUE	reported	19.0019
ebi-a-GCST90016921	20	16259524	-0.114937	0.0248606	4.55481e-06	14306	rs6043847	T	C	class Mollicutes|| id:ebi-a-GCST90016921	TRUE	reported	21.3745
ebi-a-GCST90016922	3	142135117	0.0625312	0.0131735	1.95488e-06	14306	rs13086907	G	A	class Negativicutes|| id:ebi-a-GCST90016922	TRUE	reported	22.5316
ebi-a-GCST90016922	4	17413426	-0.151829	0.0314932	1.87452e-06	14306	rs73232831	G	A	class Negativicutes|| id:ebi-a-GCST90016922	TRUE	reported	23.2421
ebi-a-GCST90016922	5	165266628	-0.0565284	0.0112298	4.14601e-07	14306	rs1643968	T	C	class Negativicutes|| id:ebi-a-GCST90016922	TRUE	reported	25.339
ebi-a-GCST90016922	7	22817571	0.0501306	0.0105798	2.00111e-06	14306	rs4722181	T	G	class Negativicutes|| id:ebi-a-GCST90016922	TRUE	reported	22.4518
ebi-a-GCST90016922	7	75609677	0.0529785	0.0119177	9.26296e-06	14306	rs1135612	G	A	class Negativicutes|| id:ebi-a-GCST90016922	TRUE	reported	19.7613
ebi-a-GCST90016922	8	41231597	0.0502053	0.0108382	2.93326e-06	14306	rs1447205	C	G	class Negativicutes|| id:ebi-a-GCST90016922	TRUE	reported	21.4578
ebi-a-GCST90016922	9	124912908	0.0777075	0.0168628	2.95474e-06	14306	rs61249479	A	C	class Negativicutes|| id:ebi-a-GCST90016922	TRUE	reported	21.2357
ebi-a-GCST90016922	10	115597993	0.0543966	0.0129365	7.80657e-06	14306	rs4463806	C	T	class Negativicutes|| id:ebi-a-GCST90016922	TRUE	reported	17.6811
ebi-a-GCST90016922	10	80086072	0.0748989	0.0166458	7.58124e-06	14306	rs1649999	A	G	class Negativicutes|| id:ebi-a-GCST90016922	TRUE	reported	20.2461
ebi-a-GCST90016922	10	5579818	0.047817	0.0105282	6.06108e-06	14306	rs9423647	G	A	class Negativicutes|| id:ebi-a-GCST90016922	TRUE	reported	20.628
ebi-a-GCST90016922	15	101245088	-0.114178	0.02405	2.16631e-06	14306	rs71405394	G	A	class Negativicutes|| id:ebi-a-GCST90016922	TRUE	reported	22.539
ebi-a-GCST90016922	16	21249925	-0.0659623	0.0134137	1.1623e-06	14306	rs60274479	T	C	class Negativicutes|| id:ebi-a-GCST90016922	TRUE	reported	24.1821
ebi-a-GCST90016922	21	34377485	0.0489057	0.0108842	8.43918e-06	14306	rs2834062	A	G	class Negativicutes|| id:ebi-a-GCST90016922	TRUE	reported	20.1895
ebi-a-GCST90016923	1	41074472	-0.0758309	0.0167762	6.7228e-06	14306	rs61779207	G	A	class Verrucomicrobiae|| id:ebi-a-GCST90016923	TRUE	reported	20.4317
ebi-a-GCST90016923	1	105422565	-0.0655342	0.0142231	4.13409e-06	14306	rs11184341	C	G	class Verrucomicrobiae|| id:ebi-a-GCST90016923	TRUE	reported	21.2299
ebi-a-GCST90016923	4	100544188	0.112164	0.0236422	1.63222e-06	14306	rs74542928	T	C	class Verrucomicrobiae|| id:ebi-a-GCST90016923	TRUE	reported	22.5077
ebi-a-GCST90016923	4	95027272	0.0749798	0.0150177	6.73085e-07	14306	rs11729256	T	C	class Verrucomicrobiae|| id:ebi-a-GCST90016923	TRUE	reported	24.9277
ebi-a-GCST90016923	6	56341481	-0.0704036	0.0147128	2.53688e-06	14306	rs9349825	A	G	class Verrucomicrobiae|| id:ebi-a-GCST90016923	TRUE	reported	22.8981
ebi-a-GCST90016923	10	5064327	-0.0689292	0.0147693	2.63615e-06	14306	rs4242783	A	G	class Verrucomicrobiae|| id:ebi-a-GCST90016923	TRUE	reported	21.7814
ebi-a-GCST90016923	11	130280667	-0.0648843	0.0135928	1.1222e-06	14306	rs4936098	G	A	class Verrucomicrobiae|| id:ebi-a-GCST90016923	TRUE	reported	22.7856
ebi-a-GCST90016923	12	130309670	0.090699	0.0196746	3.73844e-06	14306	rs111862613	T	C	class Verrucomicrobiae|| id:ebi-a-GCST90016923	TRUE	reported	21.2517
ebi-a-GCST90016923	15	97570657	0.0618926	0.0130946	2.17165e-06	14306	rs12908520	G	A	class Verrucomicrobiae|| id:ebi-a-GCST90016923	TRUE	reported	22.3405
ebi-a-GCST90016923	16	81063149	-0.0746844	0.0156194	2.58297e-06	14306	rs2602429	T	C	class Verrucomicrobiae|| id:ebi-a-GCST90016923	TRUE	reported	22.8629
ebi-a-GCST90016923	18	49473635	0.204683	0.0431572	2.91823e-06	14306	rs117107102	A	G	class Verrucomicrobiae|| id:ebi-a-GCST90016923	TRUE	reported	22.4935
ebi-a-GCST90016923	20	31867840	-0.0631436	0.0143767	9.60993e-06	14306	rs941682	G	A	class Verrucomicrobiae|| id:ebi-a-GCST90016923	TRUE	reported	19.2904

## Sheet: Table S5
Supplementary Table S5. Instrumental variables of gut microbial taxa classified as order
id.exposure	chr.exposure	pos.exposure	beta.exposure	se.exposure	pval.exposure	samplesize.exposure	SNP	effect_allele.exposure	other_allele.exposure	exposure	mr_keep.exposure	pval_origin.exposure	F-statistic
ebi-a-GCST90017090	6	169224781	0.074973	0.0164672	5.67898e-06	14306	rs4073240	G	A	order Actinomycetales|| id:ebi-a-GCST90017090	TRUE	reported	20.7286
ebi-a-GCST90017090	6	67207371	0.123688	0.0264254	5.53886e-06	14306	rs34583783	G	T	order Actinomycetales|| id:ebi-a-GCST90017090	TRUE	reported	21.9085
ebi-a-GCST90017090	6	133007480	0.241546	0.0503803	1.87659e-06	14306	rs35011108	A	G	order Actinomycetales|| id:ebi-a-GCST90017090	TRUE	reported	22.9868
ebi-a-GCST90017090	9	76394568	-0.0884052	0.0194997	3.96725e-06	14306	rs2889192	T	G	order Actinomycetales|| id:ebi-a-GCST90017090	TRUE	reported	20.5542
ebi-a-GCST90017090	15	29850991	0.075828	0.0168997	6.67483e-06	14306	rs58484246	T	C	order Actinomycetales|| id:ebi-a-GCST90017090	TRUE	reported	20.1327
ebi-a-GCST90017091	1	61827534	0.14455	0.0316912	5.73456e-06	14306	rs11207728	A	G	order Bacillales|| id:ebi-a-GCST90017091	TRUE	reported	20.8046
ebi-a-GCST90017091	4	127766709	-0.164413	0.0353763	3.07319e-06	14306	rs74420793	A	G	order Bacillales|| id:ebi-a-GCST90017091	TRUE	reported	21.5997
ebi-a-GCST90017091	5	78856074	0.174339	0.0400515	7.60221e-06	14306	rs12522021	T	A	order Bacillales|| id:ebi-a-GCST90017091	TRUE	reported	18.9475
ebi-a-GCST90017091	7	117496144	-0.116319	0.0248527	3.508e-06	14306	rs10233278	T	C	order Bacillales|| id:ebi-a-GCST90017091	TRUE	reported	21.9056
ebi-a-GCST90017091	7	49423832	-0.248861	0.0525929	1.97506e-06	14306	rs4617108	G	A	order Bacillales|| id:ebi-a-GCST90017091	TRUE	reported	22.3903
ebi-a-GCST90017091	11	38085711	0.205765	0.0453311	8.85972e-06	14306	rs11034576	A	G	order Bacillales|| id:ebi-a-GCST90017091	TRUE	reported	20.604
ebi-a-GCST90017091	12	69332975	0.148238	0.0326455	4.49262e-06	14306	rs62640857	A	G	order Bacillales|| id:ebi-a-GCST90017091	TRUE	reported	20.6192
ebi-a-GCST90017091	14	49001226	-0.143245	0.0320272	5.06209e-06	14306	rs11844714	A	G	order Bacillales|| id:ebi-a-GCST90017091	TRUE	reported	20.0042
ebi-a-GCST90017091	19	14970441	-0.11471	0.0250025	5.57353e-06	14306	rs10410917	C	T	order Bacillales|| id:ebi-a-GCST90017091	TRUE	reported	21.0492
ebi-a-GCST90017091	20	5826474	0.141125	0.0319309	9.87097e-06	14306	rs1287018	G	A	order Bacillales|| id:ebi-a-GCST90017091	TRUE	reported	19.5337
ebi-a-GCST90017091	21	28684912	-0.192166	0.0358817	1.16118e-07	14306	rs74887130	C	G	order Bacillales|| id:ebi-a-GCST90017091	TRUE	reported	28.6818
ebi-a-GCST90017092	1	200112563	0.222741	0.0508055	9.93482e-06	14306	rs2363574	T	C	order Bacteroidales|| id:ebi-a-GCST90017092	TRUE	reported	19.2211
ebi-a-GCST90017092	1	157495438	-0.22241	0.0493458	7.65526e-06	14306	rs72706335	T	C	order Bacteroidales|| id:ebi-a-GCST90017092	TRUE	reported	20.3146
ebi-a-GCST90017092	1	176792690	0.0567113	0.0118386	1.54814e-06	14306	rs7546249	A	T	order Bacteroidales|| id:ebi-a-GCST90017092	TRUE	reported	22.9477
ebi-a-GCST90017092	2	213189994	0.107377	0.0245661	8.76436e-06	14306	rs4146051	G	A	order Bacteroidales|| id:ebi-a-GCST90017092	TRUE	reported	19.1051
ebi-a-GCST90017092	2	53831026	0.0508393	0.0106807	1.91509e-06	14306	rs2032750	C	T	order Bacteroidales|| id:ebi-a-GCST90017092	TRUE	reported	22.6569
ebi-a-GCST90017092	3	89339527	-0.0645771	0.0132957	8.36778e-07	14306	rs7631304	G	A	order Bacteroidales|| id:ebi-a-GCST90017092	TRUE	reported	23.5904
ebi-a-GCST90017092	3	195936789	0.0466729	0.0105312	8.4711e-06	14306	rs4916508	A	G	order Bacteroidales|| id:ebi-a-GCST90017092	TRUE	reported	19.6415
ebi-a-GCST90017092	8	70916181	0.0655728	0.0149891	9.08657e-06	14306	rs62531359	T	G	order Bacteroidales|| id:ebi-a-GCST90017092	TRUE	reported	19.138
ebi-a-GCST90017092	8	13110185	0.0646823	0.0149628	9.98596e-06	14306	rs79585701	A	C	order Bacteroidales|| id:ebi-a-GCST90017092	TRUE	reported	18.6872
ebi-a-GCST90017092	9	136493820	0.140055	0.0311128	7.06122e-06	14306	rs62575403	C	T	order Bacteroidales|| id:ebi-a-GCST90017092	TRUE	reported	20.2637
ebi-a-GCST90017092	9	116888284	0.0689676	0.0148765	3.74576e-06	14306	rs13291169	C	G	order Bacteroidales|| id:ebi-a-GCST90017092	TRUE	reported	21.4926
ebi-a-GCST90017092	10	39062269	0.0473596	0.010541	7.08223e-06	14306	rs11146701	A	G	order Bacteroidales|| id:ebi-a-GCST90017092	TRUE	reported	20.1861
ebi-a-GCST90017092	13	70523029	-0.121514	0.0236759	3.89583e-07	14306	rs55773148	G	A	order Bacteroidales|| id:ebi-a-GCST90017092	TRUE	reported	26.3414
ebi-a-GCST90017092	14	59317502	0.102648	0.0213843	9.23996e-07	14306	rs111845179	T	C	order Bacteroidales|| id:ebi-a-GCST90017092	TRUE	reported	23.0415
ebi-a-GCST90017092	16	74290641	0.0548532	0.012153	4.7338e-06	14306	rs929878	T	C	order Bacteroidales|| id:ebi-a-GCST90017092	TRUE	reported	20.3722
ebi-a-GCST90017092	17	6461200	-0.207018	0.0442633	1.21616e-06	14306	rs73975615	G	A	order Bacteroidales|| id:ebi-a-GCST90017092	TRUE	reported	21.874
ebi-a-GCST90017092	22	27433885	-0.0552057	0.0120278	8.3593e-06	14306	rs17343978	A	C	order Bacteroidales|| id:ebi-a-GCST90017092	TRUE	reported	21.0666
ebi-a-GCST90017093	2	49906864	0.0577763	0.0117388	8.88055e-07	14306	rs4567981	T	A	order Bifidobacteriales|| id:ebi-a-GCST90017093	TRUE	reported	24.2243
ebi-a-GCST90017093	2	137603404	0.0637133	0.0144305	8.79792e-06	14306	rs10496759	G	C	order Bifidobacteriales|| id:ebi-a-GCST90017093	TRUE	reported	19.4938
ebi-a-GCST90017093	2	136616754	-0.11707	0.0126703	5.94155e-20	14306	rs182549	T	C	order Bifidobacteriales|| id:ebi-a-GCST90017093	TRUE	reported	85.3724
ebi-a-GCST90017093	2	192878532	0.0584045	0.0122081	1.57373e-06	14306	rs13020688	G	A	order Bifidobacteriales|| id:ebi-a-GCST90017093	TRUE	reported	22.8874
ebi-a-GCST90017093	4	1517826	0.053673	0.0120586	8.66204e-06	14306	rs55888705	A	G	order Bifidobacteriales|| id:ebi-a-GCST90017093	TRUE	reported	19.8115
ebi-a-GCST90017093	4	161211924	0.0562	0.0126395	7.24136e-06	14306	rs10857328	T	A	order Bifidobacteriales|| id:ebi-a-GCST90017093	TRUE	reported	19.7703
ebi-a-GCST90017093	5	142793467	-0.0942612	0.0208421	4.84953e-06	14306	rs73797465	T	G	order Bifidobacteriales|| id:ebi-a-GCST90017093	TRUE	reported	20.4542
ebi-a-GCST90017093	5	521096	0.0569873	0.0116907	1.1517e-06	14306	rs4957061	T	C	order Bifidobacteriales|| id:ebi-a-GCST90017093	TRUE	reported	23.7616
ebi-a-GCST90017093	5	169748189	-0.0892981	0.0183177	1.03631e-06	14306	rs76671854	C	G	order Bifidobacteriales|| id:ebi-a-GCST90017093	TRUE	reported	23.7653
ebi-a-GCST90017093	6	14617591	0.0553965	0.0120669	3.8249e-06	14306	rs857444	C	T	order Bifidobacteriales|| id:ebi-a-GCST90017093	TRUE	reported	21.0753
ebi-a-GCST90017093	6	97406220	-0.0914312	0.0202604	7.27998e-06	14306	rs6899771	A	G	order Bifidobacteriales|| id:ebi-a-GCST90017093	TRUE	reported	20.3654
ebi-a-GCST90017093	11	13098051	0.0537537	0.0123746	9.94741e-06	14306	rs10831953	G	A	order Bifidobacteriales|| id:ebi-a-GCST90017093	TRUE	reported	18.8692
ebi-a-GCST90017093	12	20378911	-0.0613031	0.0128844	2.28066e-06	14306	rs10841473	G	C	order Bifidobacteriales|| id:ebi-a-GCST90017093	TRUE	reported	22.6379
ebi-a-GCST90017093	13	112859829	0.110676	0.0200996	1.74032e-08	14306	rs7322849	T	C	order Bifidobacteriales|| id:ebi-a-GCST90017093	TRUE	reported	30.3202
ebi-a-GCST90017093	15	92463303	-0.0551726	0.0124655	6.86784e-06	14306	rs7174549	T	C	order Bifidobacteriales|| id:ebi-a-GCST90017093	TRUE	reported	19.5897
ebi-a-GCST90017093	16	898055	0.0810099	0.019073	8.52884e-06	14306	rs12446429	T	C	order Bifidobacteriales|| id:ebi-a-GCST90017093	TRUE	reported	18.0401
ebi-a-GCST90017093	17	72897722	-0.0632518	0.013817	5.36809e-06	14306	rs540489	T	G	order Bifidobacteriales|| id:ebi-a-GCST90017093	TRUE	reported	20.9565
ebi-a-GCST90017093	18	4304187	-0.0728589	0.0164821	6.00109e-06	14306	rs677208	C	G	order Bifidobacteriales|| id:ebi-a-GCST90017093	TRUE	reported	19.5407
ebi-a-GCST90017094	1	153240013	-0.0507782	0.0110587	4.51513e-06	14306	rs1928341	G	A	order Burkholderiales|| id:ebi-a-GCST90017094	TRUE	reported	21.0837
ebi-a-GCST90017094	2	239900775	0.0679995	0.0132471	2.791e-07	14306	rs62191117	A	G	order Burkholderiales|| id:ebi-a-GCST90017094	TRUE	reported	26.3493
ebi-a-GCST90017094	3	70588939	0.0580987	0.012673	4.83593e-06	14306	rs7638039	T	C	order Burkholderiales|| id:ebi-a-GCST90017094	TRUE	reported	21.0172
ebi-a-GCST90017094	3	193456274	0.06333	0.0130595	1.23615e-06	14306	rs2367850	G	C	order Burkholderiales|| id:ebi-a-GCST90017094	TRUE	reported	23.5161
ebi-a-GCST90017094	4	45642485	-0.0833445	0.0167489	5.66826e-07	14306	rs4033856	T	C	order Burkholderiales|| id:ebi-a-GCST90017094	TRUE	reported	24.7617
ebi-a-GCST90017094	4	23588462	0.0910999	0.0199479	8.00092e-06	14306	rs1511453	A	G	order Burkholderiales|| id:ebi-a-GCST90017094	TRUE	reported	20.8565
ebi-a-GCST90017094	5	173497796	0.109911	0.0236375	2.90228e-06	14306	rs62395635	T	C	order Burkholderiales|| id:ebi-a-GCST90017094	TRUE	reported	21.6212
ebi-a-GCST90017094	7	111285025	0.0499561	0.0109264	4.13361e-06	14306	rs2613606	T	C	order Burkholderiales|| id:ebi-a-GCST90017094	TRUE	reported	20.9037
ebi-a-GCST90017094	9	84206018	-0.133729	0.0290738	3.76218e-06	14306	rs72747231	C	G	order Burkholderiales|| id:ebi-a-GCST90017094	TRUE	reported	21.1567
ebi-a-GCST90017094	13	58689340	-0.0508514	0.0109588	3.25784e-06	14306	rs2321387	G	A	order Burkholderiales|| id:ebi-a-GCST90017094	TRUE	reported	21.5318
ebi-a-GCST90017094	15	56786407	-0.120974	0.0281273	9.74518e-06	14306	rs75242906	C	T	order Burkholderiales|| id:ebi-a-GCST90017094	TRUE	reported	18.4981
ebi-a-GCST90017094	18	26569901	0.052509	0.011504	6.05982e-06	14306	rs9964679	A	G	order Burkholderiales|| id:ebi-a-GCST90017094	TRUE	reported	20.8339
ebi-a-GCST90017094	20	30596130	-0.101587	0.0198817	2.88377e-07	14306	rs6087811	T	G	order Burkholderiales|| id:ebi-a-GCST90017094	TRUE	reported	26.1077
ebi-a-GCST90017095	2	102126220	0.084254	0.0196297	9.9977e-06	14306	rs290772	G	A	order Clostridiales|| id:ebi-a-GCST90017095	TRUE	reported	18.4227
ebi-a-GCST90017095	2	231676041	0.0795424	0.0182427	9.59555e-06	14306	rs10209007	G	C	order Clostridiales|| id:ebi-a-GCST90017095	TRUE	reported	19.0116
ebi-a-GCST90017095	3	12870886	0.0547729	0.0124169	9.62565e-06	14306	rs6442336	T	C	order Clostridiales|| id:ebi-a-GCST90017095	TRUE	reported	19.4583
ebi-a-GCST90017095	3	131371980	0.0699806	0.0156318	8.17561e-06	14306	rs76767978	G	A	order Clostridiales|| id:ebi-a-GCST90017095	TRUE	reported	20.0418
ebi-a-GCST90017095	4	161507301	-0.0741858	0.0150814	9.06296e-07	14306	rs6814436	C	T	order Clostridiales|| id:ebi-a-GCST90017095	TRUE	reported	24.1968
ebi-a-GCST90017095	4	152131744	-0.104089	0.0210883	3.71989e-07	14306	rs6815608	C	T	order Clostridiales|| id:ebi-a-GCST90017095	TRUE	reported	24.3628
ebi-a-GCST90017095	4	7420184	0.0527441	0.011818	9.36807e-06	14306	rs13105690	C	T	order Clostridiales|| id:ebi-a-GCST90017095	TRUE	reported	19.9186
ebi-a-GCST90017095	5	35770550	0.0865333	0.0190392	8.4157e-06	14306	rs72738886	T	C	order Clostridiales|| id:ebi-a-GCST90017095	TRUE	reported	20.6571
ebi-a-GCST90017095	5	149077788	-0.0510953	0.0109569	3.52111e-06	14306	rs13179700	C	T	order Clostridiales|| id:ebi-a-GCST90017095	TRUE	reported	21.7464
ebi-a-GCST90017095	5	105060362	-0.0543676	0.012734	9.91745e-06	14306	rs1842454	G	A	order Clostridiales|| id:ebi-a-GCST90017095	TRUE	reported	18.2285
ebi-a-GCST90017095	6	163743050	0.0522397	0.0116116	7.0948e-06	14306	rs6934062	G	C	order Clostridiales|| id:ebi-a-GCST90017095	TRUE	reported	20.2403
ebi-a-GCST90017095	6	12397187	0.094122	0.0225117	8.58163e-06	14306	rs76860606	C	G	order Clostridiales|| id:ebi-a-GCST90017095	TRUE	reported	17.481
ebi-a-GCST90017095	12	5942519	-0.0523003	0.0113859	3.80899e-06	14306	rs10774377	G	A	order Clostridiales|| id:ebi-a-GCST90017095	TRUE	reported	21.0996
ebi-a-GCST90017095	14	52494072	-0.0726191	0.0153105	4.16869e-06	14306	rs2273429	A	G	order Clostridiales|| id:ebi-a-GCST90017095	TRUE	reported	22.4969
ebi-a-GCST90017095	18	48792829	-0.0580246	0.0120558	1.39104e-06	14306	rs72915163	T	C	order Clostridiales|| id:ebi-a-GCST90017095	TRUE	reported	23.165
ebi-a-GCST90017095	20	50803760	-0.0965346	0.0212006	8.84341e-06	14306	rs7269302	A	T	order Clostridiales|| id:ebi-a-GCST90017095	TRUE	reported	20.7334
ebi-a-GCST90017095	21	40703251	0.0639383	0.0127404	4.07258e-07	14306	rs112334273	G	A	order Clostridiales|| id:ebi-a-GCST90017095	TRUE	reported	25.1858
ebi-a-GCST90017095	21	18567802	-0.255441	0.0508788	8.95385e-07	14306	rs992074	T	C	order Clostridiales|| id:ebi-a-GCST90017095	TRUE	reported	25.2062
ebi-a-GCST90017096	1	176571431	-0.0603429	0.0126849	1.51604e-06	14306	rs240104	T	C	order Coriobacteriales|| id:ebi-a-GCST90017096	TRUE	reported	22.6297
ebi-a-GCST90017096	3	11654412	0.116408	0.0258545	9.02693e-06	14306	rs2442778	A	G	order Coriobacteriales|| id:ebi-a-GCST90017096	TRUE	reported	20.2718
ebi-a-GCST90017096	5	90471451	0.0498855	0.0112446	9.77372e-06	14306	rs1397793	A	G	order Coriobacteriales|| id:ebi-a-GCST90017096	TRUE	reported	19.6816
ebi-a-GCST90017096	5	459415	0.25584	0.0561995	4.65693e-06	14306	rs80046645	C	G	order Coriobacteriales|| id:ebi-a-GCST90017096	TRUE	reported	20.7239
ebi-a-GCST90017096	5	125460084	0.0774888	0.0171877	5.63093e-06	14306	rs76779974	C	G	order Coriobacteriales|| id:ebi-a-GCST90017096	TRUE	reported	20.3256
ebi-a-GCST90017096	7	24464799	-0.0486059	0.0108982	7.87281e-06	14306	rs62448869	T	A	order Coriobacteriales|| id:ebi-a-GCST90017096	TRUE	reported	19.8915
ebi-a-GCST90017096	7	105084680	-0.0565686	0.0126265	7.79938e-06	14306	rs13307134	T	C	order Coriobacteriales|| id:ebi-a-GCST90017096	TRUE	reported	20.0717
ebi-a-GCST90017096	9	136512906	0.0926543	0.0209468	8.26913e-06	14306	rs3025411	A	G	order Coriobacteriales|| id:ebi-a-GCST90017096	TRUE	reported	19.5657
ebi-a-GCST90017096	10	1922731	0.06075	0.0130939	4.82848e-06	14306	rs11250875	T	C	order Coriobacteriales|| id:ebi-a-GCST90017096	TRUE	reported	21.5256
ebi-a-GCST90017096	10	65799217	0.0778402	0.0155815	5.43313e-07	14306	rs719099	A	G	order Coriobacteriales|| id:ebi-a-GCST90017096	TRUE	reported	24.9568
ebi-a-GCST90017096	12	11494021	0.0586265	0.0129006	4.84117e-06	14306	rs1816223	G	A	order Coriobacteriales|| id:ebi-a-GCST90017096	TRUE	reported	20.6523
ebi-a-GCST90017096	14	39660509	0.103377	0.0229286	6.8962e-06	14306	rs8010111	A	G	order Coriobacteriales|| id:ebi-a-GCST90017096	TRUE	reported	20.3279
ebi-a-GCST90017096	15	86433579	-0.0510212	0.0114339	8.14442e-06	14306	rs11073596	G	T	order Coriobacteriales|| id:ebi-a-GCST90017096	TRUE	reported	19.9119
ebi-a-GCST90017096	17	37376685	0.0965017	0.0207666	3.88356e-06	14306	rs34739816	G	T	order Coriobacteriales|| id:ebi-a-GCST90017096	TRUE	reported	21.5943
ebi-a-GCST90017096	17	8121332	0.0773006	0.017553	8.0201e-06	14306	rs11656361	A	C	order Coriobacteriales|| id:ebi-a-GCST90017096	TRUE	reported	19.3938
ebi-a-GCST90017096	19	52895166	0.0789796	0.0177205	8.51236e-06	14306	rs12974142	G	A	order Coriobacteriales|| id:ebi-a-GCST90017096	TRUE	reported	19.8645
ebi-a-GCST90017096	20	62072077	-0.0714367	0.0154113	5.39126e-06	14306	rs67561917	A	G	order Coriobacteriales|| id:ebi-a-GCST90017096	TRUE	reported	21.4864
ebi-a-GCST90017097	1	203991605	-0.112244	0.0253553	2.27023e-06	14306	rs2692012	G	A	order Desulfovibrionales|| id:ebi-a-GCST90017097	TRUE	reported	19.597
ebi-a-GCST90017097	1	203308383	-0.0729137	0.0150954	2.7029e-06	14306	rs16851319	G	C	order Desulfovibrionales|| id:ebi-a-GCST90017097	TRUE	reported	23.3308
ebi-a-GCST90017097	2	233929283	-0.0524466	0.0115749	7.19747e-06	14306	rs3935584	C	T	order Desulfovibrionales|| id:ebi-a-GCST90017097	TRUE	reported	20.5305
ebi-a-GCST90017097	3	31133401	0.0529219	0.0118542	8.7444e-06	14306	rs186073	T	C	order Desulfovibrionales|| id:ebi-a-GCST90017097	TRUE	reported	19.9309
ebi-a-GCST90017097	8	57865378	-0.0772459	0.0170876	9.00285e-06	14306	rs72647048	T	C	order Desulfovibrionales|| id:ebi-a-GCST90017097	TRUE	reported	20.4357
ebi-a-GCST90017097	9	15269705	0.21009	0.0456974	3.21655e-06	14306	rs112381107	C	T	order Desulfovibrionales|| id:ebi-a-GCST90017097	TRUE	reported	21.1362
ebi-a-GCST90017097	9	81834426	-0.0727501	0.0154369	2.25294e-06	14306	rs17791387	A	G	order Desulfovibrionales|| id:ebi-a-GCST90017097	TRUE	reported	22.2099
ebi-a-GCST90017097	10	11855599	0.0554862	0.0117486	2.60699e-06	14306	rs11599763	C	T	order Desulfovibrionales|| id:ebi-a-GCST90017097	TRUE	reported	22.3048
ebi-a-GCST90017097	15	96161065	-0.0573633	0.0129462	7.50983e-06	14306	rs62020470	A	G	order Desulfovibrionales|| id:ebi-a-GCST90017097	TRUE	reported	19.6329
ebi-a-GCST90017097	16	71541641	-0.0544713	0.0117811	3.96634e-06	14306	rs9928243	C	A	order Desulfovibrionales|| id:ebi-a-GCST90017097	TRUE	reported	21.3778
ebi-a-GCST90017097	17	2856662	-0.0953383	0.0201367	2.42996e-06	14306	rs4506934	C	T	order Desulfovibrionales|| id:ebi-a-GCST90017097	TRUE	reported	22.416
ebi-a-GCST90017097	20	33694801	0.0836765	0.0166098	2.52773e-07	14306	rs6058181	C	T	order Desulfovibrionales|| id:ebi-a-GCST90017097	TRUE	reported	25.3792
ebi-a-GCST90017097	21	45064961	0.0569024	0.0124223	4.16793e-06	14306	rs2838334	G	A	order Desulfovibrionales|| id:ebi-a-GCST90017097	TRUE	reported	20.9825
ebi-a-GCST90017098	2	42133542	0.0582927	0.0126195	4.51617e-06	14306	rs2374342	C	A	order Enterobacteriales|| id:ebi-a-GCST90017098	TRUE	reported	21.3375
ebi-a-GCST90017098	2	4015933	0.0990404	0.0215877	6.95312e-06	14306	rs80319214	C	G	order Enterobacteriales|| id:ebi-a-GCST90017098	TRUE	reported	21.0481
ebi-a-GCST90017098	11	22379097	0.0822408	0.0186379	9.42692e-06	14306	rs11026530	T	C	order Enterobacteriales|| id:ebi-a-GCST90017098	TRUE	reported	19.4707
ebi-a-GCST90017098	11	2563450	0.110561	0.0241719	3.65359e-06	14306	rs111229068	A	T	order Enterobacteriales|| id:ebi-a-GCST90017098	TRUE	reported	20.921
ebi-a-GCST90017098	13	110840418	0.0758597	0.0171286	9.31859e-06	14306	rs79757635	C	A	order Enterobacteriales|| id:ebi-a-GCST90017098	TRUE	reported	19.6146
ebi-a-GCST90017098	14	27718039	-0.0605392	0.0133696	8.53532e-06	14306	rs61973590	C	G	order Enterobacteriales|| id:ebi-a-GCST90017098	TRUE	reported	20.5039
ebi-a-GCST90017098	16	54327745	0.0899642	0.0202934	7.63115e-06	14306	rs35673018	G	A	order Enterobacteriales|| id:ebi-a-GCST90017098	TRUE	reported	19.653
ebi-a-GCST90017098	17	13521040	0.115598	0.0257683	9.48965e-06	14306	rs4792380	A	T	order Enterobacteriales|| id:ebi-a-GCST90017098	TRUE	reported	20.1247
ebi-a-GCST90017098	18	55145547	0.084159	0.0189479	5.17095e-06	14306	rs504442	T	G	order Enterobacteriales|| id:ebi-a-GCST90017098	TRUE	reported	19.7278
ebi-a-GCST90017098	18	57672335	-0.0848521	0.0170415	1.19564e-06	14306	rs78143293	A	G	order Enterobacteriales|| id:ebi-a-GCST90017098	TRUE	reported	24.7919
ebi-a-GCST90017098	20	55340092	0.0606754	0.0130125	3.13163e-06	14306	rs62210023	A	G	order Enterobacteriales|| id:ebi-a-GCST90017098	TRUE	reported	21.7422
ebi-a-GCST90017099	1	97457427	-0.0497374	0.0111376	8.02897e-06	14306	rs290833	T	G	order Erysipelotrichales|| id:ebi-a-GCST90017099	TRUE	reported	19.9427
ebi-a-GCST90017099	1	64139196	-0.0475363	0.0106939	9.52708e-06	14306	rs1884466	C	T	order Erysipelotrichales|| id:ebi-a-GCST90017099	TRUE	reported	19.7596
ebi-a-GCST90017099	3	195793712	-0.0524152	0.0106784	8.95468e-07	14306	rs2300774	A	G	order Erysipelotrichales|| id:ebi-a-GCST90017099	TRUE	reported	24.0936
ebi-a-GCST90017099	5	3002546	-0.0492438	0.010887	6.14582e-06	14306	rs1074800	G	A	order Erysipelotrichales|| id:ebi-a-GCST90017099	TRUE	reported	20.4591
ebi-a-GCST90017099	8	38803551	0.0681159	0.0127883	1.12264e-07	14306	rs62504403	C	T	order Erysipelotrichales|| id:ebi-a-GCST90017099	TRUE	reported	28.3708
ebi-a-GCST90017099	8	2954952	0.0839071	0.0199131	9.28453e-06	14306	rs7826267	G	T	order Erysipelotrichales|| id:ebi-a-GCST90017099	TRUE	reported	17.755
ebi-a-GCST90017099	10	133897233	-0.0552212	0.0116074	2.33115e-06	14306	rs10781552	C	T	order Erysipelotrichales|| id:ebi-a-GCST90017099	TRUE	reported	22.633
ebi-a-GCST90017099	13	40385457	0.10305	0.0224648	2.79126e-06	14306	rs17530232	A	G	order Erysipelotrichales|| id:ebi-a-GCST90017099	TRUE	reported	21.0422
ebi-a-GCST90017099	14	80357610	0.0724145	0.0164471	5.40344e-06	14306	rs56970041	T	G	order Erysipelotrichales|| id:ebi-a-GCST90017099	TRUE	reported	19.3853
ebi-a-GCST90017099	14	56156504	0.0538798	0.0116888	4.08479e-06	14306	rs8003149	C	T	order Erysipelotrichales|| id:ebi-a-GCST90017099	TRUE	reported	21.2477
ebi-a-GCST90017099	14	48997206	0.0608929	0.0133764	4.23107e-06	14306	rs4078432	T	C	order Erysipelotrichales|| id:ebi-a-GCST90017099	TRUE	reported	20.7231
ebi-a-GCST90017099	17	70327224	-0.0806041	0.0167641	1.8451e-06	14306	rs35161940	T	C	order Erysipelotrichales|| id:ebi-a-GCST90017099	TRUE	reported	23.1182
ebi-a-GCST90017099	18	5830507	-0.0945759	0.0194091	9.12347e-07	14306	rs7234058	T	C	order Erysipelotrichales|| id:ebi-a-GCST90017099	TRUE	reported	23.7438
ebi-a-GCST90017100	1	230523039	-0.0895168	0.0186555	1.27025e-06	14306	rs16851659	G	C	order Gastranaerophilales|| id:ebi-a-GCST90017100	TRUE	reported	23.0248
ebi-a-GCST90017100	3	14306949	-0.160521	0.0292752	4.65876e-08	14306	rs9864379	T	C	order Gastranaerophilales|| id:ebi-a-GCST90017100	TRUE	reported	30.0652
ebi-a-GCST90017100	7	20010624	0.164631	0.0356037	3.62376e-06	14306	rs73074665	A	T	order Gastranaerophilales|| id:ebi-a-GCST90017100	TRUE	reported	21.3812
ebi-a-GCST90017100	9	24648997	-0.20591	0.0455376	7.7398e-06	14306	rs113884518	T	C	order Gastranaerophilales|| id:ebi-a-GCST90017100	TRUE	reported	20.4463
ebi-a-GCST90017100	9	115975389	0.0904264	0.0185253	1.21742e-06	14306	rs4129395	G	A	order Gastranaerophilales|| id:ebi-a-GCST90017100	TRUE	reported	23.8265
ebi-a-GCST90017100	9	122046549	-0.126305	0.0279161	4.85959e-06	14306	rs1221147	A	T	order Gastranaerophilales|| id:ebi-a-GCST90017100	TRUE	reported	20.4706
ebi-a-GCST90017100	11	2937631	0.0841649	0.0185948	7.52419e-06	14306	rs367480	A	G	order Gastranaerophilales|| id:ebi-a-GCST90017100	TRUE	reported	20.487
ebi-a-GCST90017100	15	100747683	0.226103	0.0488017	3.5381e-06	14306	rs79790072	T	C	order Gastranaerophilales|| id:ebi-a-GCST90017100	TRUE	reported	21.4656
ebi-a-GCST90017100	15	62055753	0.08346	0.0188504	9.78228e-06	14306	rs8028558	A	G	order Gastranaerophilales|| id:ebi-a-GCST90017100	TRUE	reported	19.6027
ebi-a-GCST90017100	16	80493705	0.098235	0.0197127	7.36055e-07	14306	rs11150282	T	C	order Gastranaerophilales|| id:ebi-a-GCST90017100	TRUE	reported	24.8336
ebi-a-GCST90017100	17	53906328	0.213083	0.0471377	8.05954e-06	14306	rs28678345	T	C	order Gastranaerophilales|| id:ebi-a-GCST90017100	TRUE	reported	20.4344
ebi-a-GCST90017100	18	1008278	-0.10413	0.0234459	6.5001e-06	14306	rs789069	A	C	order Gastranaerophilales|| id:ebi-a-GCST90017100	TRUE	reported	19.725
ebi-a-GCST90017101	1	200418805	-0.0688415	0.0146994	2.5825e-06	14306	rs57872228	C	T	order Lactobacillales|| id:ebi-a-GCST90017101	TRUE	reported	21.9332
ebi-a-GCST90017101	2	231723657	0.0479749	0.0108801	7.44355e-06	14306	rs1595463	C	A	order Lactobacillales|| id:ebi-a-GCST90017101	TRUE	reported	19.443
ebi-a-GCST90017101	3	4800550	-0.0546878	0.0115069	1.96232e-06	14306	rs1962325	G	C	order Lactobacillales|| id:ebi-a-GCST90017101	TRUE	reported	22.5873
ebi-a-GCST90017101	3	184371224	0.0982594	0.0224613	8.39557e-06	14306	rs74663707	C	T	order Lactobacillales|| id:ebi-a-GCST90017101	TRUE	reported	19.1372
ebi-a-GCST90017101	3	94153993	0.160943	0.0327	6.55315e-07	14306	rs76717940	T	A	order Lactobacillales|| id:ebi-a-GCST90017101	TRUE	reported	24.2242
ebi-a-GCST90017101	4	184681021	0.128854	0.0287397	8.30807e-06	14306	rs111552159	C	G	order Lactobacillales|| id:ebi-a-GCST90017101	TRUE	reported	20.1016
ebi-a-GCST90017101	4	98049499	-0.0605384	0.0129052	5.09742e-06	14306	rs11730038	G	A	order Lactobacillales|| id:ebi-a-GCST90017101	TRUE	reported	22.0056
ebi-a-GCST90017101	5	174173171	-0.106466	0.0223484	1.67436e-06	14306	rs77558518	A	G	order Lactobacillales|| id:ebi-a-GCST90017101	TRUE	reported	22.6949
ebi-a-GCST90017101	6	67570929	-0.103396	0.021758	1.88027e-06	14306	rs74352383	T	A	order Lactobacillales|| id:ebi-a-GCST90017101	TRUE	reported	22.5824
ebi-a-GCST90017101	7	36349586	0.10553	0.0233581	2.31089e-06	14306	rs78938557	T	C	order Lactobacillales|| id:ebi-a-GCST90017101	TRUE	reported	20.4116
ebi-a-GCST90017101	8	10143164	0.0629317	0.0124177	3.36457e-07	14306	rs2952251	G	A	order Lactobacillales|| id:ebi-a-GCST90017101	TRUE	reported	25.6836
ebi-a-GCST90017101	11	8332350	0.0571279	0.0127113	7.76515e-06	14306	rs12797734	T	C	order Lactobacillales|| id:ebi-a-GCST90017101	TRUE	reported	20.1984
ebi-a-GCST90017101	12	100585559	-0.10239	0.0217849	3.95667e-06	14306	rs11110282	A	G	order Lactobacillales|| id:ebi-a-GCST90017101	TRUE	reported	22.0904
ebi-a-GCST90017101	13	24973509	-0.22583	0.0469228	1.76596e-06	14306	rs9581006	T	C	order Lactobacillales|| id:ebi-a-GCST90017101	TRUE	reported	23.163
ebi-a-GCST90017101	14	33200623	0.0499263	0.0109744	5.08757e-06	14306	rs11627423	C	A	order Lactobacillales|| id:ebi-a-GCST90017101	TRUE	reported	20.6965
ebi-a-GCST90017101	14	97526750	-0.08054	0.0180992	8.33489e-06	14306	rs2370083	G	T	order Lactobacillales|| id:ebi-a-GCST90017101	TRUE	reported	19.8018
ebi-a-GCST90017101	16	991253	0.0642442	0.0127358	4.16064e-07	14306	rs35344081	G	A	order Lactobacillales|| id:ebi-a-GCST90017101	TRUE	reported	25.4458
ebi-a-GCST90017101	17	40835649	-0.0532915	0.01101	1.34806e-06	14306	rs4028634	C	T	order Lactobacillales|| id:ebi-a-GCST90017101	TRUE	reported	23.4283
ebi-a-GCST90017101	19	51959855	0.113479	0.0246452	4.09355e-06	14306	rs34989881	A	G	order Lactobacillales|| id:ebi-a-GCST90017101	TRUE	reported	21.2015
ebi-a-GCST90017102	2	125440268	0.121754	0.0235357	3.01432e-07	14306	rs10202904	G	T	order Methanobacteriales|| id:ebi-a-GCST90017102	TRUE	reported	26.7616
ebi-a-GCST90017102	3	15053083	-0.199566	0.0411825	1.63061e-06	14306	rs6776814	T	C	order Methanobacteriales|| id:ebi-a-GCST90017102	TRUE	reported	23.4827
ebi-a-GCST90017102	3	2086167	0.164498	0.0364959	7.44338e-06	14306	rs4257531	G	A	order Methanobacteriales|| id:ebi-a-GCST90017102	TRUE	reported	20.3158
ebi-a-GCST90017102	4	104418307	0.216999	0.0449076	1.87556e-06	14306	rs894996	C	A	order Methanobacteriales|| id:ebi-a-GCST90017102	TRUE	reported	23.3494
ebi-a-GCST90017102	5	178160975	0.178661	0.039298	6.17988e-06	14306	rs56131665	G	A	order Methanobacteriales|| id:ebi-a-GCST90017102	TRUE	reported	20.669
ebi-a-GCST90017102	7	10773932	-0.15814	0.0351803	8.44578e-06	14306	rs73068003	G	T	order Methanobacteriales|| id:ebi-a-GCST90017102	TRUE	reported	20.2062
ebi-a-GCST90017102	11	89349287	0.111465	0.0250516	6.51869e-06	14306	rs11018665	A	T	order Methanobacteriales|| id:ebi-a-GCST90017102	TRUE	reported	19.7973
ebi-a-GCST90017102	12	43701132	-0.216781	0.0493496	6.07561e-06	14306	rs12825290	C	G	order Methanobacteriales|| id:ebi-a-GCST90017102	TRUE	reported	19.2963
ebi-a-GCST90017102	12	21338861	-0.227245	0.048763	5.92107e-06	14306	rs75208022	C	T	order Methanobacteriales|| id:ebi-a-GCST90017102	TRUE	reported	21.7174
ebi-a-GCST90017102	13	41956181	0.21534	0.0436695	1.40854e-06	14306	rs73457410	A	G	order Methanobacteriales|| id:ebi-a-GCST90017102	TRUE	reported	24.316
ebi-a-GCST90017102	19	28827760	-0.153519	0.0344519	8.22527e-06	14306	rs6508769	C	T	order Methanobacteriales|| id:ebi-a-GCST90017102	TRUE	reported	19.8563
ebi-a-GCST90017102	19	46439321	0.111274	0.0247517	9.27897e-06	14306	rs10424197	A	G	order Methanobacteriales|| id:ebi-a-GCST90017102	TRUE	reported	20.2105
ebi-a-GCST90017103	1	109845252	0.070592	0.0157049	5.17285e-06	14306	rs638542	A	G	order Mollicutes RF9|| id:ebi-a-GCST90017103	TRUE	reported	20.2042
ebi-a-GCST90017103	1	61850864	-0.103134	0.0241775	8.11204e-06	14306	rs12566890	T	G	order Mollicutes RF9|| id:ebi-a-GCST90017103	TRUE	reported	18.1962
ebi-a-GCST90017103	2	177374176	-0.110864	0.0241355	5.26708e-06	14306	rs62188991	G	C	order Mollicutes RF9|| id:ebi-a-GCST90017103	TRUE	reported	21.0993
ebi-a-GCST90017103	3	165846506	0.0638979	0.0142685	7.28853e-06	14306	rs13100746	C	T	order Mollicutes RF9|| id:ebi-a-GCST90017103	TRUE	reported	20.0547
ebi-a-GCST90017103	3	184193482	0.0626209	0.0141623	9.92865e-06	14306	rs3932485	C	T	order Mollicutes RF9|| id:ebi-a-GCST90017103	TRUE	reported	19.5511
ebi-a-GCST90017103	3	3771148	0.0908218	0.0202986	5.15941e-06	14306	rs76373661	G	A	order Mollicutes RF9|| id:ebi-a-GCST90017103	TRUE	reported	20.0193
ebi-a-GCST90017103	5	17443654	-0.0657351	0.0138979	2.27206e-06	14306	rs7706512	A	G	order Mollicutes RF9|| id:ebi-a-GCST90017103	TRUE	reported	22.3716
ebi-a-GCST90017103	5	176287195	-0.125105	0.0278674	8.6441e-06	14306	rs10071529	C	G	order Mollicutes RF9|| id:ebi-a-GCST90017103	TRUE	reported	20.1538
ebi-a-GCST90017103	7	4105705	-0.0869495	0.0194509	9.46891e-06	14306	rs7801843	A	G	order Mollicutes RF9|| id:ebi-a-GCST90017103	TRUE	reported	19.9827
ebi-a-GCST90017103	7	82536037	-0.122002	0.0255463	2.15879e-06	14306	rs17235252	T	C	order Mollicutes RF9|| id:ebi-a-GCST90017103	TRUE	reported	22.8075
ebi-a-GCST90017103	8	15406830	-0.0772768	0.0172171	6.68852e-06	14306	rs11779863	G	A	order Mollicutes RF9|| id:ebi-a-GCST90017103	TRUE	reported	20.1455
ebi-a-GCST90017103	9	116711241	0.0624389	0.0139833	6.73256e-06	14306	rs7853673	A	G	order Mollicutes RF9|| id:ebi-a-GCST90017103	TRUE	reported	19.9384
ebi-a-GCST90017103	10	3521459	0.0875451	0.0190685	6.61363e-06	14306	rs515984	C	T	order Mollicutes RF9|| id:ebi-a-GCST90017103	TRUE	reported	21.0781
ebi-a-GCST90017103	11	112386785	-0.0656602	0.0147216	7.73286e-06	14306	rs949341	A	G	order Mollicutes RF9|| id:ebi-a-GCST90017103	TRUE	reported	19.8927
ebi-a-GCST90017103	14	46519718	0.230767	0.0489701	2.27641e-06	14306	rs74603314	T	C	order Mollicutes RF9|| id:ebi-a-GCST90017103	TRUE	reported	22.2068
ebi-a-GCST90017103	22	42741466	-0.0652658	0.0139773	3.09286e-06	14306	rs739151	G	C	order Mollicutes RF9|| id:ebi-a-GCST90017103	TRUE	reported	21.8034
ebi-a-GCST90017104	2	200778866	-0.0911053	0.0202239	7.73891e-06	14306	rs166849	A	G	order NB1n|| id:ebi-a-GCST90017104	TRUE	reported	20.2935
ebi-a-GCST90017104	2	234081324	0.0929494	0.0201348	3.96826e-06	14306	rs13385922	T	C	order NB1n|| id:ebi-a-GCST90017104	TRUE	reported	21.3107
ebi-a-GCST90017104	5	10737802	-0.0988612	0.0209676	2.61993e-06	14306	rs267959	G	A	order NB1n|| id:ebi-a-GCST90017104	TRUE	reported	22.2308
ebi-a-GCST90017104	6	68934648	0.115344	0.0236958	1.40637e-06	14306	rs13219468	G	C	order NB1n|| id:ebi-a-GCST90017104	TRUE	reported	23.6945
ebi-a-GCST90017104	7	1321675	0.108934	0.021177	2.59579e-07	14306	rs60583455	T	C	order NB1n|| id:ebi-a-GCST90017104	TRUE	reported	26.4605
ebi-a-GCST90017104	8	18229020	0.10212	0.0198947	3.17424e-07	14306	rs2172426	T	C	order NB1n|| id:ebi-a-GCST90017104	TRUE	reported	26.3479
ebi-a-GCST90017104	10	127094261	-0.109245	0.0236201	4.32136e-06	14306	rs55921101	A	T	order NB1n|| id:ebi-a-GCST90017104	TRUE	reported	21.3914
ebi-a-GCST90017104	10	98619568	-0.223071	0.0470232	3.38821e-06	14306	rs7911787	G	T	order NB1n|| id:ebi-a-GCST90017104	TRUE	reported	22.5041
ebi-a-GCST90017104	10	2095726	0.104201	0.0206737	6.62796e-07	14306	rs11251024	G	A	order NB1n|| id:ebi-a-GCST90017104	TRUE	reported	25.4043
ebi-a-GCST90017104	11	91589600	-0.154539	0.0326288	3.30583e-06	14306	rs11606187	A	G	order NB1n|| id:ebi-a-GCST90017104	TRUE	reported	22.4323
ebi-a-GCST90017104	13	70306831	0.0990709	0.0218149	6.52334e-06	14306	rs9542068	T	C	order NB1n|| id:ebi-a-GCST90017104	TRUE	reported	20.6246
ebi-a-GCST90017104	14	39425971	0.172322	0.0370028	3.79577e-06	14306	rs72671304	T	C	order NB1n|| id:ebi-a-GCST90017104	TRUE	reported	21.6876
ebi-a-GCST90017104	15	97318671	-0.0962425	0.0213842	7.10461e-06	14306	rs60775321	T	C	order NB1n|| id:ebi-a-GCST90017104	TRUE	reported	20.2557
ebi-a-GCST90017104	15	81694972	-0.149188	0.0320662	4.28134e-06	14306	rs4383094	C	T	order NB1n|| id:ebi-a-GCST90017104	TRUE	reported	21.6458
ebi-a-GCST90017104	19	887824	0.0908335	0.0209434	6.84353e-06	14306	rs2930903	C	G	order NB1n|| id:ebi-a-GCST90017104	TRUE	reported	18.8104
ebi-a-GCST90017104	20	3405239	-0.159135	0.0351904	7.36326e-06	14306	rs8126061	T	C	order NB1n|| id:ebi-a-GCST90017104	TRUE	reported	20.4495
ebi-a-GCST90017105	3	97972214	-0.222573	0.0484634	8.71325e-06	14306	rs73139353	A	C	order Pasteurellales|| id:ebi-a-GCST90017105	TRUE	reported	21.092
ebi-a-GCST90017105	5	26531908	0.13988	0.0303029	3.3522e-06	14306	rs72756943	G	A	order Pasteurellales|| id:ebi-a-GCST90017105	TRUE	reported	21.308
ebi-a-GCST90017105	6	55448491	-0.0881865	0.0169965	2.476e-07	14306	rs9382510	C	T	order Pasteurellales|| id:ebi-a-GCST90017105	TRUE	reported	26.9206
ebi-a-GCST90017105	6	129224488	0.102214	0.0197189	3.04902e-07	14306	rs12191680	C	G	order Pasteurellales|| id:ebi-a-GCST90017105	TRUE	reported	26.8692
ebi-a-GCST90017105	7	116918060	-0.0781862	0.0175366	7.74819e-06	14306	rs6972479	A	G	order Pasteurellales|| id:ebi-a-GCST90017105	TRUE	reported	19.8779
ebi-a-GCST90017105	9	6818307	-0.118018	0.0259206	7.2267e-06	14306	rs62568866	T	A	order Pasteurellales|| id:ebi-a-GCST90017105	TRUE	reported	20.7303
ebi-a-GCST90017105	9	22718481	-0.119902	0.0258219	4.29151e-06	14306	rs10965428	C	A	order Pasteurellales|| id:ebi-a-GCST90017105	TRUE	reported	21.5614
ebi-a-GCST90017105	9	105650242	-0.241159	0.0498372	2.04894e-06	14306	rs78909003	T	C	order Pasteurellales|| id:ebi-a-GCST90017105	TRUE	reported	23.4153
ebi-a-GCST90017105	10	94306385	0.24289	0.0500406	1.82856e-06	14306	rs76022354	C	T	order Pasteurellales|| id:ebi-a-GCST90017105	TRUE	reported	23.5599
ebi-a-GCST90017105	11	9951672	-0.0717634	0.0149229	1.43843e-06	14306	rs10840326	C	G	order Pasteurellales|| id:ebi-a-GCST90017105	TRUE	reported	23.1259
ebi-a-GCST90017105	12	115491973	0.122729	0.0264958	4.01578e-06	14306	rs35510	A	G	order Pasteurellales|| id:ebi-a-GCST90017105	TRUE	reported	21.4556
ebi-a-GCST90017105	15	73477482	-0.0670948	0.015239	9.18523e-06	14306	rs12050685	A	G	order Pasteurellales|| id:ebi-a-GCST90017105	TRUE	reported	19.385
ebi-a-GCST90017105	16	84977389	0.0710386	0.0158024	8.22602e-06	14306	rs9938097	C	T	order Pasteurellales|| id:ebi-a-GCST90017105	TRUE	reported	20.2089
ebi-a-GCST90017105	16	48742489	-0.113957	0.0256403	7.06627e-06	14306	rs111582866	G	A	order Pasteurellales|| id:ebi-a-GCST90017105	TRUE	reported	19.7531
ebi-a-GCST90017105	17	64535013	-0.176406	0.041017	9.0826e-06	14306	rs9895850	T	C	order Pasteurellales|| id:ebi-a-GCST90017105	TRUE	reported	18.4969
ebi-a-GCST90017105	17	32862601	0.187381	0.0429572	7.31526e-06	14306	rs16970009	A	G	order Pasteurellales|| id:ebi-a-GCST90017105	TRUE	reported	19.0274
ebi-a-GCST90017105	20	5412480	-0.0986502	0.0216316	9.46303e-06	14306	rs731534	C	G	order Pasteurellales|| id:ebi-a-GCST90017105	TRUE	reported	20.7979
ebi-a-GCST90017105	20	57274077	0.0684647	0.014674	3.44057e-06	14306	rs6092684	A	T	order Pasteurellales|| id:ebi-a-GCST90017105	TRUE	reported	21.7689
ebi-a-GCST90017105	22	26891808	0.0685479	0.0149032	4.71846e-06	14306	rs4822728	T	C	order Pasteurellales|| id:ebi-a-GCST90017105	TRUE	reported	21.1558
ebi-a-GCST90017106	2	169033340	0.136039	0.0284399	1.31383e-06	14306	rs76784716	A	G	order Rhodospirillales|| id:ebi-a-GCST90017106	TRUE	reported	22.8808
ebi-a-GCST90017106	2	225633812	0.094128	0.0198389	2.68368e-06	14306	rs3754624	C	T	order Rhodospirillales|| id:ebi-a-GCST90017106	TRUE	reported	22.5114
ebi-a-GCST90017106	3	84471266	-0.0865002	0.0195197	7.87318e-06	14306	rs55876211	C	T	order Rhodospirillales|| id:ebi-a-GCST90017106	TRUE	reported	19.6376
ebi-a-GCST90017106	3	13726736	-0.0830794	0.0162642	3.07213e-07	14306	rs9813022	A	G	order Rhodospirillales|| id:ebi-a-GCST90017106	TRUE	reported	26.0928
ebi-a-GCST90017106	4	134248015	-0.0997433	0.0222165	6.02033e-06	14306	rs77304857	C	A	order Rhodospirillales|| id:ebi-a-GCST90017106	TRUE	reported	20.1565
ebi-a-GCST90017106	5	27945645	0.0996735	0.0216667	3.88025e-06	14306	rs1549633	A	C	order Rhodospirillales|| id:ebi-a-GCST90017106	TRUE	reported	21.1628
ebi-a-GCST90017106	5	67577051	0.0800354	0.0178737	7.98252e-06	14306	rs3730086	A	G	order Rhodospirillales|| id:ebi-a-GCST90017106	TRUE	reported	20.051
ebi-a-GCST90017106	5	119372737	-0.114725	0.0247994	4.07165e-06	14306	rs1035406	G	A	order Rhodospirillales|| id:ebi-a-GCST90017106	TRUE	reported	21.401
ebi-a-GCST90017106	8	131958403	0.120726	0.0260989	2.83067e-06	14306	rs7001029	C	T	order Rhodospirillales|| id:ebi-a-GCST90017106	TRUE	reported	21.3972
ebi-a-GCST90017106	10	2670553	0.105215	0.0233778	3.98043e-06	14306	rs4278423	T	C	order Rhodospirillales|| id:ebi-a-GCST90017106	TRUE	reported	20.2557
ebi-a-GCST90017106	10	113419797	0.0722755	0.0158186	4.68533e-06	14306	rs11591293	G	T	order Rhodospirillales|| id:ebi-a-GCST90017106	TRUE	reported	20.8759
ebi-a-GCST90017106	12	73139398	0.164663	0.0360285	6.99874e-06	14306	rs61933850	G	A	order Rhodospirillales|| id:ebi-a-GCST90017106	TRUE	reported	20.8881
ebi-a-GCST90017106	15	61775734	0.0945198	0.0202139	3.70382e-06	14306	rs11630875	T	C	order Rhodospirillales|| id:ebi-a-GCST90017106	TRUE	reported	21.8648
ebi-a-GCST90017106	16	88554243	-0.0695313	0.0157065	9.74675e-06	14306	rs13336560	C	T	order Rhodospirillales|| id:ebi-a-GCST90017106	TRUE	reported	19.5976
ebi-a-GCST90017106	22	27173098	0.0727755	0.0159522	7.32723e-06	14306	rs4822789	G	C	order Rhodospirillales|| id:ebi-a-GCST90017106	TRUE	reported	20.8127
ebi-a-GCST90017107	3	142135117	0.0625312	0.0131735	1.95488e-06	14306	rs13086907	G	A	order Selenomonadales|| id:ebi-a-GCST90017107	TRUE	reported	22.5316
ebi-a-GCST90017107	4	17413426	-0.151829	0.0314932	1.87452e-06	14306	rs73232831	G	A	order Selenomonadales|| id:ebi-a-GCST90017107	TRUE	reported	23.2421
ebi-a-GCST90017107	5	165266628	-0.0565284	0.0112298	4.14601e-07	14306	rs1643968	T	C	order Selenomonadales|| id:ebi-a-GCST90017107	TRUE	reported	25.339
ebi-a-GCST90017107	7	22817571	0.0501306	0.0105798	2.00111e-06	14306	rs4722181	T	G	order Selenomonadales|| id:ebi-a-GCST90017107	TRUE	reported	22.4518
ebi-a-GCST90017107	7	75609677	0.0529785	0.0119177	9.26296e-06	14306	rs1135612	G	A	order Selenomonadales|| id:ebi-a-GCST90017107	TRUE	reported	19.7613
ebi-a-GCST90017107	8	41231597	0.0502053	0.0108382	2.93326e-06	14306	rs1447205	C	G	order Selenomonadales|| id:ebi-a-GCST90017107	TRUE	reported	21.4578
ebi-a-GCST90017107	9	124912908	0.0777075	0.0168628	2.95474e-06	14306	rs61249479	A	C	order Selenomonadales|| id:ebi-a-GCST90017107	TRUE	reported	21.2357
ebi-a-GCST90017107	10	115597993	0.0543966	0.0129365	7.80657e-06	14306	rs4463806	C	T	order Selenomonadales|| id:ebi-a-GCST90017107	TRUE	reported	17.6811
ebi-a-GCST90017107	10	80086072	0.0748989	0.0166458	7.58124e-06	14306	rs1649999	A	G	order Selenomonadales|| id:ebi-a-GCST90017107	TRUE	reported	20.2461
ebi-a-GCST90017107	10	5579818	0.047817	0.0105282	6.06108e-06	14306	rs9423647	G	A	order Selenomonadales|| id:ebi-a-GCST90017107	TRUE	reported	20.628
ebi-a-GCST90017107	15	101245088	-0.114178	0.02405	2.16631e-06	14306	rs71405394	G	A	order Selenomonadales|| id:ebi-a-GCST90017107	TRUE	reported	22.539
ebi-a-GCST90017107	16	21249925	-0.0659623	0.0134137	1.1623e-06	14306	rs60274479	T	C	order Selenomonadales|| id:ebi-a-GCST90017107	TRUE	reported	24.1821
ebi-a-GCST90017107	21	34377485	0.0489057	0.0108842	8.43918e-06	14306	rs2834062	A	G	order Selenomonadales|| id:ebi-a-GCST90017107	TRUE	reported	20.1895
ebi-a-GCST90017108	1	105422565	-0.0655342	0.0142231	4.13409e-06	14306	rs11184341	C	G	order Verrucomicrobiales|| id:ebi-a-GCST90017108	TRUE	reported	21.2299
ebi-a-GCST90017108	1	41074472	-0.0758309	0.0167762	6.7228e-06	14306	rs61779207	G	A	order Verrucomicrobiales|| id:ebi-a-GCST90017108	TRUE	reported	20.4317
ebi-a-GCST90017108	4	100544188	0.112164	0.0236422	1.63222e-06	14306	rs74542928	T	C	order Verrucomicrobiales|| id:ebi-a-GCST90017108	TRUE	reported	22.5077
ebi-a-GCST90017108	4	95027272	0.0749798	0.0150177	6.73085e-07	14306	rs11729256	T	C	order Verrucomicrobiales|| id:ebi-a-GCST90017108	TRUE	reported	24.9277
ebi-a-GCST90017108	6	56341481	-0.0704036	0.0147128	2.53688e-06	14306	rs9349825	A	G	order Verrucomicrobiales|| id:ebi-a-GCST90017108	TRUE	reported	22.8981
ebi-a-GCST90017108	10	5064327	-0.0689292	0.0147693	2.63615e-06	14306	rs4242783	A	G	order Verrucomicrobiales|| id:ebi-a-GCST90017108	TRUE	reported	21.7814
ebi-a-GCST90017108	11	130280667	-0.0648843	0.0135928	1.1222e-06	14306	rs4936098	G	A	order Verrucomicrobiales|| id:ebi-a-GCST90017108	TRUE	reported	22.7856
ebi-a-GCST90017108	12	130309670	0.090699	0.0196746	3.73844e-06	14306	rs111862613	T	C	order Verrucomicrobiales|| id:ebi-a-GCST90017108	TRUE	reported	21.2517
ebi-a-GCST90017108	15	97570657	0.0618926	0.0130946	2.17165e-06	14306	rs12908520	G	A	order Verrucomicrobiales|| id:ebi-a-GCST90017108	TRUE	reported	22.3405
ebi-a-GCST90017108	16	81063149	-0.0746844	0.0156194	2.58297e-06	14306	rs2602429	T	C	order Verrucomicrobiales|| id:ebi-a-GCST90017108	TRUE	reported	22.8629
ebi-a-GCST90017108	18	49473635	0.204683	0.0431572	2.91823e-06	14306	rs117107102	A	G	order Verrucomicrobiales|| id:ebi-a-GCST90017108	TRUE	reported	22.4935
ebi-a-GCST90017108	20	31867840	-0.0631436	0.0143767	9.60993e-06	14306	rs941682	G	A	order Verrucomicrobiales|| id:ebi-a-GCST90017108	TRUE	reported	19.2904
ebi-a-GCST90017109	1	11943792	0.220207	0.0486196	5.18036e-06	14306	rs72640280	A	G	order Victivallales|| id:ebi-a-GCST90017109	TRUE	reported	20.5135
ebi-a-GCST90017109	3	6223568	-0.131217	0.0288713	8.66343e-06	14306	rs73113483	T	A	order Victivallales|| id:ebi-a-GCST90017109	TRUE	reported	20.6561
ebi-a-GCST90017109	5	94720245	-0.109438	0.023693	4.24356e-06	14306	rs2731834	G	C	order Victivallales|| id:ebi-a-GCST90017109	TRUE	reported	21.3352
ebi-a-GCST90017109	7	146795379	0.109431	0.0234879	1.9073e-06	14306	rs11770843	C	T	order Victivallales|| id:ebi-a-GCST90017109	TRUE	reported	21.7066
ebi-a-GCST90017109	9	111086170	-0.21635	0.0439866	1.07924e-06	14306	rs62570196	C	T	order Victivallales|| id:ebi-a-GCST90017109	TRUE	reported	24.1921
ebi-a-GCST90017109	13	20687179	0.122368	0.0270329	4.38258e-06	14306	rs2031282	A	G	order Victivallales|| id:ebi-a-GCST90017109	TRUE	reported	20.4904
ebi-a-GCST90017109	15	101242690	-0.105025	0.0233484	8.14836e-06	14306	rs1002941	A	G	order Victivallales|| id:ebi-a-GCST90017109	TRUE	reported	20.2335
ebi-a-GCST90017109	15	25162535	0.152377	0.0324332	4.05864e-06	14306	rs17114848	G	A	order Victivallales|| id:ebi-a-GCST90017109	TRUE	reported	22.0729
ebi-a-GCST90017109	20	61394262	0.230292	0.0480168	1.86132e-06	14306	rs77599476	A	G	order Victivallales|| id:ebi-a-GCST90017109	TRUE	reported	23.0023
ebi-a-GCST90017109	21	21023966	-0.13741	0.0289246	1.72211e-06	14306	rs2825714	A	G	order Victivallales|| id:ebi-a-GCST90017109	TRUE	reported	22.5685

## Sheet: Table S6
Supplementary Table S6. Instrumental variables of gut microbial taxa classified as family
id.exposure	chr.exposure	pos.exposure	beta.exposure	se.exposure	pval.exposure	samplesize.exposure	SNP	effect_allele.exposure	other_allele.exposure	exposure	mr_keep.exposure	pval_origin.exposure	F-statistic
ebi-a-GCST90016924	1	203102563	0.0595857	0.01296	4.24326e-06	14306	rs6427992	C	G	family Acidaminococcaceae|| id:ebi-a-GCST90016924	TRUE	reported	21.1385
ebi-a-GCST90016924	3	186553389	-0.108969	0.0243533	7.0881e-06	14306	rs74540770	G	A	family Acidaminococcaceae|| id:ebi-a-GCST90016924	TRUE	reported	20.0212
ebi-a-GCST90016924	3	18462531	-0.143755	0.0323244	9.16474e-06	14306	rs78702810	T	C	family Acidaminococcaceae|| id:ebi-a-GCST90016924	TRUE	reported	19.7781
ebi-a-GCST90016924	6	158647999	-0.065675	0.0142257	3.24908e-06	14306	rs262812	T	C	family Acidaminococcaceae|| id:ebi-a-GCST90016924	TRUE	reported	21.3134
ebi-a-GCST90016924	6	5723181	-0.0796106	0.0169192	2.21304e-06	14306	rs6923842	T	C	family Acidaminococcaceae|| id:ebi-a-GCST90016924	TRUE	reported	22.1402
ebi-a-GCST90016924	9	107117653	0.0662557	0.0140257	2.23676e-06	14306	rs2933324	G	A	family Acidaminococcaceae|| id:ebi-a-GCST90016924	TRUE	reported	22.315
ebi-a-GCST90016924	11	114701288	-0.165911	0.0349516	2.3151e-06	14306	rs6589457	G	A	family Acidaminococcaceae|| id:ebi-a-GCST90016924	TRUE	reported	22.5329
ebi-a-GCST90016924	20	61991833	-0.117863	0.0257351	5.86422e-06	14306	rs45497800	T	C	family Acidaminococcaceae|| id:ebi-a-GCST90016924	TRUE	reported	20.9751
ebi-a-GCST90016925	6	169224781	0.0747546	0.0164684	6.05327e-06	14306	rs4073240	G	A	family Actinomycetaceae|| id:ebi-a-GCST90016925	TRUE	reported	20.605
ebi-a-GCST90016925	6	67207371	0.123756	0.026427	5.47974e-06	14306	rs34583783	G	T	family Actinomycetaceae|| id:ebi-a-GCST90016925	TRUE	reported	21.9299
ebi-a-GCST90016925	6	133007480	0.241826	0.0503796	1.82671e-06	14306	rs35011108	A	G	family Actinomycetaceae|| id:ebi-a-GCST90016925	TRUE	reported	23.0407
ebi-a-GCST90016925	9	76394568	-0.0887537	0.0195009	3.64418e-06	14306	rs2889192	T	G	family Actinomycetaceae|| id:ebi-a-GCST90016925	TRUE	reported	20.714
ebi-a-GCST90016925	15	29850991	0.0761407	0.0169007	6.12421e-06	14306	rs58484246	T	C	family Actinomycetaceae|| id:ebi-a-GCST90016925	TRUE	reported	20.2966
ebi-a-GCST90016926	2	239900775	0.0684302	0.0133636	2.75943e-07	14306	rs62191117	A	G	family Alcaligenaceae|| id:ebi-a-GCST90016926	TRUE	reported	26.221
ebi-a-GCST90016926	3	70588939	0.0603335	0.0127779	2.70477e-06	14306	rs7638039	T	C	family Alcaligenaceae|| id:ebi-a-GCST90016926	TRUE	reported	22.2945
ebi-a-GCST90016926	3	193456274	0.0629104	0.0131712	1.84629e-06	14306	rs2367850	G	C	family Alcaligenaceae|| id:ebi-a-GCST90016926	TRUE	reported	22.8136
ebi-a-GCST90016926	4	75867283	-0.0609257	0.0125363	1.1272e-06	14306	rs17000015	A	T	family Alcaligenaceae|| id:ebi-a-GCST90016926	TRUE	reported	23.619
ebi-a-GCST90016926	4	45642485	-0.081834	0.0168931	1.02903e-06	14306	rs4033856	T	C	family Alcaligenaceae|| id:ebi-a-GCST90016926	TRUE	reported	23.4665
ebi-a-GCST90016926	5	173497796	0.110583	0.0238514	3.34696e-06	14306	rs62395635	T	C	family Alcaligenaceae|| id:ebi-a-GCST90016926	TRUE	reported	21.4956
ebi-a-GCST90016926	5	104233461	-0.058727	0.0128306	5.96788e-06	14306	rs1153990	A	G	family Alcaligenaceae|| id:ebi-a-GCST90016926	TRUE	reported	20.9499
ebi-a-GCST90016926	6	138305038	0.131484	0.0281089	3.56484e-06	14306	rs112159068	A	T	family Alcaligenaceae|| id:ebi-a-GCST90016926	TRUE	reported	21.8805
ebi-a-GCST90016926	7	104214487	-0.0593564	0.0129137	3.8858e-06	14306	rs6969323	A	C	family Alcaligenaceae|| id:ebi-a-GCST90016926	TRUE	reported	21.1268
ebi-a-GCST90016926	9	82485327	-0.0775052	0.0171554	5.27667e-06	14306	rs112135816	T	G	family Alcaligenaceae|| id:ebi-a-GCST90016926	TRUE	reported	20.4108
ebi-a-GCST90016926	11	20763367	-0.0944052	0.0213287	6.85046e-06	14306	rs74776516	T	G	family Alcaligenaceae|| id:ebi-a-GCST90016926	TRUE	reported	19.5913
ebi-a-GCST90016926	12	1396151	-0.106817	0.023298	3.33557e-06	14306	rs7302582	G	C	family Alcaligenaceae|| id:ebi-a-GCST90016926	TRUE	reported	21.0205
ebi-a-GCST90016926	13	58545246	-0.0570888	0.0110683	2.35109e-07	14306	rs9537886	A	C	family Alcaligenaceae|| id:ebi-a-GCST90016926	TRUE	reported	26.6036
ebi-a-GCST90016926	14	66593668	-0.0563972	0.0124753	6.08373e-06	14306	rs2184675	A	T	family Alcaligenaceae|| id:ebi-a-GCST90016926	TRUE	reported	20.4368
ebi-a-GCST90016926	15	71522509	0.0516967	0.0115503	6.60602e-06	14306	rs28480294	C	T	family Alcaligenaceae|| id:ebi-a-GCST90016926	TRUE	reported	20.0327
ebi-a-GCST90016926	16	85945839	0.0489475	0.0110321	9.12704e-06	14306	rs147968	C	T	family Alcaligenaceae|| id:ebi-a-GCST90016926	TRUE	reported	19.6854
ebi-a-GCST90016926	18	26569901	0.0537051	0.0116008	4.47384e-06	14306	rs9964679	A	G	family Alcaligenaceae|| id:ebi-a-GCST90016926	TRUE	reported	21.4316
ebi-a-GCST90016926	20	29836081	0.0738409	0.0151678	1.03743e-06	14306	rs67737557	C	G	family Alcaligenaceae|| id:ebi-a-GCST90016926	TRUE	reported	23.7
ebi-a-GCST90016927	1	102960989	-0.0592004	0.0132244	6.73008e-06	14306	rs1340391	T	C	family Bacteroidaceae|| id:ebi-a-GCST90016927	TRUE	reported	20.04
ebi-a-GCST90016927	1	10644351	-0.0740746	0.0147633	1.79511e-06	14306	rs11585893	A	G	family Bacteroidaceae|| id:ebi-a-GCST90016927	TRUE	reported	25.1751
ebi-a-GCST90016927	3	77215327	-0.0488038	0.0107412	5.8626e-06	14306	rs66710942	T	C	family Bacteroidaceae|| id:ebi-a-GCST90016927	TRUE	reported	20.6444
ebi-a-GCST90016927	3	62019400	-0.0528153	0.0117124	7.64945e-06	14306	rs2366421	T	A	family Bacteroidaceae|| id:ebi-a-GCST90016927	TRUE	reported	20.3342
ebi-a-GCST90016927	3	10593224	0.0538565	0.0105251	3.37909e-07	14306	rs6795673	C	T	family Bacteroidaceae|| id:ebi-a-GCST90016927	TRUE	reported	26.1833
ebi-a-GCST90016927	6	29143451	0.0818398	0.0170319	1.2942e-06	14306	rs28757219	T	A	family Bacteroidaceae|| id:ebi-a-GCST90016927	TRUE	reported	23.0889
ebi-a-GCST90016927	6	41519430	-0.059205	0.0131195	7.48497e-06	14306	rs13207588	A	G	family Bacteroidaceae|| id:ebi-a-GCST90016927	TRUE	reported	20.3649
ebi-a-GCST90016927	9	112855426	-0.0607475	0.0129865	3.4209e-06	14306	rs495004	C	G	family Bacteroidaceae|| id:ebi-a-GCST90016927	TRUE	reported	21.8813
ebi-a-GCST90016927	13	24910476	0.0604456	0.0129128	2.12711e-06	14306	rs9507307	C	T	family Bacteroidaceae|| id:ebi-a-GCST90016927	TRUE	reported	21.9123
ebi-a-GCST90016927	14	22045949	-0.0782325	0.0167634	5.01822e-06	14306	rs2023437	T	C	family Bacteroidaceae|| id:ebi-a-GCST90016927	TRUE	reported	21.7796
ebi-a-GCST90016927	19	24342250	0.0880978	0.0187002	2.68683e-06	14306	rs17619981	T	G	family Bacteroidaceae|| id:ebi-a-GCST90016927	TRUE	reported	22.1941
ebi-a-GCST90016927	20	58605432	0.0812515	0.0164479	6.80973e-07	14306	rs66474973	G	T	family Bacteroidaceae|| id:ebi-a-GCST90016927	TRUE	reported	24.4029
ebi-a-GCST90016928	1	242767252	-0.0821108	0.0172701	2.59018e-06	14306	rs12748533	G	T	family Bacteroidales S24 7group|| id:ebi-a-GCST90016928	TRUE	reported	22.6053
ebi-a-GCST90016928	2	53139362	-0.176187	0.0347133	5.11835e-07	14306	rs17043785	T	C	family Bacteroidales S24 7group|| id:ebi-a-GCST90016928	TRUE	reported	25.7606
ebi-a-GCST90016928	3	158653545	0.122574	0.0272389	7.82781e-06	14306	rs61508842	T	C	family Bacteroidales S24 7group|| id:ebi-a-GCST90016928	TRUE	reported	20.2497
ebi-a-GCST90016928	4	149300138	-0.0956546	0.0205228	6.10394e-06	14306	rs6831034	T	A	family Bacteroidales S24 7group|| id:ebi-a-GCST90016928	TRUE	reported	21.7239
ebi-a-GCST90016928	5	164763068	0.0842142	0.0183739	8.77829e-06	14306	rs11135366	C	G	family Bacteroidales S24 7group|| id:ebi-a-GCST90016928	TRUE	reported	21.0072
ebi-a-GCST90016928	6	63236747	-0.0867065	0.0195709	7.093e-06	14306	rs78609301	A	G	family Bacteroidales S24 7group|| id:ebi-a-GCST90016928	TRUE	reported	19.6283
ebi-a-GCST90016928	6	151515172	0.123071	0.0275665	9.49008e-06	14306	rs10872669	G	A	family Bacteroidales S24 7group|| id:ebi-a-GCST90016928	TRUE	reported	19.9319
ebi-a-GCST90016928	7	90714667	-0.0850266	0.0163382	3.15559e-07	14306	rs941000	T	C	family Bacteroidales S24 7group|| id:ebi-a-GCST90016928	TRUE	reported	27.0833
ebi-a-GCST90016928	15	47340971	0.084048	0.0177806	2.4053e-06	14306	rs1850003	A	G	family Bacteroidales S24 7group|| id:ebi-a-GCST90016928	TRUE	reported	22.3441
ebi-a-GCST90016928	17	21205200	0.0843019	0.0187308	8.42946e-06	14306	rs7217209	C	T	family Bacteroidales S24 7group|| id:ebi-a-GCST90016928	TRUE	reported	20.2564
ebi-a-GCST90016928	22	25943322	0.0847328	0.0165856	3.82164e-07	14306	rs738193	T	C	family Bacteroidales S24 7group|| id:ebi-a-GCST90016928	TRUE	reported	26.1
ebi-a-GCST90016929	2	192878532	0.0584045	0.0122081	1.57373e-06	14306	rs13020688	G	A	family Bifidobacteriaceae|| id:ebi-a-GCST90016929	TRUE	reported	22.8874
ebi-a-GCST90016929	2	136616754	-0.11707	0.0126703	5.94155e-20	14306	rs182549	T	C	family Bifidobacteriaceae|| id:ebi-a-GCST90016929	TRUE	reported	85.3724
ebi-a-GCST90016929	2	137603404	0.0637133	0.0144305	8.79792e-06	14306	rs10496759	G	C	family Bifidobacteriaceae|| id:ebi-a-GCST90016929	TRUE	reported	19.4938
ebi-a-GCST90016929	2	49906864	0.0577763	0.0117388	8.88055e-07	14306	rs4567981	T	A	family Bifidobacteriaceae|| id:ebi-a-GCST90016929	TRUE	reported	24.2243
ebi-a-GCST90016929	4	161211924	0.0562	0.0126395	7.24136e-06	14306	rs10857328	T	A	family Bifidobacteriaceae|| id:ebi-a-GCST90016929	TRUE	reported	19.7703
ebi-a-GCST90016929	4	1517826	0.053673	0.0120586	8.66204e-06	14306	rs55888705	A	G	family Bifidobacteriaceae|| id:ebi-a-GCST90016929	TRUE	reported	19.8115
ebi-a-GCST90016929	5	521096	0.0569873	0.0116907	1.1517e-06	14306	rs4957061	T	C	family Bifidobacteriaceae|| id:ebi-a-GCST90016929	TRUE	reported	23.7616
ebi-a-GCST90016929	5	142793467	-0.0942612	0.0208421	4.84953e-06	14306	rs73797465	T	G	family Bifidobacteriaceae|| id:ebi-a-GCST90016929	TRUE	reported	20.4542
ebi-a-GCST90016929	5	169748189	-0.0892981	0.0183177	1.03631e-06	14306	rs76671854	C	G	family Bifidobacteriaceae|| id:ebi-a-GCST90016929	TRUE	reported	23.7653
ebi-a-GCST90016929	6	14617591	0.0553965	0.0120669	3.8249e-06	14306	rs857444	C	T	family Bifidobacteriaceae|| id:ebi-a-GCST90016929	TRUE	reported	21.0753
ebi-a-GCST90016929	6	97406220	-0.0914312	0.0202604	7.27998e-06	14306	rs6899771	A	G	family Bifidobacteriaceae|| id:ebi-a-GCST90016929	TRUE	reported	20.3654
ebi-a-GCST90016929	11	13098051	0.0537537	0.0123746	9.94741e-06	14306	rs10831953	G	A	family Bifidobacteriaceae|| id:ebi-a-GCST90016929	TRUE	reported	18.8692
ebi-a-GCST90016929	12	20378911	-0.0613031	0.0128844	2.28066e-06	14306	rs10841473	G	C	family Bifidobacteriaceae|| id:ebi-a-GCST90016929	TRUE	reported	22.6379
ebi-a-GCST90016929	13	112859829	0.110676	0.0200996	1.74032e-08	14306	rs7322849	T	C	family Bifidobacteriaceae|| id:ebi-a-GCST90016929	TRUE	reported	30.3202
ebi-a-GCST90016929	15	92463303	-0.0551726	0.0124655	6.86784e-06	14306	rs7174549	T	C	family Bifidobacteriaceae|| id:ebi-a-GCST90016929	TRUE	reported	19.5897
ebi-a-GCST90016929	16	898055	0.0810099	0.019073	8.52884e-06	14306	rs12446429	T	C	family Bifidobacteriaceae|| id:ebi-a-GCST90016929	TRUE	reported	18.0401
ebi-a-GCST90016929	17	72897722	-0.0632518	0.013817	5.36809e-06	14306	rs540489	T	G	family Bifidobacteriaceae|| id:ebi-a-GCST90016929	TRUE	reported	20.9565
ebi-a-GCST90016929	18	4304187	-0.0728589	0.0164821	6.00109e-06	14306	rs677208	C	G	family Bifidobacteriaceae|| id:ebi-a-GCST90016929	TRUE	reported	19.5407
ebi-a-GCST90016931	1	3041519	0.0563367	0.012392	5.27024e-06	14306	rs2817172	C	T	family Clostridiaceae1|| id:ebi-a-GCST90016931	TRUE	reported	20.6681
ebi-a-GCST90016931	1	101804809	0.0536759	0.0119436	8.09823e-06	14306	rs10875374	T	C	family Clostridiaceae1|| id:ebi-a-GCST90016931	TRUE	reported	20.1971
ebi-a-GCST90016931	3	132596627	0.0748236	0.016246	5.33962e-06	14306	rs12186080	G	A	family Clostridiaceae1|| id:ebi-a-GCST90016931	TRUE	reported	21.2121
ebi-a-GCST90016931	3	111482845	-0.0616944	0.013693	6.9051e-06	14306	rs12490337	C	G	family Clostridiaceae1|| id:ebi-a-GCST90016931	TRUE	reported	20.2999
ebi-a-GCST90016931	6	48093014	0.0615805	0.0136198	9.07716e-06	14306	rs62397761	A	G	family Clostridiaceae1|| id:ebi-a-GCST90016931	TRUE	reported	20.443
ebi-a-GCST90016931	6	165722832	-0.0734787	0.0168383	7.0912e-06	14306	rs550843	T	C	family Clostridiaceae1|| id:ebi-a-GCST90016931	TRUE	reported	19.0426
ebi-a-GCST90016931	7	30934659	-0.106376	0.0241944	7.42147e-06	14306	rs4723021	T	C	family Clostridiaceae1|| id:ebi-a-GCST90016931	TRUE	reported	19.3311
ebi-a-GCST90016931	9	136710881	0.0814503	0.0179338	4.54485e-06	14306	rs12341505	G	A	family Clostridiaceae1|| id:ebi-a-GCST90016931	TRUE	reported	20.6272
ebi-a-GCST90016931	10	43270264	-0.180969	0.0390911	3.80627e-06	14306	rs2795528	G	A	family Clostridiaceae1|| id:ebi-a-GCST90016931	TRUE	reported	21.4315
ebi-a-GCST90016931	16	87710690	0.0967773	0.0217471	8.24442e-06	14306	rs56188186	A	G	family Clostridiaceae1|| id:ebi-a-GCST90016931	TRUE	reported	19.8036
ebi-a-GCST90016931	22	47806774	0.0533035	0.0119011	7.8966e-06	14306	rs881532	G	A	family Clostridiaceae1|| id:ebi-a-GCST90016931	TRUE	reported	20.0603
ebi-a-GCST90016932	1	71391694	-0.078598	0.0165982	2.36706e-06	14306	rs7538034	T	G	family Clostridiales vadin BB60 group|| id:ebi-a-GCST90016932	TRUE	reported	22.4234
ebi-a-GCST90016932	1	56849539	0.0662317	0.0138147	1.79287e-06	14306	rs6588624	A	G	family Clostridiales vadin BB60 group|| id:ebi-a-GCST90016932	TRUE	reported	22.9852
ebi-a-GCST90016932	2	205616346	-0.165419	0.0352154	4.3723e-06	14306	rs13409132	A	G	family Clostridiales vadin BB60 group|| id:ebi-a-GCST90016932	TRUE	reported	22.0651
ebi-a-GCST90016932	2	229942951	-0.0746375	0.0159136	2.50196e-06	14306	rs2191834	T	G	family Clostridiales vadin BB60 group|| id:ebi-a-GCST90016932	TRUE	reported	21.9977
ebi-a-GCST90016932	2	202450739	-0.0613825	0.0138976	9.33061e-06	14306	rs6755871	C	G	family Clostridiales vadin BB60 group|| id:ebi-a-GCST90016932	TRUE	reported	19.5079
ebi-a-GCST90016932	3	15564453	0.070194	0.0155364	6.84715e-06	14306	rs989682	A	G	family Clostridiales vadin BB60 group|| id:ebi-a-GCST90016932	TRUE	reported	20.4126
ebi-a-GCST90016932	4	155632958	-0.0626993	0.0139364	6.82763e-06	14306	rs10517600	G	T	family Clostridiales vadin BB60 group|| id:ebi-a-GCST90016932	TRUE	reported	20.2406
ebi-a-GCST90016932	5	4308946	-0.117807	0.026924	7.66214e-06	14306	rs34088226	A	G	family Clostridiales vadin BB60 group|| id:ebi-a-GCST90016932	TRUE	reported	19.1453
ebi-a-GCST90016932	5	142244898	-0.116224	0.0240367	3.94357e-06	14306	rs7725895	A	G	family Clostridiales vadin BB60 group|| id:ebi-a-GCST90016932	TRUE	reported	23.3799
ebi-a-GCST90016932	8	3305122	0.116908	0.0252447	4.85333e-06	14306	rs66714985	A	C	family Clostridiales vadin BB60 group|| id:ebi-a-GCST90016932	TRUE	reported	21.4461
ebi-a-GCST90016932	8	123977538	0.214464	0.0455098	3.43598e-06	14306	rs118104867	C	T	family Clostridiales vadin BB60 group|| id:ebi-a-GCST90016932	TRUE	reported	22.2075
ebi-a-GCST90016932	10	6714424	-0.0672314	0.0147123	5.04836e-06	14306	rs10904722	C	T	family Clostridiales vadin BB60 group|| id:ebi-a-GCST90016932	TRUE	reported	20.8825
ebi-a-GCST90016932	14	85856796	0.0769254	0.0172234	7.91425e-06	14306	rs17121075	G	A	family Clostridiales vadin BB60 group|| id:ebi-a-GCST90016932	TRUE	reported	19.9481
ebi-a-GCST90016932	15	87392290	-0.131519	0.0261319	4.97038e-07	14306	rs55682560	C	T	family Clostridiales vadin BB60 group|| id:ebi-a-GCST90016932	TRUE	reported	25.33
ebi-a-GCST90016932	17	58149405	0.137134	0.0266996	6.95697e-07	14306	rs28691777	C	T	family Clostridiales vadin BB60 group|| id:ebi-a-GCST90016932	TRUE	reported	26.3804
ebi-a-GCST90016932	18	74373125	-0.0643682	0.0138701	3.58286e-06	14306	rs7226487	A	G	family Clostridiales vadin BB60 group|| id:ebi-a-GCST90016932	TRUE	reported	21.5369
ebi-a-GCST90016932	21	38612024	-0.0738925	0.0150911	1.05271e-06	14306	rs9979874	G	C	family Clostridiales vadin BB60 group|| id:ebi-a-GCST90016932	TRUE	reported	23.975
ebi-a-GCST90016933	1	176571431	-0.0603429	0.0126849	1.51604e-06	14306	rs240104	T	C	family Coriobacteriaceae|| id:ebi-a-GCST90016933	TRUE	reported	22.6297
ebi-a-GCST90016933	3	11654412	0.116408	0.0258545	9.02693e-06	14306	rs2442778	A	G	family Coriobacteriaceae|| id:ebi-a-GCST90016933	TRUE	reported	20.2718
ebi-a-GCST90016933	5	90471451	0.0498855	0.0112446	9.77372e-06	14306	rs1397793	A	G	family Coriobacteriaceae|| id:ebi-a-GCST90016933	TRUE	reported	19.6816
ebi-a-GCST90016933	5	459415	0.25584	0.0561995	4.65693e-06	14306	rs80046645	C	G	family Coriobacteriaceae|| id:ebi-a-GCST90016933	TRUE	reported	20.7239
ebi-a-GCST90016933	5	125460084	0.0774888	0.0171877	5.63093e-06	14306	rs76779974	C	G	family Coriobacteriaceae|| id:ebi-a-GCST90016933	TRUE	reported	20.3256
ebi-a-GCST90016933	7	105084680	-0.0565686	0.0126265	7.79938e-06	14306	rs13307134	T	C	family Coriobacteriaceae|| id:ebi-a-GCST90016933	TRUE	reported	20.0717
ebi-a-GCST90016933	7	24464799	-0.0486059	0.0108982	7.87281e-06	14306	rs62448869	T	A	family Coriobacteriaceae|| id:ebi-a-GCST90016933	TRUE	reported	19.8915
ebi-a-GCST90016933	9	136512906	0.0926543	0.0209468	8.26913e-06	14306	rs3025411	A	G	family Coriobacteriaceae|| id:ebi-a-GCST90016933	TRUE	reported	19.5657
ebi-a-GCST90016933	10	1922731	0.06075	0.0130939	4.82848e-06	14306	rs11250875	T	C	family Coriobacteriaceae|| id:ebi-a-GCST90016933	TRUE	reported	21.5256
ebi-a-GCST90016933	10	65799217	0.0778402	0.0155815	5.43313e-07	14306	rs719099	A	G	family Coriobacteriaceae|| id:ebi-a-GCST90016933	TRUE	reported	24.9568
ebi-a-GCST90016933	12	11494021	0.0586265	0.0129006	4.84117e-06	14306	rs1816223	G	A	family Coriobacteriaceae|| id:ebi-a-GCST90016933	TRUE	reported	20.6523
ebi-a-GCST90016933	14	39660509	0.103377	0.0229286	6.8962e-06	14306	rs8010111	A	G	family Coriobacteriaceae|| id:ebi-a-GCST90016933	TRUE	reported	20.3279
ebi-a-GCST90016933	15	86433579	-0.0510212	0.0114339	8.14442e-06	14306	rs11073596	G	T	family Coriobacteriaceae|| id:ebi-a-GCST90016933	TRUE	reported	19.9119
ebi-a-GCST90016933	17	37376685	0.0965017	0.0207666	3.88356e-06	14306	rs34739816	G	T	family Coriobacteriaceae|| id:ebi-a-GCST90016933	TRUE	reported	21.5943
ebi-a-GCST90016933	17	8121332	0.0773006	0.017553	8.0201e-06	14306	rs11656361	A	C	family Coriobacteriaceae|| id:ebi-a-GCST90016933	TRUE	reported	19.3938
ebi-a-GCST90016933	19	52895166	0.0789796	0.0177205	8.51236e-06	14306	rs12974142	G	A	family Coriobacteriaceae|| id:ebi-a-GCST90016933	TRUE	reported	19.8645
ebi-a-GCST90016933	20	62072077	-0.0714367	0.0154113	5.39126e-06	14306	rs67561917	A	G	family Coriobacteriaceae|| id:ebi-a-GCST90016933	TRUE	reported	21.4864
ebi-a-GCST90016934	1	85205632	-0.138357	0.0295185	3.41374e-06	14306	rs9725395	A	G	family Defluviitaleaceae|| id:ebi-a-GCST90016934	TRUE	reported	21.9692
ebi-a-GCST90016934	1	118723685	-0.0801923	0.0167061	1.692e-06	14306	rs1582238	C	T	family Defluviitaleaceae|| id:ebi-a-GCST90016934	TRUE	reported	23.0417
ebi-a-GCST90016934	3	72207794	0.0977203	0.0197033	9.42193e-07	14306	rs4677103	A	G	family Defluviitaleaceae|| id:ebi-a-GCST90016934	TRUE	reported	24.5975
ebi-a-GCST90016934	4	122202910	-0.134314	0.0292201	4.58121e-06	14306	rs17051335	C	T	family Defluviitaleaceae|| id:ebi-a-GCST90016934	TRUE	reported	21.129
ebi-a-GCST90016934	4	147414743	-0.149751	0.0293415	2.75778e-07	14306	rs72731813	C	T	family Defluviitaleaceae|| id:ebi-a-GCST90016934	TRUE	reported	26.048
ebi-a-GCST90016934	7	79734541	0.107106	0.0238173	5.56327e-06	14306	rs28696126	T	A	family Defluviitaleaceae|| id:ebi-a-GCST90016934	TRUE	reported	20.2229
ebi-a-GCST90016934	9	93331308	0.123954	0.0289814	9.48135e-06	14306	rs540220	C	T	family Defluviitaleaceae|| id:ebi-a-GCST90016934	TRUE	reported	18.2929
ebi-a-GCST90016934	9	8786663	0.110761	0.0232545	2.7503e-06	14306	rs112893842	T	C	family Defluviitaleaceae|| id:ebi-a-GCST90016934	TRUE	reported	22.6861
ebi-a-GCST90016934	10	66407366	-0.0708803	0.0156121	5.86017e-06	14306	rs4344384	T	G	family Defluviitaleaceae|| id:ebi-a-GCST90016934	TRUE	reported	20.6124
ebi-a-GCST90016934	18	59026148	0.070223	0.0156601	7.85905e-06	14306	rs1908593	T	C	family Defluviitaleaceae|| id:ebi-a-GCST90016934	TRUE	reported	20.108
ebi-a-GCST90016934	21	41811003	0.177314	0.0361844	1.40608e-06	14306	rs55658617	T	C	family Defluviitaleaceae|| id:ebi-a-GCST90016934	TRUE	reported	24.0128
ebi-a-GCST90016934	22	24804081	0.139014	0.0299429	4.60829e-06	14306	rs9608282	T	G	family Defluviitaleaceae|| id:ebi-a-GCST90016934	TRUE	reported	21.5541
ebi-a-GCST90016935	1	203308383	-0.0732697	0.0150964	2.39651e-06	14306	rs16851319	G	C	family Desulfovibrionaceae|| id:ebi-a-GCST90016935	TRUE	reported	23.556
ebi-a-GCST90016935	1	203991605	-0.114231	0.0253568	1.5639e-06	14306	rs2692012	G	A	family Desulfovibrionaceae|| id:ebi-a-GCST90016935	TRUE	reported	20.2945
ebi-a-GCST90016935	2	233929283	-0.0525838	0.0115757	6.78141e-06	14306	rs3935584	C	T	family Desulfovibrionaceae|| id:ebi-a-GCST90016935	TRUE	reported	20.6352
ebi-a-GCST90016935	8	57865378	-0.0770089	0.017089	9.60882e-06	14306	rs72647048	T	C	family Desulfovibrionaceae|| id:ebi-a-GCST90016935	TRUE	reported	20.3071
ebi-a-GCST90016935	9	81834426	-0.0729251	0.0154381	2.09677e-06	14306	rs17791387	A	G	family Desulfovibrionaceae|| id:ebi-a-GCST90016935	TRUE	reported	22.3134
ebi-a-GCST90016935	9	15269705	0.211435	0.0456962	2.81877e-06	14306	rs112381107	C	T	family Desulfovibrionaceae|| id:ebi-a-GCST90016935	TRUE	reported	21.4089
ebi-a-GCST90016935	10	11855599	0.0555931	0.0117493	2.49701e-06	14306	rs11599763	C	T	family Desulfovibrionaceae|| id:ebi-a-GCST90016935	TRUE	reported	22.3881
ebi-a-GCST90016935	15	96159374	-0.0574455	0.0129468	7.34345e-06	14306	rs7164160	A	T	family Desulfovibrionaceae|| id:ebi-a-GCST90016935	TRUE	reported	19.6873
ebi-a-GCST90016935	16	71541641	-0.0541732	0.0117819	4.48477e-06	14306	rs9928243	C	A	family Desulfovibrionaceae|| id:ebi-a-GCST90016935	TRUE	reported	21.1416
ebi-a-GCST90016935	17	2856662	-0.0943381	0.020138	3.16046e-06	14306	rs4506934	C	T	family Desulfovibrionaceae|| id:ebi-a-GCST90016935	TRUE	reported	21.9453
ebi-a-GCST90016935	20	33694801	0.0834742	0.0166111	2.69911e-07	14306	rs6058181	C	T	family Desulfovibrionaceae|| id:ebi-a-GCST90016935	TRUE	reported	25.2527
ebi-a-GCST90016935	21	45064961	0.0571419	0.012423	3.82375e-06	14306	rs2838334	G	A	family Desulfovibrionaceae|| id:ebi-a-GCST90016935	TRUE	reported	21.1571
ebi-a-GCST90016936	2	4015933	0.0990404	0.0215877	6.95312e-06	14306	rs80319214	C	G	family Enterobacteriaceae|| id:ebi-a-GCST90016936	TRUE	reported	21.0481
ebi-a-GCST90016936	2	42133542	0.0582927	0.0126195	4.51617e-06	14306	rs2374342	C	A	family Enterobacteriaceae|| id:ebi-a-GCST90016936	TRUE	reported	21.3375
ebi-a-GCST90016936	11	2563450	0.110561	0.0241719	3.65359e-06	14306	rs111229068	A	T	family Enterobacteriaceae|| id:ebi-a-GCST90016936	TRUE	reported	20.921
ebi-a-GCST90016936	11	22379097	0.0822408	0.0186379	9.42692e-06	14306	rs11026530	T	C	family Enterobacteriaceae|| id:ebi-a-GCST90016936	TRUE	reported	19.4707
ebi-a-GCST90016936	13	110840418	0.0758597	0.0171286	9.31859e-06	14306	rs79757635	C	A	family Enterobacteriaceae|| id:ebi-a-GCST90016936	TRUE	reported	19.6146
ebi-a-GCST90016936	14	27718039	-0.0605392	0.0133696	8.53532e-06	14306	rs61973590	C	G	family Enterobacteriaceae|| id:ebi-a-GCST90016936	TRUE	reported	20.5039
ebi-a-GCST90016936	16	54327745	0.0899642	0.0202934	7.63115e-06	14306	rs35673018	G	A	family Enterobacteriaceae|| id:ebi-a-GCST90016936	TRUE	reported	19.653
ebi-a-GCST90016936	17	13521040	0.115598	0.0257683	9.48965e-06	14306	rs4792380	A	T	family Enterobacteriaceae|| id:ebi-a-GCST90016936	TRUE	reported	20.1247
ebi-a-GCST90016936	18	55145547	0.084159	0.0189479	5.17095e-06	14306	rs504442	T	G	family Enterobacteriaceae|| id:ebi-a-GCST90016936	TRUE	reported	19.7278
ebi-a-GCST90016936	18	57672335	-0.0848521	0.0170415	1.19564e-06	14306	rs78143293	A	G	family Enterobacteriaceae|| id:ebi-a-GCST90016936	TRUE	reported	24.7919
ebi-a-GCST90016936	20	55340092	0.0606754	0.0130125	3.13163e-06	14306	rs62210023	A	G	family Enterobacteriaceae|| id:ebi-a-GCST90016936	TRUE	reported	21.7422
ebi-a-GCST90016937	1	97457427	-0.0497374	0.0111376	8.02897e-06	14306	rs290833	T	G	family Erysipelotrichaceae|| id:ebi-a-GCST90016937	TRUE	reported	19.9427
ebi-a-GCST90016937	1	64139196	-0.0475363	0.0106939	9.52708e-06	14306	rs1884466	C	T	family Erysipelotrichaceae|| id:ebi-a-GCST90016937	TRUE	reported	19.7596
ebi-a-GCST90016937	3	195793712	-0.0524152	0.0106784	8.95468e-07	14306	rs2300774	A	G	family Erysipelotrichaceae|| id:ebi-a-GCST90016937	TRUE	reported	24.0936
ebi-a-GCST90016937	5	3002546	-0.0492438	0.010887	6.14582e-06	14306	rs1074800	G	A	family Erysipelotrichaceae|| id:ebi-a-GCST90016937	TRUE	reported	20.4591
ebi-a-GCST90016937	8	38803551	0.0681159	0.0127883	1.12264e-07	14306	rs62504403	C	T	family Erysipelotrichaceae|| id:ebi-a-GCST90016937	TRUE	reported	28.3708
ebi-a-GCST90016937	8	2954952	0.0839071	0.0199131	9.28453e-06	14306	rs7826267	G	T	family Erysipelotrichaceae|| id:ebi-a-GCST90016937	TRUE	reported	17.755
ebi-a-GCST90016937	10	133897233	-0.0552212	0.0116074	2.33115e-06	14306	rs10781552	C	T	family Erysipelotrichaceae|| id:ebi-a-GCST90016937	TRUE	reported	22.633
ebi-a-GCST90016937	13	40385457	0.10305	0.0224648	2.79126e-06	14306	rs17530232	A	G	family Erysipelotrichaceae|| id:ebi-a-GCST90016937	TRUE	reported	21.0422
ebi-a-GCST90016937	14	80357610	0.0724145	0.0164471	5.40344e-06	14306	rs56970041	T	G	family Erysipelotrichaceae|| id:ebi-a-GCST90016937	TRUE	reported	19.3853
ebi-a-GCST90016937	14	48997206	0.0608929	0.0133764	4.23107e-06	14306	rs4078432	T	C	family Erysipelotrichaceae|| id:ebi-a-GCST90016937	TRUE	reported	20.7231
ebi-a-GCST90016937	14	56156504	0.0538798	0.0116888	4.08479e-06	14306	rs8003149	C	T	family Erysipelotrichaceae|| id:ebi-a-GCST90016937	TRUE	reported	21.2477
ebi-a-GCST90016937	17	70327224	-0.0806041	0.0167641	1.8451e-06	14306	rs35161940	T	C	family Erysipelotrichaceae|| id:ebi-a-GCST90016937	TRUE	reported	23.1182
ebi-a-GCST90016937	18	5830507	-0.0945759	0.0194091	9.12347e-07	14306	rs7234058	T	C	family Erysipelotrichaceae|| id:ebi-a-GCST90016937	TRUE	reported	23.7438
ebi-a-GCST90016938	1	239995451	-0.117998	0.025516	4.79789e-06	14306	rs488164	G	T	family Family XI|| id:ebi-a-GCST90016938	TRUE	reported	21.3857
ebi-a-GCST90016938	4	119955787	0.128253	0.0274718	3.38556e-06	14306	rs3733511	A	G	family Family XI|| id:ebi-a-GCST90016938	TRUE	reported	21.7952
ebi-a-GCST90016938	7	148921732	-0.177599	0.0372795	2.70222e-06	14306	rs11547158	A	G	family Family XI|| id:ebi-a-GCST90016938	TRUE	reported	22.6956
ebi-a-GCST90016938	9	115821485	-0.162115	0.032151	5.78309e-07	14306	rs10759623	C	T	family Family XI|| id:ebi-a-GCST90016938	TRUE	reported	25.4248
ebi-a-GCST90016938	11	35334668	-0.116383	0.0252125	3.97109e-06	14306	rs17379710	T	C	family Family XI|| id:ebi-a-GCST90016938	TRUE	reported	21.3082
ebi-a-GCST90016938	11	95357209	-0.150538	0.0302319	6.63437e-07	14306	rs2155352	A	G	family Family XI|| id:ebi-a-GCST90016938	TRUE	reported	24.7948
ebi-a-GCST90016938	16	54115200	-0.117677	0.0251491	3.19374e-06	14306	rs697771	A	G	family Family XI|| id:ebi-a-GCST90016938	TRUE	reported	21.8947
ebi-a-GCST90016938	16	64956642	0.224835	0.0511672	8.4126e-06	14306	rs78222136	G	C	family Family XI|| id:ebi-a-GCST90016938	TRUE	reported	19.3083
ebi-a-GCST90016938	18	43345864	-0.112486	0.0251099	9.42671e-06	14306	rs2156611	T	C	family Family XI|| id:ebi-a-GCST90016938	TRUE	reported	20.0681
ebi-a-GCST90016938	20	55348292	-0.118619	0.0261969	7.07082e-06	14306	rs6025153	C	G	family Family XI|| id:ebi-a-GCST90016938	TRUE	reported	20.5026
ebi-a-GCST90016939	1	39212021	0.0651136	0.0144251	8.08295e-06	14306	rs66753613	G	A	family Family XIII|| id:ebi-a-GCST90016939	TRUE	reported	20.3754
ebi-a-GCST90016939	1	186914023	-0.0663236	0.0141626	3.91643e-06	14306	rs7514702	T	C	family Family XIII|| id:ebi-a-GCST90016939	TRUE	reported	21.9306
ebi-a-GCST90016939	1	65170838	0.0579979	0.0129602	9.65384e-06	14306	rs1887048	G	A	family Family XIII|| id:ebi-a-GCST90016939	TRUE	reported	20.0263
ebi-a-GCST90016939	1	166557202	0.0596528	0.012717	3.72349e-06	14306	rs482905	G	T	family Family XIII|| id:ebi-a-GCST90016939	TRUE	reported	22.0035
ebi-a-GCST90016939	3	88995218	-0.0805985	0.0171364	4.89283e-06	14306	rs6797051	C	T	family Family XIII|| id:ebi-a-GCST90016939	TRUE	reported	22.1215
ebi-a-GCST90016939	3	32373530	-0.112091	0.0271305	8.38475e-06	14306	rs4293737	A	G	family Family XIII|| id:ebi-a-GCST90016939	TRUE	reported	17.0697
ebi-a-GCST90016939	4	162211872	-0.0550907	0.0116474	2.41524e-06	14306	rs12643275	A	T	family Family XIII|| id:ebi-a-GCST90016939	TRUE	reported	22.3717
ebi-a-GCST90016939	10	102366896	0.151619	0.0317112	1.80356e-06	14306	rs118170811	A	G	family Family XIII|| id:ebi-a-GCST90016939	TRUE	reported	22.8603
ebi-a-GCST90016939	10	7906746	-0.0516394	0.0112313	4.76091e-06	14306	rs7076829	T	A	family Family XIII|| id:ebi-a-GCST90016939	TRUE	reported	21.1399
ebi-a-GCST90016939	15	50802980	-0.0508511	0.011014	4.04027e-06	14306	rs3098182	T	G	family Family XIII|| id:ebi-a-GCST90016939	TRUE	reported	21.3162
ebi-a-GCST90016939	15	94105415	-0.0851896	0.0192688	7.67414e-06	14306	rs12904405	A	G	family Family XIII|| id:ebi-a-GCST90016939	TRUE	reported	19.5463
ebi-a-GCST90016939	17	70218627	0.0561559	0.0115587	1.23726e-06	14306	rs6501525	A	G	family Family XIII|| id:ebi-a-GCST90016939	TRUE	reported	23.6033
ebi-a-GCST90016939	19	16174657	0.0503183	0.011165	6.99021e-06	14306	rs10404377	A	C	family Family XIII|| id:ebi-a-GCST90016939	TRUE	reported	20.3111
ebi-a-GCST90016939	21	19685992	-0.0637366	0.013927	2.53805e-06	14306	rs1999289	A	T	family Family XIII|| id:ebi-a-GCST90016939	TRUE	reported	20.9441
ebi-a-GCST90016940	1	214031969	-0.0484566	0.0107934	7.26742e-06	14306	rs12760724	A	C	family Lachnospiraceae|| id:ebi-a-GCST90016940	TRUE	reported	20.1553
ebi-a-GCST90016940	1	117031337	-0.0515295	0.01067	1.42945e-06	14306	rs12562372	G	T	family Lachnospiraceae|| id:ebi-a-GCST90016940	TRUE	reported	23.3229
ebi-a-GCST90016940	2	232469722	-0.0993483	0.0218395	8.37067e-06	14306	rs13005175	G	A	family Lachnospiraceae|| id:ebi-a-GCST90016940	TRUE	reported	20.6936
ebi-a-GCST90016940	4	186906801	0.0493666	0.0107801	5.16952e-06	14306	rs959845	T	C	family Lachnospiraceae|| id:ebi-a-GCST90016940	TRUE	reported	20.9711
ebi-a-GCST90016940	4	10245354	-0.0585831	0.0128742	3.69556e-06	14306	rs2159863	A	G	family Lachnospiraceae|| id:ebi-a-GCST90016940	TRUE	reported	20.7064
ebi-a-GCST90016940	5	32348593	-0.160302	0.035832	8.41977e-06	14306	rs2910921	C	T	family Lachnospiraceae|| id:ebi-a-GCST90016940	TRUE	reported	20.0141
ebi-a-GCST90016940	6	161957425	-0.049227	0.0104894	2.6898e-06	14306	rs11755180	C	G	family Lachnospiraceae|| id:ebi-a-GCST90016940	TRUE	reported	22.0245
ebi-a-GCST90016940	6	46664437	-0.215114	0.0476778	6.53236e-06	14306	rs146660815	T	C	family Lachnospiraceae|| id:ebi-a-GCST90016940	TRUE	reported	20.3566
ebi-a-GCST90016940	7	130436459	-0.0500924	0.0105069	1.81844e-06	14306	rs11979110	T	C	family Lachnospiraceae|| id:ebi-a-GCST90016940	TRUE	reported	22.7297
ebi-a-GCST90016940	9	72179847	-0.0494463	0.0110503	4.26265e-06	14306	rs11139361	C	T	family Lachnospiraceae|| id:ebi-a-GCST90016940	TRUE	reported	20.0226
ebi-a-GCST90016940	9	133791605	0.0776723	0.0164472	3.01426e-06	14306	rs79086868	T	C	family Lachnospiraceae|| id:ebi-a-GCST90016940	TRUE	reported	22.3022
ebi-a-GCST90016940	9	100113683	-0.0607481	0.0125216	2.44997e-06	14306	rs35524804	T	C	family Lachnospiraceae|| id:ebi-a-GCST90016940	TRUE	reported	23.5367
ebi-a-GCST90016940	10	103392503	-0.0503537	0.0112201	6.20326e-06	14306	rs3127230	C	T	family Lachnospiraceae|| id:ebi-a-GCST90016940	TRUE	reported	20.1405
ebi-a-GCST90016940	13	38004672	-0.0718128	0.017462	9.57767e-06	14306	rs11841382	G	T	family Lachnospiraceae|| id:ebi-a-GCST90016940	TRUE	reported	16.9128
ebi-a-GCST90016940	16	76559184	-0.125721	0.0245233	2.83596e-07	14306	rs9929145	G	A	family Lachnospiraceae|| id:ebi-a-GCST90016940	TRUE	reported	26.282
ebi-a-GCST90016940	17	80469064	0.0549584	0.0117086	2.41835e-06	14306	rs112040820	A	G	family Lachnospiraceae|| id:ebi-a-GCST90016940	TRUE	reported	22.0322
ebi-a-GCST90016940	19	29408858	0.0503142	0.0112482	5.35895e-06	14306	rs7359994	C	T	family Lachnospiraceae|| id:ebi-a-GCST90016940	TRUE	reported	20.0085
ebi-a-GCST90016940	19	13425799	0.0661701	0.014851	7.58351e-06	14306	rs10402491	C	T	family Lachnospiraceae|| id:ebi-a-GCST90016940	TRUE	reported	19.8524
ebi-a-GCST90016940	20	36876868	0.0501415	0.0112157	7.28836e-06	14306	rs1205443	A	G	family Lachnospiraceae|| id:ebi-a-GCST90016940	TRUE	reported	19.9867
ebi-a-GCST90016941	1	18501459	-0.193287	0.0379293	2.70128e-07	14306	rs16861661	G	A	family Lactobacillaceae|| id:ebi-a-GCST90016941	TRUE	reported	25.969
ebi-a-GCST90016941	1	179720669	0.191613	0.0425039	7.6952e-06	14306	rs74599091	A	G	family Lactobacillaceae|| id:ebi-a-GCST90016941	TRUE	reported	20.3232
ebi-a-GCST90016941	2	135755629	0.0772453	0.0176921	9.6525e-06	14306	rs1530559	G	A	family Lactobacillaceae|| id:ebi-a-GCST90016941	TRUE	reported	19.0627
ebi-a-GCST90016941	2	28903275	-0.0830224	0.0175267	2.59543e-06	14306	rs11674854	C	T	family Lactobacillaceae|| id:ebi-a-GCST90016941	TRUE	reported	22.4383
ebi-a-GCST90016941	3	173151665	-0.219178	0.0473566	5.9595e-06	14306	rs77478751	A	G	family Lactobacillaceae|| id:ebi-a-GCST90016941	TRUE	reported	21.4207
ebi-a-GCST90016941	4	109896462	0.177082	0.0392269	6.59189e-06	14306	rs62314653	C	A	family Lactobacillaceae|| id:ebi-a-GCST90016941	TRUE	reported	20.3789
ebi-a-GCST90016941	6	67559323	-0.124042	0.0278946	9.44583e-06	14306	rs9345899	A	G	family Lactobacillaceae|| id:ebi-a-GCST90016941	TRUE	reported	19.7741
ebi-a-GCST90016941	8	69010103	-0.0792344	0.0170604	3.60761e-06	14306	rs768253	T	G	family Lactobacillaceae|| id:ebi-a-GCST90016941	TRUE	reported	21.5699
ebi-a-GCST90016941	13	23836941	-0.10381	0.0220135	3.89933e-06	14306	rs1590596	C	G	family Lactobacillaceae|| id:ebi-a-GCST90016941	TRUE	reported	22.2382
ebi-a-GCST90016941	16	73890910	0.082529	0.0168225	8.69121e-07	14306	rs328312	T	A	family Lactobacillaceae|| id:ebi-a-GCST90016941	TRUE	reported	24.0676
ebi-a-GCST90016941	19	6928017	0.0999419	0.0201687	5.77192e-07	14306	rs921925	A	C	family Lactobacillaceae|| id:ebi-a-GCST90016941	TRUE	reported	24.555
ebi-a-GCST90016941	20	54192992	-0.0825646	0.0170282	1.38159e-06	14306	rs6092149	A	T	family Lactobacillaceae|| id:ebi-a-GCST90016941	TRUE	reported	23.5099
ebi-a-GCST90016942	2	125440268	0.121754	0.0235357	3.01432e-07	14306	rs10202904	G	T	family Methanobacteriaceae|| id:ebi-a-GCST90016942	TRUE	reported	26.7616
ebi-a-GCST90016942	3	2086167	0.164498	0.0364959	7.44338e-06	14306	rs4257531	G	A	family Methanobacteriaceae|| id:ebi-a-GCST90016942	TRUE	reported	20.3158
ebi-a-GCST90016942	3	15053083	-0.199566	0.0411825	1.63061e-06	14306	rs6776814	T	C	family Methanobacteriaceae|| id:ebi-a-GCST90016942	TRUE	reported	23.4827
ebi-a-GCST90016942	4	104418307	0.216999	0.0449076	1.87556e-06	14306	rs894996	C	A	family Methanobacteriaceae|| id:ebi-a-GCST90016942	TRUE	reported	23.3494
ebi-a-GCST90016942	5	178160975	0.178661	0.039298	6.17988e-06	14306	rs56131665	G	A	family Methanobacteriaceae|| id:ebi-a-GCST90016942	TRUE	reported	20.669
ebi-a-GCST90016942	7	10773932	-0.15814	0.0351803	8.44578e-06	14306	rs73068003	G	T	family Methanobacteriaceae|| id:ebi-a-GCST90016942	TRUE	reported	20.2062
ebi-a-GCST90016942	11	89349287	0.111465	0.0250516	6.51869e-06	14306	rs11018665	A	T	family Methanobacteriaceae|| id:ebi-a-GCST90016942	TRUE	reported	19.7973
ebi-a-GCST90016942	12	43701132	-0.216781	0.0493496	6.07561e-06	14306	rs12825290	C	G	family Methanobacteriaceae|| id:ebi-a-GCST90016942	TRUE	reported	19.2963
ebi-a-GCST90016942	12	21338861	-0.227245	0.048763	5.92107e-06	14306	rs75208022	C	T	family Methanobacteriaceae|| id:ebi-a-GCST90016942	TRUE	reported	21.7174
ebi-a-GCST90016942	13	41956181	0.21534	0.0436695	1.40854e-06	14306	rs73457410	A	G	family Methanobacteriaceae|| id:ebi-a-GCST90016942	TRUE	reported	24.316
ebi-a-GCST90016942	19	28827760	-0.153519	0.0344519	8.22527e-06	14306	rs6508769	C	T	family Methanobacteriaceae|| id:ebi-a-GCST90016942	TRUE	reported	19.8563
ebi-a-GCST90016942	19	46439321	0.111274	0.0247517	9.27897e-06	14306	rs10424197	A	G	family Methanobacteriaceae|| id:ebi-a-GCST90016942	TRUE	reported	20.2105
ebi-a-GCST90016943	2	16056779	0.109751	0.0238636	4.21143e-06	14306	rs934049	G	A	family Oxalobacteraceae|| id:ebi-a-GCST90016943	TRUE	reported	21.1517
ebi-a-GCST90016943	3	171947435	0.12561	0.0230053	4.87933e-08	14306	rs4428215	G	A	family Oxalobacteraceae|| id:ebi-a-GCST90016943	TRUE	reported	29.8121
ebi-a-GCST90016943	4	84254259	-0.16332	0.0360823	8.04841e-06	14306	rs12509763	C	G	family Oxalobacteraceae|| id:ebi-a-GCST90016943	TRUE	reported	20.4876
ebi-a-GCST90016943	4	67427392	-0.18756	0.0423688	6.64003e-06	14306	rs80330081	A	C	family Oxalobacteraceae|| id:ebi-a-GCST90016943	TRUE	reported	19.5969
ebi-a-GCST90016943	4	189935314	0.181604	0.0398742	6.25792e-06	14306	rs36057338	G	T	family Oxalobacteraceae|| id:ebi-a-GCST90016943	TRUE	reported	20.7428
ebi-a-GCST90016943	6	38550301	-0.140043	0.0281704	7.45178e-07	14306	rs1569853	T	C	family Oxalobacteraceae|| id:ebi-a-GCST90016943	TRUE	reported	24.7136
ebi-a-GCST90016943	7	1794263	0.181521	0.0400608	7.4583e-06	14306	rs62435498	C	A	family Oxalobacteraceae|| id:ebi-a-GCST90016943	TRUE	reported	20.5312
ebi-a-GCST90016943	9	87514407	-0.105642	0.0200648	1.49417e-07	14306	rs736744	T	C	family Oxalobacteraceae|| id:ebi-a-GCST90016943	TRUE	reported	27.7207
ebi-a-GCST90016943	9	19682558	0.196145	0.044523	5.53197e-06	14306	rs12002250	A	C	family Oxalobacteraceae|| id:ebi-a-GCST90016943	TRUE	reported	19.4082
ebi-a-GCST90016943	11	610277	-0.13607	0.0291797	4.50837e-06	14306	rs11246212	C	T	family Oxalobacteraceae|| id:ebi-a-GCST90016943	TRUE	reported	21.7452
ebi-a-GCST90016943	12	18793583	0.105525	0.0236769	7.19383e-06	14306	rs561239	A	G	family Oxalobacteraceae|| id:ebi-a-GCST90016943	TRUE	reported	19.8637
ebi-a-GCST90016943	13	23443627	-0.0921059	0.0201114	5.03733e-06	14306	rs7993559	A	C	family Oxalobacteraceae|| id:ebi-a-GCST90016943	TRUE	reported	20.9744
ebi-a-GCST90016943	15	93941937	0.204031	0.0445746	4.56321e-06	14306	rs111966731	T	C	family Oxalobacteraceae|| id:ebi-a-GCST90016943	TRUE	reported	20.9516
ebi-a-GCST90016943	16	5984558	-0.189444	0.0430248	8.09003e-06	14306	rs17138946	G	T	family Oxalobacteraceae|| id:ebi-a-GCST90016943	TRUE	reported	19.3876
ebi-a-GCST90016943	22	37421469	-0.118383	0.0241355	7.3872e-07	14306	rs6000536	C	T	family Oxalobacteraceae|| id:ebi-a-GCST90016943	TRUE	reported	24.0584
ebi-a-GCST90016944	3	97972214	-0.222573	0.0484634	8.71325e-06	14306	rs73139353	A	C	family Pasteurellaceae|| id:ebi-a-GCST90016944	TRUE	reported	21.092
ebi-a-GCST90016944	5	26531908	0.13988	0.0303029	3.3522e-06	14306	rs72756943	G	A	family Pasteurellaceae|| id:ebi-a-GCST90016944	TRUE	reported	21.308
ebi-a-GCST90016944	6	55448491	-0.0881865	0.0169965	2.476e-07	14306	rs9382510	C	T	family Pasteurellaceae|| id:ebi-a-GCST90016944	TRUE	reported	26.9206
ebi-a-GCST90016944	6	129224488	0.102214	0.0197189	3.04902e-07	14306	rs12191680	C	G	family Pasteurellaceae|| id:ebi-a-GCST90016944	TRUE	reported	26.8692
ebi-a-GCST90016944	7	116918060	-0.0781862	0.0175366	7.74819e-06	14306	rs6972479	A	G	family Pasteurellaceae|| id:ebi-a-GCST90016944	TRUE	reported	19.8779
ebi-a-GCST90016944	9	6818307	-0.118018	0.0259206	7.2267e-06	14306	rs62568866	T	A	family Pasteurellaceae|| id:ebi-a-GCST90016944	TRUE	reported	20.7303
ebi-a-GCST90016944	9	22718481	-0.119902	0.0258219	4.29151e-06	14306	rs10965428	C	A	family Pasteurellaceae|| id:ebi-a-GCST90016944	TRUE	reported	21.5614
ebi-a-GCST90016944	9	105650242	-0.241159	0.0498372	2.04894e-06	14306	rs78909003	T	C	family Pasteurellaceae|| id:ebi-a-GCST90016944	TRUE	reported	23.4153
ebi-a-GCST90016944	10	94306385	0.24289	0.0500406	1.82856e-06	14306	rs76022354	C	T	family Pasteurellaceae|| id:ebi-a-GCST90016944	TRUE	reported	23.5599
ebi-a-GCST90016944	11	9951672	-0.0717634	0.0149229	1.43843e-06	14306	rs10840326	C	G	family Pasteurellaceae|| id:ebi-a-GCST90016944	TRUE	reported	23.1259
ebi-a-GCST90016944	12	115491973	0.122729	0.0264958	4.01578e-06	14306	rs35510	A	G	family Pasteurellaceae|| id:ebi-a-GCST90016944	TRUE	reported	21.4556
ebi-a-GCST90016944	15	73477482	-0.0670948	0.015239	9.18523e-06	14306	rs12050685	A	G	family Pasteurellaceae|| id:ebi-a-GCST90016944	TRUE	reported	19.385
ebi-a-GCST90016944	16	48742489	-0.113957	0.0256403	7.06627e-06	14306	rs111582866	G	A	family Pasteurellaceae|| id:ebi-a-GCST90016944	TRUE	reported	19.7531
ebi-a-GCST90016944	16	84977389	0.0710386	0.0158024	8.22602e-06	14306	rs9938097	C	T	family Pasteurellaceae|| id:ebi-a-GCST90016944	TRUE	reported	20.2089
ebi-a-GCST90016944	17	32862601	0.187381	0.0429572	7.31526e-06	14306	rs16970009	A	G	family Pasteurellaceae|| id:ebi-a-GCST90016944	TRUE	reported	19.0274
ebi-a-GCST90016944	17	64535013	-0.176406	0.041017	9.0826e-06	14306	rs9895850	T	C	family Pasteurellaceae|| id:ebi-a-GCST90016944	TRUE	reported	18.4969
ebi-a-GCST90016944	20	57274077	0.0684647	0.014674	3.44057e-06	14306	rs6092684	A	T	family Pasteurellaceae|| id:ebi-a-GCST90016944	TRUE	reported	21.7689
ebi-a-GCST90016944	20	5412480	-0.0986502	0.0216316	9.46303e-06	14306	rs731534	C	G	family Pasteurellaceae|| id:ebi-a-GCST90016944	TRUE	reported	20.7979
ebi-a-GCST90016944	22	26891808	0.0685479	0.0149032	4.71846e-06	14306	rs4822728	T	C	family Pasteurellaceae|| id:ebi-a-GCST90016944	TRUE	reported	21.1558
ebi-a-GCST90016945	1	27418225	0.064399	0.0141246	5.82237e-06	14306	rs12144792	C	T	family Peptococcaceae|| id:ebi-a-GCST90016945	TRUE	reported	20.7877
ebi-a-GCST90016945	2	188895743	0.0684213	0.0141137	1.46157e-06	14306	rs12992764	T	G	family Peptococcaceae|| id:ebi-a-GCST90016945	TRUE	reported	23.5018
ebi-a-GCST90016945	3	182984048	-0.0739885	0.0150931	1.01109e-06	14306	rs12634826	T	G	family Peptococcaceae|| id:ebi-a-GCST90016945	TRUE	reported	24.031
ebi-a-GCST90016945	5	89252884	-0.147941	0.0317498	3.40847e-06	14306	rs75430375	C	T	family Peptococcaceae|| id:ebi-a-GCST90016945	TRUE	reported	21.7118
ebi-a-GCST90016945	8	3580757	-0.0910387	0.0185869	1.74193e-06	14306	rs4990837	G	A	family Peptococcaceae|| id:ebi-a-GCST90016945	TRUE	reported	23.9904
ebi-a-GCST90016945	8	28614217	0.0812655	0.0164355	4.94778e-07	14306	rs35703006	G	T	family Peptococcaceae|| id:ebi-a-GCST90016945	TRUE	reported	24.4482
ebi-a-GCST90016945	9	9423378	-0.257982	0.0549569	3.15297e-06	14306	rs117452796	A	G	family Peptococcaceae|| id:ebi-a-GCST90016945	TRUE	reported	22.0361
ebi-a-GCST90016945	10	129175962	0.135774	0.0289757	2.31308e-06	14306	rs150600492	A	C	family Peptococcaceae|| id:ebi-a-GCST90016945	TRUE	reported	21.9566
ebi-a-GCST90016945	13	113561082	-0.0821779	0.0173541	2.02209e-06	14306	rs75898026	A	G	family Peptococcaceae|| id:ebi-a-GCST90016945	TRUE	reported	22.4236
ebi-a-GCST90016946	2	67852836	-0.0509823	0.0111975	5.07762e-06	14306	rs6721459	G	A	family Peptostreptococcaceae|| id:ebi-a-GCST90016946	TRUE	reported	20.7299
ebi-a-GCST90016946	3	151781175	-0.0525658	0.0112476	3.16548e-06	14306	rs1520207	T	C	family Peptostreptococcaceae|| id:ebi-a-GCST90016946	TRUE	reported	21.8417
ebi-a-GCST90016946	4	14324623	-0.0566637	0.012276	4.03395e-06	14306	rs10805326	A	G	family Peptostreptococcaceae|| id:ebi-a-GCST90016946	TRUE	reported	21.3057
ebi-a-GCST90016946	4	171180190	0.0642075	0.0126913	4.21124e-07	14306	rs4692811	C	T	family Peptostreptococcaceae|| id:ebi-a-GCST90016946	TRUE	reported	25.5952
ebi-a-GCST90016946	7	46710977	0.182411	0.0372126	1.02795e-06	14306	rs117020988	C	T	family Peptostreptococcaceae|| id:ebi-a-GCST90016946	TRUE	reported	24.0282
ebi-a-GCST90016946	7	44312824	0.124203	0.0266923	3.24056e-06	14306	rs76982728	T	C	family Peptostreptococcaceae|| id:ebi-a-GCST90016946	TRUE	reported	21.6517
ebi-a-GCST90016946	8	26726641	-0.0558506	0.011224	6.3333e-07	14306	rs2644627	C	G	family Peptostreptococcaceae|| id:ebi-a-GCST90016946	TRUE	reported	24.7606
ebi-a-GCST90016946	9	16786784	-0.252	0.0511627	7.26256e-07	14306	rs12377846	C	A	family Peptostreptococcaceae|| id:ebi-a-GCST90016946	TRUE	reported	24.2602
ebi-a-GCST90016946	10	17019559	0.0919658	0.0161331	9.80122e-09	14306	rs61841503	G	A	family Peptostreptococcaceae|| id:ebi-a-GCST90016946	TRUE	reported	32.495
ebi-a-GCST90016946	10	14650535	0.106725	0.0245638	8.13711e-06	14306	rs77540684	T	G	family Peptostreptococcaceae|| id:ebi-a-GCST90016946	TRUE	reported	18.8774
ebi-a-GCST90016946	13	77351196	-0.0693637	0.0142907	1.70589e-06	14306	rs9573937	A	G	family Peptostreptococcaceae|| id:ebi-a-GCST90016946	TRUE	reported	23.559
ebi-a-GCST90016946	16	89246670	-0.0573764	0.0127192	7.69024e-06	14306	rs59865771	C	T	family Peptostreptococcaceae|| id:ebi-a-GCST90016946	TRUE	reported	20.3492
ebi-a-GCST90016946	17	38216487	0.072584	0.0162321	7.89805e-06	14306	rs1467258	G	A	family Peptostreptococcaceae|| id:ebi-a-GCST90016946	TRUE	reported	19.9955
ebi-a-GCST90016946	18	65324280	0.126264	0.0268383	2.48737e-06	14306	rs75819860	T	A	family Peptostreptococcaceae|| id:ebi-a-GCST90016946	TRUE	reported	22.1334
ebi-a-GCST90016946	19	17414138	0.0571818	0.0125947	5.76713e-06	14306	rs12986312	T	G	family Peptostreptococcaceae|| id:ebi-a-GCST90016946	TRUE	reported	20.6129
ebi-a-GCST90016946	22	37976422	-0.0537078	0.011443	2.70085e-06	14306	rs59987323	C	T	family Peptostreptococcaceae|| id:ebi-a-GCST90016946	TRUE	reported	22.029
ebi-a-GCST90016947	1	240929774	0.0915257	0.0207306	8.37394e-06	14306	rs35961441	A	C	family Porphyromonadaceae|| id:ebi-a-GCST90016947	TRUE	reported	19.4923
ebi-a-GCST90016947	3	62035586	-0.059133	0.0122235	1.79349e-06	14306	rs17065783	A	G	family Porphyromonadaceae|| id:ebi-a-GCST90016947	TRUE	reported	23.4028
ebi-a-GCST90016947	3	189854046	-0.0581896	0.0121147	2.19498e-06	14306	rs3111851	G	C	family Porphyromonadaceae|| id:ebi-a-GCST90016947	TRUE	reported	23.0709
ebi-a-GCST90016947	4	149825977	-0.0527939	0.0117499	9.59798e-06	14306	rs864093	A	C	family Porphyromonadaceae|| id:ebi-a-GCST90016947	TRUE	reported	20.1883
ebi-a-GCST90016947	7	69251692	0.0718149	0.0150724	2.44478e-06	14306	rs6953849	A	G	family Porphyromonadaceae|| id:ebi-a-GCST90016947	TRUE	reported	22.702
ebi-a-GCST90016947	9	138076081	0.055316	0.012085	4.31062e-06	14306	rs10858364	G	T	family Porphyromonadaceae|| id:ebi-a-GCST90016947	TRUE	reported	20.9512
ebi-a-GCST90016947	9	2233969	-0.0737324	0.014259	1.32425e-07	14306	rs10119172	C	G	family Porphyromonadaceae|| id:ebi-a-GCST90016947	TRUE	reported	26.7386
ebi-a-GCST90016947	10	71571863	0.052368	0.0118814	8.70362e-06	14306	rs10762312	A	G	family Porphyromonadaceae|| id:ebi-a-GCST90016947	TRUE	reported	19.4266
ebi-a-GCST90016947	13	23531802	-0.103842	0.0237355	8.04896e-06	14306	rs7330827	T	C	family Porphyromonadaceae|| id:ebi-a-GCST90016947	TRUE	reported	19.1403
ebi-a-GCST90016947	14	63386516	-0.0485289	0.0109284	8.9454e-06	14306	rs1980561	A	G	family Porphyromonadaceae|| id:ebi-a-GCST90016947	TRUE	reported	19.7191
ebi-a-GCST90016947	17	63750903	-0.0473576	0.010602	7.90988e-06	14306	rs35233670	T	C	family Porphyromonadaceae|| id:ebi-a-GCST90016947	TRUE	reported	19.9528
ebi-a-GCST90016948	1	111161677	0.083936	0.0167936	5.4968e-07	14306	rs3860225	A	G	family Prevotellaceae|| id:ebi-a-GCST90016948	TRUE	reported	24.9809
ebi-a-GCST90016948	1	210681370	-0.0751986	0.0147265	5.5423e-07	14306	rs12118202	T	C	family Prevotellaceae|| id:ebi-a-GCST90016948	TRUE	reported	26.0748
ebi-a-GCST90016948	1	99470269	0.0589878	0.0132268	8.9747e-06	14306	rs12057990	C	T	family Prevotellaceae|| id:ebi-a-GCST90016948	TRUE	reported	19.8891
ebi-a-GCST90016948	2	118910912	-0.0604992	0.0118027	3.02315e-07	14306	rs4493272	T	C	family Prevotellaceae|| id:ebi-a-GCST90016948	TRUE	reported	26.2746
ebi-a-GCST90016948	3	4864877	-0.0679529	0.0145407	2.77192e-06	14306	rs4685827	T	C	family Prevotellaceae|| id:ebi-a-GCST90016948	TRUE	reported	21.8396
ebi-a-GCST90016948	3	32408916	0.0554249	0.0123265	8.43587e-06	14306	rs2278540	G	A	family Prevotellaceae|| id:ebi-a-GCST90016948	TRUE	reported	20.2176
ebi-a-GCST90016948	3	170126707	0.084515	0.0179163	2.08027e-06	14306	rs148376875	T	G	family Prevotellaceae|| id:ebi-a-GCST90016948	TRUE	reported	22.2521
ebi-a-GCST90016948	3	71801830	-0.0539768	0.0119687	7.39486e-06	14306	rs13069367	A	C	family Prevotellaceae|| id:ebi-a-GCST90016948	TRUE	reported	20.3386
ebi-a-GCST90016948	5	180283881	-0.0805894	0.0178291	7.40321e-06	14306	rs34660375	A	G	family Prevotellaceae|| id:ebi-a-GCST90016948	TRUE	reported	20.4313
ebi-a-GCST90016948	8	23714609	-0.0564199	0.0124655	8.60578e-06	14306	rs3758087	C	T	family Prevotellaceae|| id:ebi-a-GCST90016948	TRUE	reported	20.4854
ebi-a-GCST90016948	11	119712522	-0.1567	0.0347882	5.60144e-06	14306	rs34071565	T	A	family Prevotellaceae|| id:ebi-a-GCST90016948	TRUE	reported	20.2896
ebi-a-GCST90016948	12	21404832	-0.0601448	0.0135454	7.59451e-06	14306	rs7975087	C	A	family Prevotellaceae|| id:ebi-a-GCST90016948	TRUE	reported	19.7157
ebi-a-GCST90016948	13	105075823	0.0592681	0.0127329	2.58988e-06	14306	rs9586501	G	A	family Prevotellaceae|| id:ebi-a-GCST90016948	TRUE	reported	21.6664
ebi-a-GCST90016948	14	78643095	0.0701212	0.0158326	8.60815e-06	14306	rs10131942	C	G	family Prevotellaceae|| id:ebi-a-GCST90016948	TRUE	reported	19.6153
ebi-a-GCST90016948	14	33706908	0.229046	0.0483124	9.29929e-07	14306	rs912860	A	G	family Prevotellaceae|| id:ebi-a-GCST90016948	TRUE	reported	22.4765
ebi-a-GCST90016948	18	63018983	-0.0914807	0.0173611	1.06324e-07	14306	rs9958960	G	A	family Prevotellaceae|| id:ebi-a-GCST90016948	TRUE	reported	27.7654
ebi-a-GCST90016948	19	17460999	0.0740876	0.0161926	5.56583e-06	14306	rs7252711	G	A	family Prevotellaceae|| id:ebi-a-GCST90016948	TRUE	reported	20.9343
ebi-a-GCST90016948	20	9771109	-0.0569105	0.0117486	1.30377e-06	14306	rs2206482	T	G	family Prevotellaceae|| id:ebi-a-GCST90016948	TRUE	reported	23.4646
ebi-a-GCST90016949	1	78619512	0.111984	0.0251088	9.94672e-06	14306	rs6679026	T	C	family Rhodospirillaceae|| id:ebi-a-GCST90016949	TRUE	reported	19.8912
ebi-a-GCST90016949	1	92206218	0.0816858	0.0180791	7.3492e-06	14306	rs72714493	A	G	family Rhodospirillaceae|| id:ebi-a-GCST90016949	TRUE	reported	20.4145
ebi-a-GCST90016949	2	169033340	0.136049	0.0285767	1.48988e-06	14306	rs76784716	A	G	family Rhodospirillaceae|| id:ebi-a-GCST90016949	TRUE	reported	22.6656
ebi-a-GCST90016949	2	225633812	0.0971389	0.0200064	1.71479e-06	14306	rs3754624	C	T	family Rhodospirillaceae|| id:ebi-a-GCST90016949	TRUE	reported	23.5748
ebi-a-GCST90016949	3	13726736	-0.0842444	0.0163583	2.53122e-07	14306	rs9813022	A	G	family Rhodospirillaceae|| id:ebi-a-GCST90016949	TRUE	reported	26.522
ebi-a-GCST90016949	3	84471266	-0.0911851	0.0196395	2.86682e-06	14306	rs55876211	C	T	family Rhodospirillaceae|| id:ebi-a-GCST90016949	TRUE	reported	21.5569
ebi-a-GCST90016949	4	134192918	-0.0911896	0.0204907	6.67298e-06	14306	rs74354280	C	T	family Rhodospirillaceae|| id:ebi-a-GCST90016949	TRUE	reported	19.8051
ebi-a-GCST90016949	5	27945645	0.0999312	0.0218634	4.70392e-06	14306	rs1549633	A	C	family Rhodospirillaceae|| id:ebi-a-GCST90016949	TRUE	reported	20.8914
ebi-a-GCST90016949	5	119372737	-0.11354	0.0250863	5.84454e-06	14306	rs1035406	G	A	family Rhodospirillaceae|| id:ebi-a-GCST90016949	TRUE	reported	20.4845
ebi-a-GCST90016949	6	89268715	-0.0999238	0.0227326	9.63696e-06	14306	rs1923415	A	G	family Rhodospirillaceae|| id:ebi-a-GCST90016949	TRUE	reported	19.3214
ebi-a-GCST90016949	8	131958403	0.117366	0.0261324	5.34749e-06	14306	rs7001029	C	T	family Rhodospirillaceae|| id:ebi-a-GCST90016949	TRUE	reported	20.1709
ebi-a-GCST90016949	10	113419797	0.0743184	0.0158724	2.67147e-06	14306	rs11591293	G	T	family Rhodospirillaceae|| id:ebi-a-GCST90016949	TRUE	reported	21.9234
ebi-a-GCST90016949	10	2670553	0.107529	0.0235725	3.12018e-06	14306	rs4278423	T	C	family Rhodospirillaceae|| id:ebi-a-GCST90016949	TRUE	reported	20.8085
ebi-a-GCST90016949	12	73139398	0.164808	0.0360647	7.22587e-06	14306	rs61933850	G	A	family Rhodospirillaceae|| id:ebi-a-GCST90016949	TRUE	reported	20.883
ebi-a-GCST90016949	16	88554243	-0.0701719	0.0158061	9.17339e-06	14306	rs13336560	C	T	family Rhodospirillaceae|| id:ebi-a-GCST90016949	TRUE	reported	19.7096
ebi-a-GCST90016949	19	28641647	0.0730952	0.0163491	7.62588e-06	14306	rs12977163	G	C	family Rhodospirillaceae|| id:ebi-a-GCST90016949	TRUE	reported	19.989
ebi-a-GCST90016949	22	27173098	0.0734321	0.0160521	7.00519e-06	14306	rs4822789	G	C	family Rhodospirillaceae|| id:ebi-a-GCST90016949	TRUE	reported	20.9271
ebi-a-GCST90016950	1	19790706	-0.0549688	0.0110534	6.57552e-07	14306	rs67705352	T	G	family Rikenellaceae|| id:ebi-a-GCST90016950	TRUE	reported	24.7309
ebi-a-GCST90016950	2	174257127	0.0696747	0.0157103	9.31515e-06	14306	rs6744030	C	T	family Rikenellaceae|| id:ebi-a-GCST90016950	TRUE	reported	19.669
ebi-a-GCST90016950	4	187842232	0.0570355	0.011887	1.447e-06	14306	rs6837275	A	G	family Rikenellaceae|| id:ebi-a-GCST90016950	TRUE	reported	23.0222
ebi-a-GCST90016950	6	100244667	-0.0636841	0.0143416	8.79063e-06	14306	rs9389714	C	T	family Rikenellaceae|| id:ebi-a-GCST90016950	TRUE	reported	19.7182
ebi-a-GCST90016950	7	135778919	0.0635814	0.0137451	3.63471e-06	14306	rs67281112	G	C	family Rikenellaceae|| id:ebi-a-GCST90016950	TRUE	reported	21.3976
ebi-a-GCST90016950	8	99188924	0.0549203	0.0121904	6.08611e-06	14306	rs2447496	A	G	family Rikenellaceae|| id:ebi-a-GCST90016950	TRUE	reported	20.2969
ebi-a-GCST90016950	8	144441740	-0.0850181	0.0191539	7.09823e-06	14306	rs35909684	A	C	family Rikenellaceae|| id:ebi-a-GCST90016950	TRUE	reported	19.7019
ebi-a-GCST90016950	9	14158854	0.0504257	0.0107399	2.76427e-06	14306	rs62532512	A	C	family Rikenellaceae|| id:ebi-a-GCST90016950	TRUE	reported	22.0447
ebi-a-GCST90016950	9	86052655	-0.0883756	0.0197506	6.50759e-06	14306	rs10217435	C	T	family Rikenellaceae|| id:ebi-a-GCST90016950	TRUE	reported	20.0218
ebi-a-GCST90016950	11	95304834	-0.105589	0.0206213	5.64378e-07	14306	rs1939881	G	A	family Rikenellaceae|| id:ebi-a-GCST90016950	TRUE	reported	26.2183
ebi-a-GCST90016950	11	17589129	-0.0534763	0.0122666	7.50412e-06	14306	rs10832801	A	C	family Rikenellaceae|| id:ebi-a-GCST90016950	TRUE	reported	19.0053
ebi-a-GCST90016950	13	22867356	-0.141478	0.0315848	3.99448e-06	14306	rs9578457	G	A	family Rikenellaceae|| id:ebi-a-GCST90016950	TRUE	reported	20.0642
ebi-a-GCST90016950	13	38044689	0.0821173	0.0159596	1.91801e-07	14306	rs9603208	G	T	family Rikenellaceae|| id:ebi-a-GCST90016950	TRUE	reported	26.4744
ebi-a-GCST90016950	14	21548634	-0.156209	0.0336482	2.84695e-06	14306	rs77885767	C	T	family Rikenellaceae|| id:ebi-a-GCST90016950	TRUE	reported	21.552
ebi-a-GCST90016950	14	90270821	0.137747	0.0295688	3.61377e-06	14306	rs74474130	T	G	family Rikenellaceae|| id:ebi-a-GCST90016950	TRUE	reported	21.7019
ebi-a-GCST90016950	15	71658642	-0.0526393	0.0108555	1.34831e-06	14306	rs4264350	T	C	family Rikenellaceae|| id:ebi-a-GCST90016950	TRUE	reported	23.5137
ebi-a-GCST90016950	16	85396629	-0.0481514	0.0110006	7.06415e-06	14306	rs4783173	G	C	family Rikenellaceae|| id:ebi-a-GCST90016950	TRUE	reported	19.1595
ebi-a-GCST90016950	18	10338470	-0.0618674	0.0134882	5.80711e-06	14306	rs7242694	C	T	family Rikenellaceae|| id:ebi-a-GCST90016950	TRUE	reported	21.0385
ebi-a-GCST90016950	18	4069710	0.0570915	0.0125048	6.12238e-06	14306	rs59663348	G	A	family Rikenellaceae|| id:ebi-a-GCST90016950	TRUE	reported	20.8444
ebi-a-GCST90016950	21	32496710	0.0711137	0.0156966	4.31102e-06	14306	rs2833282	G	A	family Rikenellaceae|| id:ebi-a-GCST90016950	TRUE	reported	20.5256
ebi-a-GCST90016950	21	28515912	-0.0656005	0.0144903	7.19515e-06	14306	rs36021379	A	G	family Rikenellaceae|| id:ebi-a-GCST90016950	TRUE	reported	20.4955
ebi-a-GCST90016951	1	24473669	0.0901053	0.0203104	9.60484e-06	14306	rs76724913	T	G	family Ruminococcaceae|| id:ebi-a-GCST90016951	TRUE	reported	19.6818
ebi-a-GCST90016951	1	147744468	-0.0927607	0.0210123	8.6902e-06	14306	rs3009418	A	C	family Ruminococcaceae|| id:ebi-a-GCST90016951	TRUE	reported	19.4886
ebi-a-GCST90016951	1	107661606	0.108708	0.0238006	4.22435e-06	14306	rs1612733	T	C	family Ruminococcaceae|| id:ebi-a-GCST90016951	TRUE	reported	20.8616
ebi-a-GCST90016951	1	61425267	0.0848534	0.0172114	7.29625e-07	14306	rs17376049	T	C	family Ruminococcaceae|| id:ebi-a-GCST90016951	TRUE	reported	24.3056
ebi-a-GCST90016951	2	218216801	-0.169146	0.0355009	1.14464e-06	14306	rs2113833	C	T	family Ruminococcaceae|| id:ebi-a-GCST90016951	TRUE	reported	22.701
ebi-a-GCST90016951	2	29829167	0.053336	0.0120209	8.52158e-06	14306	rs10166469	C	T	family Ruminococcaceae|| id:ebi-a-GCST90016951	TRUE	reported	19.6864
ebi-a-GCST90016951	8	4555684	0.0490539	0.0109865	8.60855e-06	14306	rs1158100	G	A	family Ruminococcaceae|| id:ebi-a-GCST90016951	TRUE	reported	19.9356
ebi-a-GCST90016951	8	69732887	-0.0534595	0.011677	5.35229e-06	14306	rs10093275	T	C	family Ruminococcaceae|| id:ebi-a-GCST90016951	TRUE	reported	20.9598
ebi-a-GCST90016951	9	2801371	-0.199327	0.0410444	1.66414e-06	14306	rs56199908	T	C	family Ruminococcaceae|| id:ebi-a-GCST90016951	TRUE	reported	23.5844
ebi-a-GCST90016951	11	116485496	0.0706431	0.016046	9.29351e-06	14306	rs499272	G	C	family Ruminococcaceae|| id:ebi-a-GCST90016951	TRUE	reported	19.3823
ebi-a-GCST90016951	12	47384118	0.13822	0.0266152	1.44338e-07	14306	rs55793120	T	C	family Ruminococcaceae|| id:ebi-a-GCST90016951	TRUE	reported	26.9701
ebi-a-GCST90016951	20	58278102	-0.0480152	0.0106011	6.04463e-06	14306	rs2426816	T	A	family Ruminococcaceae|| id:ebi-a-GCST90016951	TRUE	reported	20.5142
ebi-a-GCST90016952	1	240441766	-0.0993013	0.0224788	7.93341e-06	14306	rs77968078	G	A	family Streptococcaceae|| id:ebi-a-GCST90016952	TRUE	reported	19.5148
ebi-a-GCST90016952	3	94153993	0.150606	0.0334079	3.08937e-06	14306	rs76717940	T	A	family Streptococcaceae|| id:ebi-a-GCST90016952	TRUE	reported	20.3229
ebi-a-GCST90016952	3	132058723	-0.0619209	0.0135744	6.93793e-06	14306	rs6806351	T	C	family Streptococcaceae|| id:ebi-a-GCST90016952	TRUE	reported	20.8081
ebi-a-GCST90016952	4	53657577	-0.0934027	0.0190343	3.72495e-06	14306	rs10028567	C	T	family Streptococcaceae|| id:ebi-a-GCST90016952	TRUE	reported	24.0794
ebi-a-GCST90016952	4	37452858	-0.088021	0.019876	7.88352e-06	14306	rs57646748	G	A	family Streptococcaceae|| id:ebi-a-GCST90016952	TRUE	reported	19.6117
ebi-a-GCST90016952	5	169689604	0.0826855	0.0172536	1.32559e-06	14306	rs395407	C	G	family Streptococcaceae|| id:ebi-a-GCST90016952	TRUE	reported	22.9667
ebi-a-GCST90016952	7	46778653	-0.0642449	0.0142702	7.41515e-06	14306	rs957755	T	G	family Streptococcaceae|| id:ebi-a-GCST90016952	TRUE	reported	20.2683
ebi-a-GCST90016952	8	10143164	0.0639298	0.0126525	3.72237e-07	14306	rs2952251	G	A	family Streptococcaceae|| id:ebi-a-GCST90016952	TRUE	reported	25.5302
ebi-a-GCST90016952	10	28588269	0.0959639	0.021545	6.32732e-06	14306	rs7916711	A	G	family Streptococcaceae|| id:ebi-a-GCST90016952	TRUE	reported	19.8391
ebi-a-GCST90016952	12	120729505	0.107008	0.0236973	5.33814e-06	14306	rs16950051	A	G	family Streptococcaceae|| id:ebi-a-GCST90016952	TRUE	reported	20.3908
ebi-a-GCST90016952	12	100584014	-0.130554	0.0225943	1.40136e-08	14306	rs11110281	T	C	family Streptococcaceae|| id:ebi-a-GCST90016952	TRUE	reported	33.3874
ebi-a-GCST90016952	14	97526750	-0.0842751	0.0184509	4.25667e-06	14306	rs2370083	G	T	family Streptococcaceae|| id:ebi-a-GCST90016952	TRUE	reported	20.8624
ebi-a-GCST90016952	15	41663393	0.0927983	0.0192021	1.82163e-06	14306	rs72739637	A	G	family Streptococcaceae|| id:ebi-a-GCST90016952	TRUE	reported	23.3551
ebi-a-GCST90016952	16	73391982	-0.0801931	0.0178576	8.70583e-06	14306	rs6563952	C	G	family Streptococcaceae|| id:ebi-a-GCST90016952	TRUE	reported	20.1664
ebi-a-GCST90016952	16	991253	0.0609349	0.0129703	2.63846e-06	14306	rs35344081	G	A	family Streptococcaceae|| id:ebi-a-GCST90016952	TRUE	reported	22.0715
ebi-a-GCST90016952	17	80576624	-0.0693015	0.0154096	4.91802e-06	14306	rs9903102	C	A	family Streptococcaceae|| id:ebi-a-GCST90016952	TRUE	reported	20.2257
ebi-a-GCST90016952	17	61298020	-0.0544035	0.0111271	8.91887e-07	14306	rs4968759	A	G	family Streptococcaceae|| id:ebi-a-GCST90016952	TRUE	reported	23.9051
ebi-a-GCST90016956	1	50088819	-0.0621452	0.0119266	1.28493e-07	14306	rs12741784	C	T	family Veillonellaceae|| id:ebi-a-GCST90016956	TRUE	reported	27.1508
ebi-a-GCST90016956	1	244391618	-0.0534397	0.0118254	8.67981e-06	14306	rs6692542	G	A	family Veillonellaceae|| id:ebi-a-GCST90016956	TRUE	reported	20.4219
ebi-a-GCST90016956	4	46366067	0.0514024	0.0112125	4.50671e-06	14306	rs1442060	A	G	family Veillonellaceae|| id:ebi-a-GCST90016956	TRUE	reported	21.0166
ebi-a-GCST90016956	4	23317124	0.0526752	0.0114886	4.63554e-06	14306	rs2175069	G	A	family Veillonellaceae|| id:ebi-a-GCST90016956	TRUE	reported	21.0222
ebi-a-GCST90016956	5	132646303	0.208096	0.0453999	4.52856e-06	14306	rs12186441	G	A	family Veillonellaceae|| id:ebi-a-GCST90016956	TRUE	reported	21.0096
ebi-a-GCST90016956	5	38348199	-0.083617	0.0187159	7.88515e-06	14306	rs2561116	T	G	family Veillonellaceae|| id:ebi-a-GCST90016956	TRUE	reported	19.9603
ebi-a-GCST90016956	6	75534152	-0.0638696	0.0141765	5.47621e-06	14306	rs6909981	C	T	family Veillonellaceae|| id:ebi-a-GCST90016956	TRUE	reported	20.2979
ebi-a-GCST90016956	6	139188534	0.202367	0.0464388	6.74544e-06	14306	rs61264131	A	C	family Veillonellaceae|| id:ebi-a-GCST90016956	TRUE	reported	18.9897
ebi-a-GCST90016956	6	92380922	-0.0509102	0.0113253	8.48887e-06	14306	rs9345168	A	C	family Veillonellaceae|| id:ebi-a-GCST90016956	TRUE	reported	20.2074
ebi-a-GCST90016956	7	21637810	0.055301	0.0117654	2.57365e-06	14306	rs12668619	A	G	family Veillonellaceae|| id:ebi-a-GCST90016956	TRUE	reported	22.0929
ebi-a-GCST90016956	8	138319508	-0.050942	0.0114921	7.45006e-06	14306	rs4263802	A	G	family Veillonellaceae|| id:ebi-a-GCST90016956	TRUE	reported	19.6496
ebi-a-GCST90016956	8	41231597	0.0520689	0.0115656	7.34903e-06	14306	rs1447205	C	G	family Veillonellaceae|| id:ebi-a-GCST90016956	TRUE	reported	20.2684
ebi-a-GCST90016956	13	101617913	-0.0703773	0.0156855	7.19234e-06	14306	rs75768969	C	G	family Veillonellaceae|| id:ebi-a-GCST90016956	TRUE	reported	20.1311
ebi-a-GCST90016956	13	61597625	-0.253809	0.0539169	6.19028e-06	14306	rs114889439	A	G	family Veillonellaceae|| id:ebi-a-GCST90016956	TRUE	reported	22.1597
ebi-a-GCST90016956	13	38326692	0.100666	0.0207016	1.57688e-06	14306	rs79535861	A	C	family Veillonellaceae|| id:ebi-a-GCST90016956	TRUE	reported	23.646
ebi-a-GCST90016956	13	78785141	-0.0904972	0.0200428	5.26926e-06	14306	rs2585520	G	T	family Veillonellaceae|| id:ebi-a-GCST90016956	TRUE	reported	20.387
ebi-a-GCST90016956	14	102897930	-0.0867108	0.0180573	1.72926e-06	14306	rs111810795	C	T	family Veillonellaceae|| id:ebi-a-GCST90016956	TRUE	reported	23.059
ebi-a-GCST90016956	15	78546996	0.0554965	0.0119467	3.73474e-06	14306	rs4461038	G	A	family Veillonellaceae|| id:ebi-a-GCST90016956	TRUE	reported	21.5792
ebi-a-GCST90016956	18	462180	0.0587799	0.0128297	4.49345e-06	14306	rs4797169	T	C	family Veillonellaceae|| id:ebi-a-GCST90016956	TRUE	reported	20.9906
ebi-a-GCST90016956	18	30208691	0.0818934	0.018245	9.25273e-06	14306	rs1693340	T	C	family Veillonellaceae|| id:ebi-a-GCST90016956	TRUE	reported	20.147
ebi-a-GCST90016956	21	35576123	0.0503337	0.0113763	9.2538e-06	14306	rs11700976	C	A	family Veillonellaceae|| id:ebi-a-GCST90016956	TRUE	reported	19.5756
ebi-a-GCST90016957	1	105422565	-0.0655301	0.014223	4.13847e-06	14306	rs11184341	C	G	family Verrucomicrobiaceae|| id:ebi-a-GCST90016957	TRUE	reported	21.2275
ebi-a-GCST90016957	1	41074472	-0.0758811	0.0167762	6.63025e-06	14306	rs61779207	G	A	family Verrucomicrobiaceae|| id:ebi-a-GCST90016957	TRUE	reported	20.4588
ebi-a-GCST90016957	4	95027272	0.0749798	0.0150177	6.73085e-07	14306	rs11729256	T	C	family Verrucomicrobiaceae|| id:ebi-a-GCST90016957	TRUE	reported	24.9277
ebi-a-GCST90016957	4	100544188	0.112124	0.0236422	1.64611e-06	14306	rs74542928	T	C	family Verrucomicrobiaceae|| id:ebi-a-GCST90016957	TRUE	reported	22.4917
ebi-a-GCST90016957	6	56341481	-0.0704354	0.0147128	2.51287e-06	14306	rs9349825	A	G	family Verrucomicrobiaceae|| id:ebi-a-GCST90016957	TRUE	reported	22.9188
ebi-a-GCST90016957	10	5064327	-0.0687992	0.0147694	2.75442e-06	14306	rs4242783	A	G	family Verrucomicrobiaceae|| id:ebi-a-GCST90016957	TRUE	reported	21.6991
ebi-a-GCST90016957	11	130280667	-0.0648691	0.0135928	1.1293e-06	14306	rs4936098	G	A	family Verrucomicrobiaceae|| id:ebi-a-GCST90016957	TRUE	reported	22.775
ebi-a-GCST90016957	12	130309670	0.0907065	0.0196746	3.7313e-06	14306	rs111862613	T	C	family Verrucomicrobiaceae|| id:ebi-a-GCST90016957	TRUE	reported	21.2552
ebi-a-GCST90016957	15	97570657	0.0619104	0.0130946	2.15139e-06	14306	rs12908520	G	A	family Verrucomicrobiaceae|| id:ebi-a-GCST90016957	TRUE	reported	22.3534
ebi-a-GCST90016957	16	81063149	-0.0745516	0.0156195	2.69942e-06	14306	rs2602429	T	C	family Verrucomicrobiaceae|| id:ebi-a-GCST90016957	TRUE	reported	22.7814
ebi-a-GCST90016957	18	49473635	0.204683	0.0431572	2.91823e-06	14306	rs117107102	A	G	family Verrucomicrobiaceae|| id:ebi-a-GCST90016957	TRUE	reported	22.4935
ebi-a-GCST90016957	20	31867840	-0.0631526	0.0143767	9.5812e-06	14306	rs941682	G	A	family Verrucomicrobiaceae|| id:ebi-a-GCST90016957	TRUE	reported	19.2959
ebi-a-GCST90016958	2	60484909	-0.197786	0.0410495	5.97008e-07	14306	rs6545794	A	G	family Victivallaceae|| id:ebi-a-GCST90016958	TRUE	reported	23.2154
ebi-a-GCST90016958	2	2649472	-0.123489	0.0266695	3.23802e-06	14306	rs67832247	C	T	family Victivallaceae|| id:ebi-a-GCST90016958	TRUE	reported	21.4401
ebi-a-GCST90016958	2	31211657	0.145501	0.0300007	3.07921e-06	14306	rs61702987	T	C	family Victivallaceae|| id:ebi-a-GCST90016958	TRUE	reported	23.5217
ebi-a-GCST90016958	3	9968555	-0.134158	0.0301427	8.19426e-06	14306	rs7627405	C	T	family Victivallaceae|| id:ebi-a-GCST90016958	TRUE	reported	19.8093
ebi-a-GCST90016958	5	94692439	-0.126643	0.0257111	1.02501e-06	14306	rs2546105	T	A	family Victivallaceae|| id:ebi-a-GCST90016958	TRUE	reported	24.2617
ebi-a-GCST90016958	7	146808977	0.127099	0.025656	7.4929e-07	14306	rs11764871	G	T	family Victivallaceae|| id:ebi-a-GCST90016958	TRUE	reported	24.5418
ebi-a-GCST90016958	7	57589803	-0.124197	0.0257026	1.56603e-06	14306	rs2944282	T	C	family Victivallaceae|| id:ebi-a-GCST90016958	TRUE	reported	23.349
ebi-a-GCST90016958	9	94128796	0.164855	0.0375128	9.60086e-06	14306	rs7860510	G	C	family Victivallaceae|| id:ebi-a-GCST90016958	TRUE	reported	19.3128
ebi-a-GCST90016958	9	111086170	-0.246101	0.0483077	2.69855e-07	14306	rs62570196	C	T	family Victivallaceae|| id:ebi-a-GCST90016958	TRUE	reported	25.9534
ebi-a-GCST90016958	10	95286954	0.148942	0.0318366	2.83374e-06	14306	rs7077363	G	A	family Victivallaceae|| id:ebi-a-GCST90016958	TRUE	reported	21.8867
ebi-a-GCST90016958	11	9316730	-0.152918	0.0288525	1.53784e-07	14306	rs4396289	C	T	family Victivallaceae|| id:ebi-a-GCST90016958	TRUE	reported	28.0899
ebi-a-GCST90016958	12	102525047	0.101088	0.0225594	6.40088e-06	14306	rs7314815	G	A	family Victivallaceae|| id:ebi-a-GCST90016958	TRUE	reported	20.0791
ebi-a-GCST90016958	12	131103256	-0.186945	0.0418412	6.24827e-06	14306	rs34962571	A	C	family Victivallaceae|| id:ebi-a-GCST90016958	TRUE	reported	19.9627
ebi-a-GCST90016958	19	711637	-0.160034	0.0349472	4.08037e-06	14306	rs11671100	A	C	family Victivallaceae|| id:ebi-a-GCST90016958	TRUE	reported	20.9701

## Sheet: Table S7
Supplementary Table S7. Instrumental variables of gut microbial taxa classified as genus
id.exposure	chr.exposure	pos.exposure	beta.exposure	se.exposure	pval.exposure	samplesize.exposure	SNP	effect_allele.exposure	other_allele.exposure	exposure	mr_keep.exposure	pval_origin.exposure	F-statistic
ebi-a-GCST90016959	3	101352439	-0.0969809	0.021925	9.82969e-06	14306	rs71315246	A	G	genus Actinomycesgenus Actinomyces|| id:ebi-a-GCST90016959	TRUE	reported	19.5656
ebi-a-GCST90016959	6	67207371	0.126596	0.0268461	4.48528e-06	14306	rs34583783	G	T	genus Actinomycesgenus Actinomyces|| id:ebi-a-GCST90016959	TRUE	reported	22.2371
ebi-a-GCST90016959	6	169224781	0.0749687	0.0167368	7.94273e-06	14306	rs4073240	G	A	genus Actinomycesgenus Actinomyces|| id:ebi-a-GCST90016959	TRUE	reported	20.0639
ebi-a-GCST90016959	6	133007480	0.232634	0.0512044	6.33826e-06	14306	rs35011108	A	G	genus Actinomycesgenus Actinomyces|| id:ebi-a-GCST90016959	TRUE	reported	20.6411
ebi-a-GCST90016959	10	4782841	0.0985224	0.0214182	4.49645e-06	14306	rs4146653	G	A	genus Actinomycesgenus Actinomyces|| id:ebi-a-GCST90016959	TRUE	reported	21.1594
ebi-a-GCST90016959	10	121356829	0.094316	0.0213513	9.62299e-06	14306	rs10787984	G	C	genus Actinomycesgenus Actinomyces|| id:ebi-a-GCST90016959	TRUE	reported	19.5129
ebi-a-GCST90016959	10	127532121	-0.18776	0.0401636	5.91984e-06	14306	rs7915461	C	T	genus Actinomycesgenus Actinomyces|| id:ebi-a-GCST90016959	TRUE	reported	21.8545
ebi-a-GCST90016959	15	99492313	-0.0746684	0.0164822	6.27004e-06	14306	rs2715439	T	C	genus Actinomycesgenus Actinomyces|| id:ebi-a-GCST90016959	TRUE	reported	20.5231
ebi-a-GCST90016960	1	69444163	-0.0953084	0.0210752	5.2342e-06	14306	rs6664405	T	C	genus Adlercreutziagenus Adlercreutzia|| id:ebi-a-GCST90016960	TRUE	reported	20.4512
ebi-a-GCST90016960	1	201061818	-0.0922959	0.0192121	1.39878e-06	14306	rs2147798	G	C	genus Adlercreutziagenus Adlercreutzia|| id:ebi-a-GCST90016960	TRUE	reported	23.0789
ebi-a-GCST90016960	3	105355971	-0.0699243	0.0158036	9.60506e-06	14306	rs55719207	G	A	genus Adlercreutziagenus Adlercreutzia|| id:ebi-a-GCST90016960	TRUE	reported	19.5769
ebi-a-GCST90016960	4	171281359	0.083381	0.0168901	9.769e-07	14306	rs7680684	T	C	genus Adlercreutziagenus Adlercreutzia|| id:ebi-a-GCST90016960	TRUE	reported	24.3708
ebi-a-GCST90016960	5	94059857	-0.11324	0.0232586	1.57358e-06	14306	rs80078995	A	T	genus Adlercreutziagenus Adlercreutzia|| id:ebi-a-GCST90016960	TRUE	reported	23.7046
ebi-a-GCST90016960	5	31991834	-0.104884	0.0234695	4.41255e-06	14306	rs12522517	A	T	genus Adlercreutziagenus Adlercreutzia|| id:ebi-a-GCST90016960	TRUE	reported	19.9715
ebi-a-GCST90016960	6	123909083	-0.0734512	0.0155789	2.54419e-06	14306	rs9490822	C	T	genus Adlercreutziagenus Adlercreutzia|| id:ebi-a-GCST90016960	TRUE	reported	22.2292
ebi-a-GCST90016960	7	48844151	0.143237	0.0311654	4.8136e-06	14306	rs13231526	C	A	genus Adlercreutziagenus Adlercreutzia|| id:ebi-a-GCST90016960	TRUE	reported	21.1235
ebi-a-GCST90016960	10	135204950	-0.112758	0.0255994	6.35887e-06	14306	rs1046175	G	C	genus Adlercreutziagenus Adlercreutzia|| id:ebi-a-GCST90016960	TRUE	reported	19.4015
ebi-a-GCST90016960	11	98386085	-0.102524	0.0234834	9.74473e-06	14306	rs11604400	C	T	genus Adlercreutziagenus Adlercreutzia|| id:ebi-a-GCST90016960	TRUE	reported	19.0603
ebi-a-GCST90016960	17	48864179	-0.0749219	0.016833	8.21675e-06	14306	rs9915817	C	T	genus Adlercreutziagenus Adlercreutzia|| id:ebi-a-GCST90016960	TRUE	reported	19.8105
ebi-a-GCST90016960	18	75009770	-0.119225	0.0251081	2.04593e-06	14306	rs2717140	C	T	genus Adlercreutziagenus Adlercreutzia|| id:ebi-a-GCST90016960	TRUE	reported	22.5479
ebi-a-GCST90016961	1	105422565	-0.0655855	0.0142236	4.0635e-06	14306	rs11184341	C	G	genus Akkermansiagenus Akkermansia|| id:ebi-a-GCST90016961	TRUE	reported	21.2616
ebi-a-GCST90016961	1	41074472	-0.0760539	0.0167769	6.32121e-06	14306	rs61779207	G	A	genus Akkermansiagenus Akkermansia|| id:ebi-a-GCST90016961	TRUE	reported	20.5504
ebi-a-GCST90016961	4	95027272	0.0750473	0.0150184	6.58385e-07	14306	rs11729256	T	C	genus Akkermansiagenus Akkermansia|| id:ebi-a-GCST90016961	TRUE	reported	24.9702
ebi-a-GCST90016961	4	100544188	0.112623	0.0236434	1.4802e-06	14306	rs74542928	T	C	genus Akkermansiagenus Akkermansia|| id:ebi-a-GCST90016961	TRUE	reported	22.69
ebi-a-GCST90016961	6	56341481	-0.0703407	0.0147133	2.59884e-06	14306	rs9349825	A	G	genus Akkermansiagenus Akkermansia|| id:ebi-a-GCST90016961	TRUE	reported	22.8556
ebi-a-GCST90016961	10	5064327	-0.0685454	0.0147701	2.99799e-06	14306	rs4242783	A	G	genus Akkermansiagenus Akkermansia|| id:ebi-a-GCST90016961	TRUE	reported	21.5372
ebi-a-GCST90016961	11	130280667	-0.0649225	0.0135934	1.1036e-06	14306	rs4936098	G	A	genus Akkermansiagenus Akkermansia|| id:ebi-a-GCST90016961	TRUE	reported	22.8105
ebi-a-GCST90016961	12	130309670	0.0911199	0.0196748	3.39234e-06	14306	rs111862613	T	C	genus Akkermansiagenus Akkermansia|| id:ebi-a-GCST90016961	TRUE	reported	21.4489
ebi-a-GCST90016961	15	97570657	0.061772	0.0130954	2.2648e-06	14306	rs12908520	G	A	genus Akkermansiagenus Akkermansia|| id:ebi-a-GCST90016961	TRUE	reported	22.2508
ebi-a-GCST90016961	16	81063149	-0.0745352	0.0156201	2.71569e-06	14306	rs2602429	T	C	genus Akkermansiagenus Akkermansia|| id:ebi-a-GCST90016961	TRUE	reported	22.7696
ebi-a-GCST90016961	18	49473635	0.204406	0.0431629	3.01141e-06	14306	rs117107102	A	G	genus Akkermansiagenus Akkermansia|| id:ebi-a-GCST90016961	TRUE	reported	22.4267
ebi-a-GCST90016961	20	31867840	-0.0632957	0.0143777	9.17128e-06	14306	rs941682	G	A	genus Akkermansiagenus Akkermansia|| id:ebi-a-GCST90016961	TRUE	reported	19.3807
ebi-a-GCST90016962	1	19790706	-0.0532404	0.0110864	1.65124e-06	14306	rs67705352	T	G	genus Alistipesgenus Alistipes|| id:ebi-a-GCST90016962	TRUE	reported	23.0622
ebi-a-GCST90016962	2	178000949	-0.0776618	0.0172986	8.20729e-06	14306	rs12990744	C	T	genus Alistipesgenus Alistipes|| id:ebi-a-GCST90016962	TRUE	reported	20.1555
ebi-a-GCST90016962	5	177755179	-0.0981222	0.0218272	9.29566e-06	14306	rs11958296	A	G	genus Alistipesgenus Alistipes|| id:ebi-a-GCST90016962	TRUE	reported	20.2087
ebi-a-GCST90016962	7	135778919	0.0634575	0.0137846	3.9158e-06	14306	rs67281112	G	C	genus Alistipesgenus Alistipes|| id:ebi-a-GCST90016962	TRUE	reported	21.1923
ebi-a-GCST90016962	7	62443498	-0.0528793	0.0109389	1.44961e-06	14306	rs11769002	G	A	genus Alistipesgenus Alistipes|| id:ebi-a-GCST90016962	TRUE	reported	23.3681
ebi-a-GCST90016962	8	144428720	-0.080524	0.0184702	7.11836e-06	14306	rs2450745	A	C	genus Alistipesgenus Alistipes|| id:ebi-a-GCST90016962	TRUE	reported	19.0067
ebi-a-GCST90016962	9	112120264	0.0492647	0.0109733	7.50361e-06	14306	rs62576416	T	C	genus Alistipesgenus Alistipes|| id:ebi-a-GCST90016962	TRUE	reported	20.1557
ebi-a-GCST90016962	9	14080129	-0.0520061	0.0113942	5.27582e-06	14306	rs1689282	A	C	genus Alistipesgenus Alistipes|| id:ebi-a-GCST90016962	TRUE	reported	20.8325
ebi-a-GCST90016962	10	127787142	0.0813969	0.0191632	9.10144e-06	14306	rs2290844	C	T	genus Alistipesgenus Alistipes|| id:ebi-a-GCST90016962	TRUE	reported	18.0418
ebi-a-GCST90016962	11	17511427	0.0524955	0.0109584	1.78423e-06	14306	rs7129639	A	C	genus Alistipesgenus Alistipes|| id:ebi-a-GCST90016962	TRUE	reported	22.9483
ebi-a-GCST90016962	11	130887552	0.0580945	0.0131432	8.77708e-06	14306	rs2875322	C	T	genus Alistipesgenus Alistipes|| id:ebi-a-GCST90016962	TRUE	reported	19.5374
ebi-a-GCST90016962	13	38057357	0.0758558	0.0171182	3.59062e-06	14306	rs1107244	G	A	genus Alistipesgenus Alistipes|| id:ebi-a-GCST90016962	TRUE	reported	19.6364
ebi-a-GCST90016962	17	52776479	-0.048202	0.0106868	7.00745e-06	14306	rs34417064	A	G	genus Alistipesgenus Alistipes|| id:ebi-a-GCST90016962	TRUE	reported	20.3439
ebi-a-GCST90016962	20	41191335	-0.0652428	0.0146155	7.4967e-06	14306	rs4810359	A	G	genus Alistipesgenus Alistipes|| id:ebi-a-GCST90016962	TRUE	reported	19.9268
ebi-a-GCST90016962	21	40580258	-0.049002	0.010717	4.83615e-06	14306	rs8130320	A	G	genus Alistipesgenus Alistipes|| id:ebi-a-GCST90016962	TRUE	reported	20.9065
ebi-a-GCST90016963	2	33607071	-0.149152	0.0316484	3.34511e-06	14306	rs6742198	A	G	genus Allisonellagenus Allisonella|| id:ebi-a-GCST90016963	TRUE	reported	22.2103
ebi-a-GCST90016963	5	114286707	-0.115769	0.0248626	3.58798e-06	14306	rs1901739	G	T	genus Allisonellagenus Allisonella|| id:ebi-a-GCST90016963	TRUE	reported	21.6816
ebi-a-GCST90016963	7	137968010	0.148523	0.0334857	6.08751e-06	14306	rs76904847	G	A	genus Allisonellagenus Allisonella|| id:ebi-a-GCST90016963	TRUE	reported	19.6729
ebi-a-GCST90016963	9	100150556	0.146679	0.0297186	1.20629e-06	14306	rs35778461	C	T	genus Allisonellagenus Allisonella|| id:ebi-a-GCST90016963	TRUE	reported	24.3601
ebi-a-GCST90016963	9	79110160	-0.168974	0.0296976	3.56574e-08	14306	rs602075	G	A	genus Allisonellagenus Allisonella|| id:ebi-a-GCST90016963	TRUE	reported	32.3741
ebi-a-GCST90016963	10	122413451	0.167966	0.0373586	8.87279e-06	14306	rs7898615	T	G	genus Allisonellagenus Allisonella|| id:ebi-a-GCST90016963	TRUE	reported	20.2144
ebi-a-GCST90016963	11	88632972	-0.112231	0.0251681	9.41109e-06	14306	rs594561	T	C	genus Allisonellagenus Allisonella|| id:ebi-a-GCST90016963	TRUE	reported	19.885
ebi-a-GCST90016963	12	28018998	-0.146322	0.0320852	5.72321e-06	14306	rs35110698	T	C	genus Allisonellagenus Allisonella|| id:ebi-a-GCST90016963	TRUE	reported	20.7974
ebi-a-GCST90016963	18	75370866	-0.175203	0.0404474	4.88394e-06	14306	rs685403	G	C	genus Allisonellagenus Allisonella|| id:ebi-a-GCST90016963	TRUE	reported	18.763
ebi-a-GCST90016964	1	234126516	0.126418	0.0282207	8.58361e-06	14306	rs4364940	A	G	genus Alloprevotellagenus Alloprevotella|| id:ebi-a-GCST90016964	TRUE	reported	20.067
ebi-a-GCST90016964	3	152805600	0.119599	0.0259446	4.99057e-06	14306	rs4680035	G	A	genus Alloprevotellagenus Alloprevotella|| id:ebi-a-GCST90016964	TRUE	reported	21.2501
ebi-a-GCST90016964	3	79794395	0.125564	0.0280409	9.27129e-06	14306	rs17380632	A	T	genus Alloprevotellagenus Alloprevotella|| id:ebi-a-GCST90016964	TRUE	reported	20.0515
ebi-a-GCST90016964	4	189076705	-0.161506	0.0359102	7.93615e-06	14306	rs58212166	A	G	genus Alloprevotellagenus Alloprevotella|| id:ebi-a-GCST90016964	TRUE	reported	20.2275
ebi-a-GCST90016964	8	69994816	0.145669	0.0290678	9.63718e-07	14306	rs12675596	G	T	genus Alloprevotellagenus Alloprevotella|| id:ebi-a-GCST90016964	TRUE	reported	25.1137
ebi-a-GCST90016964	21	36053643	-0.138234	0.0308961	8.36758e-06	14306	rs2154444	G	T	genus Alloprevotellagenus Alloprevotella|| id:ebi-a-GCST90016964	TRUE	reported	20.0181
ebi-a-GCST90016964	21	40993008	-0.156037	0.0344392	8.84199e-06	14306	rs34619204	G	A	genus Alloprevotellagenus Alloprevotella|| id:ebi-a-GCST90016964	TRUE	reported	20.5281
ebi-a-GCST90016965	1	247145690	-0.10309	0.0212861	1.48659e-06	14306	rs4506496	A	G	genus Anaerofilumgenus Anaerofilum|| id:ebi-a-GCST90016965	TRUE	reported	23.4553
ebi-a-GCST90016965	2	76698142	0.0903417	0.0200239	7.24169e-06	14306	rs17012738	T	G	genus Anaerofilumgenus Anaerofilum|| id:ebi-a-GCST90016965	TRUE	reported	20.3554
ebi-a-GCST90016965	2	191139151	0.182586	0.0357284	3.74731e-07	14306	rs79598899	C	T	genus Anaerofilumgenus Anaerofilum|| id:ebi-a-GCST90016965	TRUE	reported	26.1161
ebi-a-GCST90016965	2	3838940	0.0923834	0.0202157	5.53847e-06	14306	rs1563175	A	C	genus Anaerofilumgenus Anaerofilum|| id:ebi-a-GCST90016965	TRUE	reported	20.8838
ebi-a-GCST90016965	3	129686434	0.10076	0.0202902	6.83109e-07	14306	rs712981	A	C	genus Anaerofilumgenus Anaerofilum|| id:ebi-a-GCST90016965	TRUE	reported	24.6606
ebi-a-GCST90016965	9	104339812	-0.1364	0.0302372	8.04304e-06	14306	rs9299345	T	C	genus Anaerofilumgenus Anaerofilum|| id:ebi-a-GCST90016965	TRUE	reported	20.3491
ebi-a-GCST90016965	10	125294406	-0.193107	0.0411187	1.56819e-06	14306	rs17105491	G	C	genus Anaerofilumgenus Anaerofilum|| id:ebi-a-GCST90016965	TRUE	reported	22.0555
ebi-a-GCST90016965	11	1051715	0.0953524	0.02006	2.23496e-06	14306	rs10794359	C	T	genus Anaerofilumgenus Anaerofilum|| id:ebi-a-GCST90016965	TRUE	reported	22.5944
ebi-a-GCST90016965	12	67167461	0.146775	0.0326594	9.81206e-06	14306	rs4244069	A	G	genus Anaerofilumgenus Anaerofilum|| id:ebi-a-GCST90016965	TRUE	reported	20.197
ebi-a-GCST90016965	12	117811409	-0.113003	0.02204	2.6404e-07	14306	rs816292	T	C	genus Anaerofilumgenus Anaerofilum|| id:ebi-a-GCST90016965	TRUE	reported	26.288
ebi-a-GCST90016965	14	30991358	-0.126337	0.0268919	2.86029e-06	14306	rs17096874	C	T	genus Anaerofilumgenus Anaerofilum|| id:ebi-a-GCST90016965	TRUE	reported	22.0708
ebi-a-GCST90016965	17	6450532	0.132603	0.0289802	6.55843e-06	14306	rs356049	G	A	genus Anaerofilumgenus Anaerofilum|| id:ebi-a-GCST90016965	TRUE	reported	20.9365
ebi-a-GCST90016966	1	67595108	0.197389	0.0458642	7.72058e-06	14306	rs13376554	A	T	genus Anaerostipesgenus Anaerostipes|| id:ebi-a-GCST90016966	TRUE	reported	18.5224
ebi-a-GCST90016966	2	228018671	0.0512653	0.0109555	2.91092e-06	14306	rs2396460	C	T	genus Anaerostipesgenus Anaerostipes|| id:ebi-a-GCST90016966	TRUE	reported	21.8969
ebi-a-GCST90016966	2	142774333	0.088573	0.0185548	1.44907e-06	14306	rs62157625	T	C	genus Anaerostipesgenus Anaerostipes|| id:ebi-a-GCST90016966	TRUE	reported	22.7872
ebi-a-GCST90016966	2	39351569	-0.0877497	0.0189408	3.32216e-06	14306	rs6726833	C	A	genus Anaerostipesgenus Anaerostipes|| id:ebi-a-GCST90016966	TRUE	reported	21.4632
ebi-a-GCST90016966	3	171100102	0.0515687	0.0112199	4.68058e-06	14306	rs2014785	T	C	genus Anaerostipesgenus Anaerostipes|| id:ebi-a-GCST90016966	TRUE	reported	21.1249
ebi-a-GCST90016966	4	169690814	0.0508482	0.0109075	3.1958e-06	14306	rs6854026	C	T	genus Anaerostipesgenus Anaerostipes|| id:ebi-a-GCST90016966	TRUE	reported	21.7321
ebi-a-GCST90016966	8	128397494	0.0621085	0.0136614	5.84198e-06	14306	rs7823228	C	G	genus Anaerostipesgenus Anaerostipes|| id:ebi-a-GCST90016966	TRUE	reported	20.6686
ebi-a-GCST90016966	9	1582701	0.0500065	0.0112001	6.74481e-06	14306	rs6474958	G	A	genus Anaerostipesgenus Anaerostipes|| id:ebi-a-GCST90016966	TRUE	reported	19.9347
ebi-a-GCST90016966	9	13525082	-0.110013	0.0236302	2.74764e-06	14306	rs3900776	G	A	genus Anaerostipesgenus Anaerostipes|| id:ebi-a-GCST90016966	TRUE	reported	21.6747
ebi-a-GCST90016966	10	117383184	0.053089	0.0110983	2.04052e-06	14306	rs2804244	G	A	genus Anaerostipesgenus Anaerostipes|| id:ebi-a-GCST90016966	TRUE	reported	22.8821
ebi-a-GCST90016966	11	105615253	0.0835752	0.0192017	7.93542e-06	14306	rs10502061	A	G	genus Anaerostipesgenus Anaerostipes|| id:ebi-a-GCST90016966	TRUE	reported	18.9442
ebi-a-GCST90016966	16	77574020	-0.0750642	0.0150723	5.35476e-07	14306	rs7193624	T	C	genus Anaerostipesgenus Anaerostipes|| id:ebi-a-GCST90016966	TRUE	reported	24.8031
ebi-a-GCST90016966	17	2850737	-0.0539901	0.0116575	4.42059e-06	14306	rs60983350	G	A	genus Anaerostipesgenus Anaerostipes|| id:ebi-a-GCST90016966	TRUE	reported	21.4495
ebi-a-GCST90016966	19	1497547	-0.137429	0.0305304	5.33384e-06	14306	rs78735375	A	C	genus Anaerostipesgenus Anaerostipes|| id:ebi-a-GCST90016966	TRUE	reported	20.2624
ebi-a-GCST90016966	21	25873624	0.0644965	0.0136702	1.9777e-06	14306	rs62215703	G	A	genus Anaerostipesgenus Anaerostipes|| id:ebi-a-GCST90016966	TRUE	reported	22.2599
ebi-a-GCST90016967	2	211663702	0.0660052	0.014908	7.4278e-06	14306	rs17734739	T	C	genus Anaerotruncusgenus Anaerotruncus|| id:ebi-a-GCST90016967	TRUE	reported	19.6028
ebi-a-GCST90016967	2	12200752	0.0576389	0.0122994	2.42058e-06	14306	rs4669806	G	T	genus Anaerotruncusgenus Anaerotruncus|| id:ebi-a-GCST90016967	TRUE	reported	21.9616
ebi-a-GCST90016967	3	150855371	-0.0654996	0.0146188	7.35563e-06	14306	rs1431492	C	T	genus Anaerotruncusgenus Anaerotruncus|| id:ebi-a-GCST90016967	TRUE	reported	20.0749
ebi-a-GCST90016967	4	88163243	-0.144356	0.0317524	6.83471e-06	14306	rs115414803	A	C	genus Anaerotruncusgenus Anaerotruncus|| id:ebi-a-GCST90016967	TRUE	reported	20.6689
ebi-a-GCST90016967	4	172808992	-0.0497815	0.0110573	6.91879e-06	14306	rs7675045	A	T	genus Anaerotruncusgenus Anaerotruncus|| id:ebi-a-GCST90016967	TRUE	reported	20.2693
ebi-a-GCST90016967	6	165015261	0.050618	0.011049	4.22328e-06	14306	rs9347879	T	C	genus Anaerotruncusgenus Anaerotruncus|| id:ebi-a-GCST90016967	TRUE	reported	20.9877
ebi-a-GCST90016967	8	74713100	0.0774194	0.0177178	6.12675e-06	14306	rs12056802	C	G	genus Anaerotruncusgenus Anaerotruncus|| id:ebi-a-GCST90016967	TRUE	reported	19.0933
ebi-a-GCST90016967	9	78630894	0.0611743	0.0129831	4.27986e-06	14306	rs1272208	T	G	genus Anaerotruncusgenus Anaerotruncus|| id:ebi-a-GCST90016967	TRUE	reported	22.2014
ebi-a-GCST90016967	11	89040226	-0.156465	0.0366032	6.13705e-06	14306	rs11018566	A	G	genus Anaerotruncusgenus Anaerotruncus|| id:ebi-a-GCST90016967	TRUE	reported	18.2724
ebi-a-GCST90016967	11	54908652	-0.106235	0.0234815	5.41826e-06	14306	rs2704155	T	A	genus Anaerotruncusgenus Anaerotruncus|| id:ebi-a-GCST90016967	TRUE	reported	20.4684
ebi-a-GCST90016967	12	76523655	-0.0497004	0.0113402	9.85054e-06	14306	rs34449434	A	C	genus Anaerotruncusgenus Anaerotruncus|| id:ebi-a-GCST90016967	TRUE	reported	19.2078
ebi-a-GCST90016967	13	38058413	0.0877135	0.0176745	2.34515e-07	14306	rs6563550	T	C	genus Anaerotruncusgenus Anaerotruncus|| id:ebi-a-GCST90016967	TRUE	reported	24.6285
ebi-a-GCST90016967	14	77502546	0.0539336	0.0118903	7.54988e-06	14306	rs7155595	C	A	genus Anaerotruncusgenus Anaerotruncus|| id:ebi-a-GCST90016967	TRUE	reported	20.5747
ebi-a-GCST90016967	14	30607199	0.0554447	0.0117854	2.28297e-06	14306	rs8005030	C	T	genus Anaerotruncusgenus Anaerotruncus|| id:ebi-a-GCST90016967	TRUE	reported	22.1325
ebi-a-GCST90016967	14	30418008	0.0567088	0.0124877	6.67667e-06	14306	rs10150232	A	G	genus Anaerotruncusgenus Anaerotruncus|| id:ebi-a-GCST90016967	TRUE	reported	20.6222
ebi-a-GCST90016967	15	33459867	0.0903106	0.0202257	6.62369e-06	14306	rs6494922	A	G	genus Anaerotruncusgenus Anaerotruncus|| id:ebi-a-GCST90016967	TRUE	reported	19.9375
ebi-a-GCST90016968	1	102960989	-0.0592004	0.0132244	6.73008e-06	14306	rs1340391	T	C	genus Bacteroidesgenus Bacteroides|| id:ebi-a-GCST90016968	TRUE	reported	20.04
ebi-a-GCST90016968	1	10644351	-0.0740746	0.0147633	1.79511e-06	14306	rs11585893	A	G	genus Bacteroidesgenus Bacteroides|| id:ebi-a-GCST90016968	TRUE	reported	25.1751
ebi-a-GCST90016968	3	10593224	0.0538565	0.0105251	3.37909e-07	14306	rs6795673	C	T	genus Bacteroidesgenus Bacteroides|| id:ebi-a-GCST90016968	TRUE	reported	26.1833
ebi-a-GCST90016968	3	77215327	-0.0488038	0.0107412	5.8626e-06	14306	rs66710942	T	C	genus Bacteroidesgenus Bacteroides|| id:ebi-a-GCST90016968	TRUE	reported	20.6444
ebi-a-GCST90016968	3	62019400	-0.0528153	0.0117124	7.64945e-06	14306	rs2366421	T	A	genus Bacteroidesgenus Bacteroides|| id:ebi-a-GCST90016968	TRUE	reported	20.3342
ebi-a-GCST90016968	6	29143451	0.0818398	0.0170319	1.2942e-06	14306	rs28757219	T	A	genus Bacteroidesgenus Bacteroides|| id:ebi-a-GCST90016968	TRUE	reported	23.0889
ebi-a-GCST90016968	6	41519430	-0.059205	0.0131195	7.48497e-06	14306	rs13207588	A	G	genus Bacteroidesgenus Bacteroides|| id:ebi-a-GCST90016968	TRUE	reported	20.3649
ebi-a-GCST90016968	9	112855426	-0.0607475	0.0129865	3.4209e-06	14306	rs495004	C	G	genus Bacteroidesgenus Bacteroides|| id:ebi-a-GCST90016968	TRUE	reported	21.8813
ebi-a-GCST90016968	13	24910476	0.0604456	0.0129128	2.12711e-06	14306	rs9507307	C	T	genus Bacteroidesgenus Bacteroides|| id:ebi-a-GCST90016968	TRUE	reported	21.9123
ebi-a-GCST90016968	14	22045949	-0.0782325	0.0167634	5.01822e-06	14306	rs2023437	T	C	genus Bacteroidesgenus Bacteroides|| id:ebi-a-GCST90016968	TRUE	reported	21.7796
ebi-a-GCST90016968	19	24342250	0.0880978	0.0187002	2.68683e-06	14306	rs17619981	T	G	genus Bacteroidesgenus Bacteroides|| id:ebi-a-GCST90016968	TRUE	reported	22.1941
ebi-a-GCST90016968	20	58605432	0.0812515	0.0164479	6.80973e-07	14306	rs66474973	G	T	genus Bacteroidesgenus Bacteroides|| id:ebi-a-GCST90016968	TRUE	reported	24.4029
ebi-a-GCST90016969	1	206216607	-0.09152	0.0210002	7.93414e-06	14306	rs28479800	A	T	genus Barnesiellagenus Barnesiella|| id:ebi-a-GCST90016969	TRUE	reported	18.9926
ebi-a-GCST90016969	2	180020849	0.098992	0.0214121	7.31122e-06	14306	rs113258194	A	G	genus Barnesiellagenus Barnesiella|| id:ebi-a-GCST90016969	TRUE	reported	21.3738
ebi-a-GCST90016969	3	44327429	0.0690763	0.0149374	4.2416e-06	14306	rs62251337	G	A	genus Barnesiellagenus Barnesiella|| id:ebi-a-GCST90016969	TRUE	reported	21.3849
ebi-a-GCST90016969	3	181589155	0.0917125	0.0190133	2.94761e-06	14306	rs35177866	A	G	genus Barnesiellagenus Barnesiella|| id:ebi-a-GCST90016969	TRUE	reported	23.2671
ebi-a-GCST90016969	4	114546595	-0.0818645	0.0176441	4.23302e-06	14306	rs79795328	A	G	genus Barnesiellagenus Barnesiella|| id:ebi-a-GCST90016969	TRUE	reported	21.5274
ebi-a-GCST90016969	4	102616869	-0.114369	0.0253873	6.76176e-06	14306	rs72684847	T	C	genus Barnesiellagenus Barnesiella|| id:ebi-a-GCST90016969	TRUE	reported	20.2947
ebi-a-GCST90016969	4	5730954	-0.0697176	0.0139537	4.65029e-07	14306	rs2276875	A	G	genus Barnesiellagenus Barnesiella|| id:ebi-a-GCST90016969	TRUE	reported	24.9635
ebi-a-GCST90016969	5	54107036	-0.0891491	0.0195601	3.16352e-06	14306	rs77455852	T	G	genus Barnesiellagenus Barnesiella|| id:ebi-a-GCST90016969	TRUE	reported	20.7726
ebi-a-GCST90016969	6	148601905	0.0956023	0.0212961	8.91908e-06	14306	rs11155559	T	C	genus Barnesiellagenus Barnesiella|| id:ebi-a-GCST90016969	TRUE	reported	20.1529
ebi-a-GCST90016969	6	23435415	0.0559495	0.0119716	3.00296e-06	14306	rs199035	G	A	genus Barnesiellagenus Barnesiella|| id:ebi-a-GCST90016969	TRUE	reported	21.8418
ebi-a-GCST90016969	6	110831148	-0.165859	0.0337309	8.50883e-07	14306	rs2428166	G	A	genus Barnesiellagenus Barnesiella|| id:ebi-a-GCST90016969	TRUE	reported	24.1781
ebi-a-GCST90016969	7	10076378	-0.0915241	0.0194623	3.82631e-06	14306	rs2057922	C	G	genus Barnesiellagenus Barnesiella|| id:ebi-a-GCST90016969	TRUE	reported	22.1148
ebi-a-GCST90016969	7	122021518	0.0583747	0.0123176	2.29018e-06	14306	rs13242616	C	T	genus Barnesiellagenus Barnesiella|| id:ebi-a-GCST90016969	TRUE	reported	22.4593
ebi-a-GCST90016969	8	105458416	-0.0778559	0.017164	6.77657e-06	14306	rs76181748	C	T	genus Barnesiellagenus Barnesiella|| id:ebi-a-GCST90016969	TRUE	reported	20.5753
ebi-a-GCST90016969	8	25834694	-0.0791324	0.0174957	6.47635e-06	14306	rs28418786	C	G	genus Barnesiellagenus Barnesiella|| id:ebi-a-GCST90016969	TRUE	reported	20.4572
ebi-a-GCST90016969	12	54872438	-0.121478	0.025184	1.19064e-06	14306	rs60316894	C	T	genus Barnesiellagenus Barnesiella|| id:ebi-a-GCST90016969	TRUE	reported	23.2673
ebi-a-GCST90016969	15	87145913	-0.0550716	0.0120039	4.94527e-06	14306	rs12909713	C	T	genus Barnesiellagenus Barnesiella|| id:ebi-a-GCST90016969	TRUE	reported	21.048
ebi-a-GCST90016970	1	207003374	-0.0619356	0.0138937	7.9965e-06	14306	rs12022129	A	G	genus Bifidobacteriumgenus Bifidobacterium|| id:ebi-a-GCST90016970	TRUE	reported	19.8722
ebi-a-GCST90016970	2	136616754	-0.119703	0.0127294	1.2782e-20	14306	rs182549	T	C	genus Bifidobacteriumgenus Bifidobacterium|| id:ebi-a-GCST90016970	TRUE	reported	88.4289
ebi-a-GCST90016970	2	189805784	-0.0624643	0.0131205	2.17245e-06	14306	rs62181700	G	A	genus Bifidobacteriumgenus Bifidobacterium|| id:ebi-a-GCST90016970	TRUE	reported	22.6654
ebi-a-GCST90016970	2	49906864	0.0562084	0.0117923	1.92832e-06	14306	rs4567981	T	A	genus Bifidobacteriumgenus Bifidobacterium|| id:ebi-a-GCST90016970	TRUE	reported	22.7198
ebi-a-GCST90016970	4	1517826	0.0546319	0.0121139	6.67022e-06	14306	rs55888705	A	G	genus Bifidobacteriumgenus Bifidobacterium|| id:ebi-a-GCST90016970	TRUE	reported	20.3388
ebi-a-GCST90016970	5	521096	0.0534239	0.0117431	5.77936e-06	14306	rs4957061	T	C	genus Bifidobacteriumgenus Bifidobacterium|| id:ebi-a-GCST90016970	TRUE	reported	20.6969
ebi-a-GCST90016970	5	142793467	-0.0953566	0.0209236	4.38157e-06	14306	rs73797465	T	G	genus Bifidobacteriumgenus Bifidobacterium|| id:ebi-a-GCST90016970	TRUE	reported	20.7696
ebi-a-GCST90016970	5	169748189	-0.0846055	0.0184003	3.95667e-06	14306	rs76671854	C	G	genus Bifidobacteriumgenus Bifidobacterium|| id:ebi-a-GCST90016970	TRUE	reported	21.1421
ebi-a-GCST90016970	6	14617591	0.0558234	0.0121219	3.571e-06	14306	rs857444	C	T	genus Bifidobacteriumgenus Bifidobacterium|| id:ebi-a-GCST90016970	TRUE	reported	21.2076
ebi-a-GCST90016970	7	48090746	-0.070741	0.0157926	7.49894e-06	14306	rs2686790	C	T	genus Bifidobacteriumgenus Bifidobacterium|| id:ebi-a-GCST90016970	TRUE	reported	20.0648
ebi-a-GCST90016970	10	126089703	-0.0712624	0.015983	8.04711e-06	14306	rs2491158	A	G	genus Bifidobacteriumgenus Bifidobacterium|| id:ebi-a-GCST90016970	TRUE	reported	19.8794
ebi-a-GCST90016970	12	20378911	-0.0624207	0.0129438	1.6452e-06	14306	rs10841473	G	C	genus Bifidobacteriumgenus Bifidobacterium|| id:ebi-a-GCST90016970	TRUE	reported	23.2559
ebi-a-GCST90016970	13	112859829	0.112428	0.0201813	1.08368e-08	14306	rs7322849	T	C	genus Bifidobacteriumgenus Bifidobacterium|| id:ebi-a-GCST90016970	TRUE	reported	31.0349
ebi-a-GCST90016970	17	72897722	-0.0637641	0.0138746	5.19457e-06	14306	rs540489	T	G	genus Bifidobacteriumgenus Bifidobacterium|| id:ebi-a-GCST90016970	TRUE	reported	21.1209
ebi-a-GCST90016970	21	31861790	0.232354	0.0505979	4.86351e-06	14306	rs75344046	C	T	genus Bifidobacteriumgenus Bifidobacterium|| id:ebi-a-GCST90016970	TRUE	reported	21.088
ebi-a-GCST90016970	22	18354272	-0.0536216	0.0120801	8.99953e-06	14306	rs5746486	T	C	genus Bifidobacteriumgenus Bifidobacterium|| id:ebi-a-GCST90016970	TRUE	reported	19.7033
ebi-a-GCST90016971	1	103299921	-0.0692654	0.0150148	4.24033e-06	14306	rs1241171	G	A	genus Bilophilagenus Bilophila|| id:ebi-a-GCST90016971	TRUE	reported	21.2811
ebi-a-GCST90016971	3	194419531	-0.112729	0.0241633	3.11322e-06	14306	rs6793291	A	C	genus Bilophilagenus Bilophila|| id:ebi-a-GCST90016971	TRUE	reported	21.765
ebi-a-GCST90016971	6	20505628	0.128112	0.0261358	8.62323e-07	14306	rs116261629	G	C	genus Bilophilagenus Bilophila|| id:ebi-a-GCST90016971	TRUE	reported	24.0275
ebi-a-GCST90016971	7	9510367	-0.0617228	0.0140174	8.63257e-06	14306	rs2713349	T	A	genus Bilophilagenus Bilophila|| id:ebi-a-GCST90016971	TRUE	reported	19.389
ebi-a-GCST90016971	7	47211732	0.0627416	0.0139456	6.33257e-06	14306	rs2728491	T	G	genus Bilophilagenus Bilophila|| id:ebi-a-GCST90016971	TRUE	reported	20.2412
ebi-a-GCST90016971	7	138583840	-0.0670097	0.0137701	1.76954e-06	14306	rs7802841	A	C	genus Bilophilagenus Bilophila|| id:ebi-a-GCST90016971	TRUE	reported	23.6811
ebi-a-GCST90016971	7	123174986	0.118509	0.026742	7.36953e-06	14306	rs1917709	A	T	genus Bilophilagenus Bilophila|| id:ebi-a-GCST90016971	TRUE	reported	19.6388
ebi-a-GCST90016971	8	109990939	0.123209	0.026882	5.62264e-06	14306	rs72676854	T	C	genus Bilophilagenus Bilophila|| id:ebi-a-GCST90016971	TRUE	reported	21.0069
ebi-a-GCST90016971	8	90878338	-0.0624818	0.0141485	8.0562e-06	14306	rs60178956	G	A	genus Bilophilagenus Bilophila|| id:ebi-a-GCST90016971	TRUE	reported	19.5023
ebi-a-GCST90016971	9	4940871	-0.0826826	0.0170621	1.1229e-06	14306	rs1571225	T	C	genus Bilophilagenus Bilophila|| id:ebi-a-GCST90016971	TRUE	reported	23.4835
ebi-a-GCST90016971	12	100786847	-0.0564589	0.0126935	9.07215e-06	14306	rs1969927	A	G	genus Bilophilagenus Bilophila|| id:ebi-a-GCST90016971	TRUE	reported	19.7835
ebi-a-GCST90016971	13	102402685	0.0680947	0.015503	7.71543e-06	14306	rs11069458	C	T	genus Bilophilagenus Bilophila|| id:ebi-a-GCST90016971	TRUE	reported	19.2928
ebi-a-GCST90016971	14	67640571	-0.0571991	0.0125673	5.47533e-06	14306	rs8013541	A	T	genus Bilophilagenus Bilophila|| id:ebi-a-GCST90016971	TRUE	reported	20.7155
ebi-a-GCST90016971	15	50011554	-0.0613623	0.0133436	4.70945e-06	14306	rs542415	T	C	genus Bilophilagenus Bilophila|| id:ebi-a-GCST90016971	TRUE	reported	21.1474
ebi-a-GCST90016971	17	9121579	-0.102702	0.0233878	9.06692e-06	14306	rs9899990	A	G	genus Bilophilagenus Bilophila|| id:ebi-a-GCST90016971	TRUE	reported	19.2832
ebi-a-GCST90016971	18	3765773	0.073288	0.016799	7.14661e-06	14306	rs4798126	G	A	genus Bilophilagenus Bilophila|| id:ebi-a-GCST90016971	TRUE	reported	19.0326
ebi-a-GCST90016971	20	61980991	0.0766479	0.0160642	1.78875e-06	14306	rs3827020	C	T	genus Bilophilagenus Bilophila|| id:ebi-a-GCST90016971	TRUE	reported	22.7658
ebi-a-GCST90016972	1	219117743	0.0575596	0.0133492	7.16391e-06	14306	rs2788271	G	T	genus Blautiagenus Blautia|| id:ebi-a-GCST90016972	TRUE	reported	18.592
ebi-a-GCST90016972	1	175757311	-0.206605	0.043992	5.18597e-06	14306	rs115043014	G	A	genus Blautiagenus Blautia|| id:ebi-a-GCST90016972	TRUE	reported	22.0564
ebi-a-GCST90016973	1	67379595	-0.0701199	0.0158213	9.57679e-06	14306	rs12034718	G	A	genus Butyricicoccusgenus Butyricicoccus|| id:ebi-a-GCST90016973	TRUE	reported	19.6426
ebi-a-GCST90016973	2	191304149	-0.0549699	0.0123563	8.58638e-06	14306	rs10084203	G	A	genus Butyricicoccusgenus Butyricicoccus|| id:ebi-a-GCST90016973	TRUE	reported	19.7912
ebi-a-GCST90016973	2	153453410	0.0828027	0.0167401	7.61939e-07	14306	rs56221232	T	C	genus Butyricicoccusgenus Butyricicoccus|| id:ebi-a-GCST90016973	TRUE	reported	24.4666
ebi-a-GCST90016973	4	7460153	0.0506956	0.011024	3.87258e-06	14306	rs2017189	T	G	genus Butyricicoccusgenus Butyricicoccus|| id:ebi-a-GCST90016973	TRUE	reported	21.1477
ebi-a-GCST90016973	7	157688150	0.224039	0.0494959	5.93772e-06	14306	rs62478070	T	G	genus Butyricicoccusgenus Butyricicoccus|| id:ebi-a-GCST90016973	TRUE	reported	20.4884
ebi-a-GCST90016973	10	126908208	-0.0614216	0.0135979	7.38482e-06	14306	rs4962426	T	G	genus Butyricicoccusgenus Butyricicoccus|| id:ebi-a-GCST90016973	TRUE	reported	20.4032
ebi-a-GCST90016973	13	100213990	-0.0815733	0.0183167	5.51785e-06	14306	rs7322368	C	T	genus Butyricicoccusgenus Butyricicoccus|| id:ebi-a-GCST90016973	TRUE	reported	19.8336
ebi-a-GCST90016973	13	27018240	-0.262206	0.0564729	5.79189e-06	14306	rs12585793	T	C	genus Butyricicoccusgenus Butyricicoccus|| id:ebi-a-GCST90016973	TRUE	reported	21.5578
ebi-a-GCST90016973	18	22899113	0.0619423	0.0139942	6.79704e-06	14306	rs75238760	T	A	genus Butyricicoccusgenus Butyricicoccus|| id:ebi-a-GCST90016973	TRUE	reported	19.592
ebi-a-GCST90016974	1	45082825	-0.0694173	0.0150795	5.38158e-06	14306	rs270727	G	C	genus Butyricimonasgenus Butyricimonas|| id:ebi-a-GCST90016974	TRUE	reported	21.1915
ebi-a-GCST90016974	2	83093264	-0.133188	0.0289905	4.80408e-06	14306	rs71428626	G	T	genus Butyricimonasgenus Butyricimonas|| id:ebi-a-GCST90016974	TRUE	reported	21.1066
ebi-a-GCST90016974	3	78740009	-0.14948	0.0327073	4.05807e-06	14306	rs78453362	A	G	genus Butyricimonasgenus Butyricimonas|| id:ebi-a-GCST90016974	TRUE	reported	20.887
ebi-a-GCST90016974	3	127468661	-0.0653488	0.0137974	2.23398e-06	14306	rs782080	A	T	genus Butyricimonasgenus Butyricimonas|| id:ebi-a-GCST90016974	TRUE	reported	22.4327
ebi-a-GCST90016974	5	997217	0.0759694	0.0167617	8.18653e-06	14306	rs326049	C	G	genus Butyricimonasgenus Butyricimonas|| id:ebi-a-GCST90016974	TRUE	reported	20.5419
ebi-a-GCST90016974	5	62119947	0.0713357	0.0145396	8.58084e-07	14306	rs2642760	G	C	genus Butyricimonasgenus Butyricimonas|| id:ebi-a-GCST90016974	TRUE	reported	24.0718
ebi-a-GCST90016974	5	159867647	-0.0872983	0.0174893	7.41908e-07	14306	rs62390301	T	C	genus Butyricimonasgenus Butyricimonas|| id:ebi-a-GCST90016974	TRUE	reported	24.9153
ebi-a-GCST90016974	8	4834406	0.0680719	0.0148172	4.5036e-06	14306	rs9657374	C	T	genus Butyricimonasgenus Butyricimonas|| id:ebi-a-GCST90016974	TRUE	reported	21.1059
ebi-a-GCST90016974	10	72711156	0.0703539	0.0144439	8.85462e-07	14306	rs7083431	A	C	genus Butyricimonasgenus Butyricimonas|| id:ebi-a-GCST90016974	TRUE	reported	23.7251
ebi-a-GCST90016974	10	72443070	0.0664154	0.0149766	8.24594e-06	14306	rs72814525	A	G	genus Butyricimonasgenus Butyricimonas|| id:ebi-a-GCST90016974	TRUE	reported	19.6658
ebi-a-GCST90016974	11	56664962	0.135265	0.0298411	6.55164e-06	14306	rs11228830	A	G	genus Butyricimonasgenus Butyricimonas|| id:ebi-a-GCST90016974	TRUE	reported	20.5467
ebi-a-GCST90016974	12	129438771	-0.0862781	0.0196846	6.7007e-06	14306	rs12304031	G	A	genus Butyricimonasgenus Butyricimonas|| id:ebi-a-GCST90016974	TRUE	reported	19.2109
ebi-a-GCST90016974	15	80528373	0.062721	0.0138998	6.87717e-06	14306	rs2114713	G	T	genus Butyricimonasgenus Butyricimonas|| id:ebi-a-GCST90016974	TRUE	reported	20.3615
ebi-a-GCST90016974	16	22172866	0.113124	0.0248176	4.76255e-06	14306	rs1862649	G	A	genus Butyricimonasgenus Butyricimonas|| id:ebi-a-GCST90016974	TRUE	reported	20.7773
ebi-a-GCST90016974	18	34091618	0.122037	0.0269587	6.36649e-06	14306	rs12458763	A	C	genus Butyricimonasgenus Butyricimonas|| id:ebi-a-GCST90016974	TRUE	reported	20.492
ebi-a-GCST90016974	19	49162501	0.0732608	0.0158324	3.89807e-06	14306	rs62130338	A	G	genus Butyricimonasgenus Butyricimonas|| id:ebi-a-GCST90016974	TRUE	reported	21.4116
ebi-a-GCST90016974	21	16550389	-0.144881	0.0274574	1.73696e-07	14306	rs113054641	G	A	genus Butyricimonasgenus Butyricimonas|| id:ebi-a-GCST90016974	TRUE	reported	27.8422
ebi-a-GCST90016975	1	235580646	0.186779	0.0389112	1.70565e-06	14306	rs7412979	C	G	genus Butyrivibriogenus Butyrivibrio|| id:ebi-a-GCST90016975	TRUE	reported	23.0413
ebi-a-GCST90016975	3	54288503	0.17471	0.0389333	8.18634e-06	14306	rs4928024	G	A	genus Butyrivibriogenus Butyrivibrio|| id:ebi-a-GCST90016975	TRUE	reported	20.1369
ebi-a-GCST90016975	5	128976021	0.140987	0.0309117	5.51201e-06	14306	rs17163238	G	A	genus Butyrivibriogenus Butyrivibrio|| id:ebi-a-GCST90016975	TRUE	reported	20.8023
ebi-a-GCST90016975	6	21960091	-0.119846	0.0253367	3.10656e-06	14306	rs7763512	A	G	genus Butyrivibriogenus Butyrivibrio|| id:ebi-a-GCST90016975	TRUE	reported	22.3742
ebi-a-GCST90016975	6	53939724	-0.117973	0.0259861	5.54958e-06	14306	rs9349693	G	A	genus Butyrivibriogenus Butyrivibrio|| id:ebi-a-GCST90016975	TRUE	reported	20.6102
ebi-a-GCST90016975	6	148403405	0.118065	0.0261271	7.92319e-06	14306	rs1007475	G	T	genus Butyrivibriogenus Butyrivibrio|| id:ebi-a-GCST90016975	TRUE	reported	20.4202
ebi-a-GCST90016975	6	111780705	0.11923	0.0239975	7.69113e-07	14306	rs7752361	G	A	genus Butyrivibriogenus Butyrivibrio|| id:ebi-a-GCST90016975	TRUE	reported	24.6853
ebi-a-GCST90016975	7	150596929	0.154775	0.0321539	2.20232e-06	14306	rs11761679	T	C	genus Butyrivibriogenus Butyrivibrio|| id:ebi-a-GCST90016975	TRUE	reported	23.1704
ebi-a-GCST90016975	9	119693164	-0.133784	0.0299444	8.85911e-06	14306	rs16934069	T	C	genus Butyrivibriogenus Butyrivibrio|| id:ebi-a-GCST90016975	TRUE	reported	19.9608
ebi-a-GCST90016975	10	22587900	0.205013	0.0457138	6.85536e-06	14306	rs142855850	A	G	genus Butyrivibriogenus Butyrivibrio|| id:ebi-a-GCST90016975	TRUE	reported	20.1126
ebi-a-GCST90016975	13	27292666	-0.12459	0.0260992	1.80194e-06	14306	rs4537857	T	C	genus Butyrivibriogenus Butyrivibrio|| id:ebi-a-GCST90016975	TRUE	reported	22.7883
ebi-a-GCST90016975	14	34150977	-0.201027	0.0428204	2.45748e-06	14306	rs74622183	A	G	genus Butyrivibriogenus Butyrivibrio|| id:ebi-a-GCST90016975	TRUE	reported	22.0398
ebi-a-GCST90016975	14	76065563	0.224078	0.0449336	7.86249e-07	14306	rs72723662	C	T	genus Butyrivibriogenus Butyrivibrio|| id:ebi-a-GCST90016975	TRUE	reported	24.8689
ebi-a-GCST90016975	17	20575697	0.127488	0.0267936	1.53183e-06	14306	rs16941336	C	T	genus Butyrivibriogenus Butyrivibrio|| id:ebi-a-GCST90016975	TRUE	reported	22.64
ebi-a-GCST90016975	18	10267733	0.216874	0.0483299	6.66423e-06	14306	rs77356209	T	C	genus Butyrivibriogenus Butyrivibrio|| id:ebi-a-GCST90016975	TRUE	reported	20.1365
ebi-a-GCST90016975	20	811507	-0.108349	0.0240008	6.61089e-06	14306	rs486484	A	G	genus Butyrivibriogenus Butyrivibrio|| id:ebi-a-GCST90016975	TRUE	reported	20.3797
ebi-a-GCST90016976	1	224688107	-0.112197	0.023186	1.36848e-06	14306	rs4294381	C	T	genus Candidatus Soleaferreagenus Candidatus Soleaferrea|| id:ebi-a-GCST90016976	TRUE	reported	23.4159
ebi-a-GCST90016976	2	19885907	-0.0892075	0.0195401	5.94799e-06	14306	rs9973954	G	A	genus Candidatus Soleaferreagenus Candidatus Soleaferrea|| id:ebi-a-GCST90016976	TRUE	reported	20.8425
ebi-a-GCST90016976	3	137945192	0.0986136	0.0215646	5.53184e-06	14306	rs4678258	T	C	genus Candidatus Soleaferreagenus Candidatus Soleaferrea|| id:ebi-a-GCST90016976	TRUE	reported	20.9118
ebi-a-GCST90016976	3	190349049	0.228255	0.0509241	9.4554e-06	14306	rs2193878	T	A	genus Candidatus Soleaferreagenus Candidatus Soleaferrea|| id:ebi-a-GCST90016976	TRUE	reported	20.0906
ebi-a-GCST90016976	4	52935445	-0.0813853	0.0182696	7.67644e-06	14306	rs12500231	T	A	genus Candidatus Soleaferreagenus Candidatus Soleaferrea|| id:ebi-a-GCST90016976	TRUE	reported	19.8442
ebi-a-GCST90016976	5	172758774	0.0819131	0.018185	9.2289e-06	14306	rs6881988	C	G	genus Candidatus Soleaferreagenus Candidatus Soleaferrea|| id:ebi-a-GCST90016976	TRUE	reported	20.2899
ebi-a-GCST90016976	6	109376647	-0.12805	0.0285446	4.4152e-06	14306	rs11153159	G	C	genus Candidatus Soleaferreagenus Candidatus Soleaferrea|| id:ebi-a-GCST90016976	TRUE	reported	20.1239
ebi-a-GCST90016976	7	352368	-0.104966	0.0240995	5.4114e-06	14306	rs36155147	T	C	genus Candidatus Soleaferreagenus Candidatus Soleaferrea|| id:ebi-a-GCST90016976	TRUE	reported	18.9706
ebi-a-GCST90016976	8	123882833	-0.092834	0.0199807	3.64083e-06	14306	rs10108780	A	G	genus Candidatus Soleaferreagenus Candidatus Soleaferrea|| id:ebi-a-GCST90016976	TRUE	reported	21.587
ebi-a-GCST90016976	8	138638199	0.0834413	0.0180989	4.17311e-06	14306	rs10090365	G	A	genus Candidatus Soleaferreagenus Candidatus Soleaferrea|| id:ebi-a-GCST90016976	TRUE	reported	21.2548
ebi-a-GCST90016976	9	10611282	-0.0834858	0.0182426	5.4718e-06	14306	rs10809135	C	T	genus Candidatus Soleaferreagenus Candidatus Soleaferrea|| id:ebi-a-GCST90016976	TRUE	reported	20.9436
ebi-a-GCST90016976	10	82879688	-0.0818459	0.0180086	8.33067e-06	14306	rs386526	G	C	genus Candidatus Soleaferreagenus Candidatus Soleaferrea|| id:ebi-a-GCST90016976	TRUE	reported	20.6554
ebi-a-GCST90016976	12	115352769	-0.0840437	0.0187031	7.88787e-06	14306	rs6489992	A	G	genus Candidatus Soleaferreagenus Candidatus Soleaferrea|| id:ebi-a-GCST90016976	TRUE	reported	20.1922
ebi-a-GCST90016976	14	76403542	0.0951085	0.0212799	9.29458e-06	14306	rs7400877	C	T	genus Candidatus Soleaferreagenus Candidatus Soleaferrea|| id:ebi-a-GCST90016976	TRUE	reported	19.9756
ebi-a-GCST90016976	15	62394540	-0.0969304	0.0214221	5.80056e-06	14306	rs6494306	A	G	genus Candidatus Soleaferreagenus Candidatus Soleaferrea|| id:ebi-a-GCST90016976	TRUE	reported	20.4737
ebi-a-GCST90016976	19	47985753	-0.194561	0.0347932	4.25608e-08	14306	rs830151	A	G	genus Candidatus Soleaferreagenus Candidatus Soleaferrea|| id:ebi-a-GCST90016976	TRUE	reported	31.2696
ebi-a-GCST90016977	1	240118443	0.140717	0.0304142	2.79892e-06	14306	rs12404911	C	T	genus Catenibacteriumgenus Catenibacterium|| id:ebi-a-GCST90016977	TRUE	reported	21.4062
ebi-a-GCST90016977	4	122282768	-0.161826	0.0353447	3.62677e-06	14306	rs77285108	G	A	genus Catenibacteriumgenus Catenibacterium|| id:ebi-a-GCST90016977	TRUE	reported	20.9627
ebi-a-GCST90016977	6	159485742	0.135254	0.0286209	3.62485e-06	14306	rs212393	A	G	genus Catenibacteriumgenus Catenibacterium|| id:ebi-a-GCST90016977	TRUE	reported	22.3323
ebi-a-GCST90016977	6	105089665	0.11411	0.0251099	5.60725e-06	14306	rs7742829	C	T	genus Catenibacteriumgenus Catenibacterium|| id:ebi-a-GCST90016977	TRUE	reported	20.6518
ebi-a-GCST90016977	7	57364320	0.129726	0.0284563	4.29368e-06	14306	rs73128290	A	G	genus Catenibacteriumgenus Catenibacterium|| id:ebi-a-GCST90016977	TRUE	reported	20.7825
ebi-a-GCST90016978	2	230943099	0.0958394	0.0214723	8.74017e-06	14306	rs62190261	A	C	genus Christensenellaceae R 7groupgenus Christensenellaceae R 7group|| id:ebi-a-GCST90016978	TRUE	reported	19.9219
ebi-a-GCST90016978	4	156131004	-0.0551969	0.0122069	6.50744e-06	14306	rs10461257	A	G	genus Christensenellaceae R 7groupgenus Christensenellaceae R 7group|| id:ebi-a-GCST90016978	TRUE	reported	20.4465
ebi-a-GCST90016978	5	29352420	0.121547	0.0270977	9.41803e-06	14306	rs79150079	C	A	genus Christensenellaceae R 7groupgenus Christensenellaceae R 7group|| id:ebi-a-GCST90016978	TRUE	reported	20.1198
ebi-a-GCST90016978	7	118096925	0.114108	0.0251983	3.25364e-06	14306	rs62467127	C	T	genus Christensenellaceae R 7groupgenus Christensenellaceae R 7group|| id:ebi-a-GCST90016978	TRUE	reported	20.5064
ebi-a-GCST90016978	9	83043376	0.0514099	0.011136	3.96862e-06	14306	rs892686	A	G	genus Christensenellaceae R 7groupgenus Christensenellaceae R 7group|| id:ebi-a-GCST90016978	TRUE	reported	21.3125
ebi-a-GCST90016978	10	126448374	0.124992	0.0274797	5.60673e-06	14306	rs78521377	C	T	genus Christensenellaceae R 7groupgenus Christensenellaceae R 7group|| id:ebi-a-GCST90016978	TRUE	reported	20.689
ebi-a-GCST90016978	18	67555560	-0.0904325	0.0204253	3.34033e-06	14306	rs17081797	A	G	genus Christensenellaceae R 7groupgenus Christensenellaceae R 7group|| id:ebi-a-GCST90016978	TRUE	reported	19.6025
ebi-a-GCST90016978	18	1779609	-0.0862164	0.0194354	8.45766e-06	14306	rs73952017	C	T	genus Christensenellaceae R 7groupgenus Christensenellaceae R 7group|| id:ebi-a-GCST90016978	TRUE	reported	19.6785
ebi-a-GCST90016978	19	35883736	0.049815	0.0110787	7.13181e-06	14306	rs60954665	T	G	genus Christensenellaceae R 7groupgenus Christensenellaceae R 7group|| id:ebi-a-GCST90016978	TRUE	reported	20.2182
ebi-a-GCST90016978	19	34076956	0.0580248	0.0117185	7.00697e-07	14306	rs999354	T	A	genus Christensenellaceae R 7groupgenus Christensenellaceae R 7group|| id:ebi-a-GCST90016978	TRUE	reported	24.5179
ebi-a-GCST90016978	19	49279227	-0.0828853	0.0179623	5.66709e-06	14306	rs62132810	A	G	genus Christensenellaceae R 7groupgenus Christensenellaceae R 7group|| id:ebi-a-GCST90016978	TRUE	reported	21.2927
ebi-a-GCST90016979	1	8419420	0.160425	0.0360857	8.40601e-06	14306	rs6577484	G	A	genus Clostridium innocuum groupgenus Clostridium innocuum group|| id:ebi-a-GCST90016979	TRUE	reported	19.764
ebi-a-GCST90016979	3	103025517	-0.108859	0.023425	3.49406e-06	14306	rs1948423	T	A	genus Clostridium innocuum groupgenus Clostridium innocuum group|| id:ebi-a-GCST90016979	TRUE	reported	21.5958
ebi-a-GCST90016979	5	9368158	0.142664	0.0311021	8.61529e-06	14306	rs40656	C	T	genus Clostridium innocuum groupgenus Clostridium innocuum group|| id:ebi-a-GCST90016979	TRUE	reported	21.0402
ebi-a-GCST90016979	5	71186626	-0.113424	0.0233137	1.12243e-06	14306	rs6890185	C	T	genus Clostridium innocuum groupgenus Clostridium innocuum group|| id:ebi-a-GCST90016979	TRUE	reported	23.6694
ebi-a-GCST90016979	5	95717619	-0.180591	0.0409505	7.24453e-06	14306	rs4869133	G	A	genus Clostridium innocuum groupgenus Clostridium innocuum group|| id:ebi-a-GCST90016979	TRUE	reported	19.4479
ebi-a-GCST90016979	5	113126539	-0.102648	0.0227508	6.99939e-06	14306	rs10074000	T	C	genus Clostridium innocuum groupgenus Clostridium innocuum group|| id:ebi-a-GCST90016979	TRUE	reported	20.3567
ebi-a-GCST90016979	6	143718234	-0.126746	0.0274657	7.8001e-06	14306	rs71564433	T	A	genus Clostridium innocuum groupgenus Clostridium innocuum group|| id:ebi-a-GCST90016979	TRUE	reported	21.2955
ebi-a-GCST90016979	12	30268485	0.0997048	0.0221926	8.92442e-06	14306	rs10506058	A	G	genus Clostridium innocuum groupgenus Clostridium innocuum group|| id:ebi-a-GCST90016979	TRUE	reported	20.1844
ebi-a-GCST90016979	15	59704208	-0.114993	0.0257186	8.40621e-06	14306	rs77845139	A	G	genus Clostridium innocuum groupgenus Clostridium innocuum group|| id:ebi-a-GCST90016979	TRUE	reported	19.9916
ebi-a-GCST90016979	18	6348227	0.14708	0.0320875	5.58509e-06	14306	rs61267978	T	C	genus Clostridium innocuum groupgenus Clostridium innocuum group|| id:ebi-a-GCST90016979	TRUE	reported	21.0105
ebi-a-GCST90016979	18	69274308	-0.157938	0.034187	4.0634e-06	14306	rs1942371	G	A	genus Clostridium innocuum groupgenus Clostridium innocuum group|| id:ebi-a-GCST90016979	TRUE	reported	21.3428
ebi-a-GCST90016980	1	83252771	0.110967	0.0250498	8.84993e-06	14306	rs11586026	A	T	genus Clostridium sensustricto1genus Clostridium sensustricto1|| id:ebi-a-GCST90016980	TRUE	reported	19.6236
ebi-a-GCST90016980	1	3041519	0.058139	0.0124492	2.76656e-06	14306	rs2817172	C	T	genus Clostridium sensustricto1genus Clostridium sensustricto1|| id:ebi-a-GCST90016980	TRUE	reported	21.8098
ebi-a-GCST90016980	1	155676492	-0.139061	0.0334454	7.7555e-06	14306	rs11264403	G	A	genus Clostridium sensustricto1genus Clostridium sensustricto1|| id:ebi-a-GCST90016980	TRUE	reported	17.2877
ebi-a-GCST90016980	3	111482845	-0.0616879	0.0137581	7.49463e-06	14306	rs12490337	C	G	genus Clostridium sensustricto1genus Clostridium sensustricto1|| id:ebi-a-GCST90016980	TRUE	reported	20.104
ebi-a-GCST90016980	5	84997131	-0.22736	0.0492575	4.31688e-06	14306	rs115807074	A	G	genus Clostridium sensustricto1genus Clostridium sensustricto1|| id:ebi-a-GCST90016980	TRUE	reported	21.3051
ebi-a-GCST90016980	6	165722832	-0.0783246	0.0169209	2.05069e-06	14306	rs550843	T	C	genus Clostridium sensustricto1genus Clostridium sensustricto1|| id:ebi-a-GCST90016980	TRUE	reported	21.4264
ebi-a-GCST90016980	9	136710881	0.0810718	0.0180121	4.8217e-06	14306	rs12341505	G	A	genus Clostridium sensustricto1genus Clostridium sensustricto1|| id:ebi-a-GCST90016980	TRUE	reported	20.2587
ebi-a-GCST90016980	10	43270264	-0.184315	0.0392204	2.72038e-06	14306	rs2795528	G	A	genus Clostridium sensustricto1genus Clostridium sensustricto1|| id:ebi-a-GCST90016980	TRUE	reported	22.085
ebi-a-GCST90016980	12	43485015	0.110021	0.0246032	4.58121e-06	14306	rs116847295	C	T	genus Clostridium sensustricto1genus Clostridium sensustricto1|| id:ebi-a-GCST90016980	TRUE	reported	19.9971
ebi-a-GCST90016981	2	195739311	0.0930178	0.0202658	1.71581e-06	14306	rs73052258	G	A	genus Collinsellagenus Collinsella|| id:ebi-a-GCST90016981	TRUE	reported	21.0671
ebi-a-GCST90016981	4	149818294	-0.108908	0.0240522	6.1355e-06	14306	rs75672793	A	G	genus Collinsellagenus Collinsella|| id:ebi-a-GCST90016981	TRUE	reported	20.5026
ebi-a-GCST90016981	7	24465024	-0.0540309	0.0120324	6.7825e-06	14306	rs62448871	C	A	genus Collinsellagenus Collinsella|| id:ebi-a-GCST90016981	TRUE	reported	20.1641
ebi-a-GCST90016981	10	8589813	-0.0537947	0.0120548	9.37605e-06	14306	rs11597285	G	T	genus Collinsellagenus Collinsella|| id:ebi-a-GCST90016981	TRUE	reported	19.914
ebi-a-GCST90016981	11	107123199	0.0537401	0.0118848	6.52139e-06	14306	rs10890671	C	T	genus Collinsellagenus Collinsella|| id:ebi-a-GCST90016981	TRUE	reported	20.4462
ebi-a-GCST90016981	13	68610061	0.09597	0.0197312	8.79427e-07	14306	rs9541268	C	A	genus Collinsellagenus Collinsella|| id:ebi-a-GCST90016981	TRUE	reported	23.6572
ebi-a-GCST90016981	15	50026113	0.0668866	0.0149773	9.14724e-06	14306	rs59414781	C	G	genus Collinsellagenus Collinsella|| id:ebi-a-GCST90016981	TRUE	reported	19.944
ebi-a-GCST90016981	16	77283458	-0.0563759	0.0127019	8.22565e-06	14306	rs12921100	T	A	genus Collinsellagenus Collinsella|| id:ebi-a-GCST90016981	TRUE	reported	19.6992
ebi-a-GCST90016981	17	47529492	0.0567751	0.011945	2.22039e-06	14306	rs2671662	G	C	genus Collinsellagenus Collinsella|| id:ebi-a-GCST90016981	TRUE	reported	22.5914
ebi-a-GCST90016981	19	56526640	-0.104264	0.0235841	7.09872e-06	14306	rs149807560	C	A	genus Collinsellagenus Collinsella|| id:ebi-a-GCST90016981	TRUE	reported	19.5448
ebi-a-GCST90016981	19	31760841	-0.0722307	0.01616	6.78172e-06	14306	rs1496626	T	C	genus Collinsellagenus Collinsella|| id:ebi-a-GCST90016981	TRUE	reported	19.9784
ebi-a-GCST90016981	21	29355467	0.0786551	0.0168217	2.42477e-06	14306	rs2103510	G	A	genus Collinsellagenus Collinsella|| id:ebi-a-GCST90016981	TRUE	reported	21.8632
ebi-a-GCST90016982	1	88233128	0.129218	0.0264518	1.00907e-06	14306	rs305411	A	G	genus Coprobactergenus Coprobacter|| id:ebi-a-GCST90016982	TRUE	reported	23.8636
ebi-a-GCST90016982	2	137223458	0.0921817	0.0209405	8.07644e-06	14306	rs12996055	A	C	genus Coprobactergenus Coprobacter|| id:ebi-a-GCST90016982	TRUE	reported	19.3783
ebi-a-GCST90016982	2	32242452	0.125703	0.0276296	5.76328e-06	14306	rs74919520	G	A	genus Coprobactergenus Coprobacter|| id:ebi-a-GCST90016982	TRUE	reported	20.6987
ebi-a-GCST90016982	3	46483717	-0.0912179	0.019569	2.88975e-06	14306	rs3828477	G	T	genus Coprobactergenus Coprobacter|| id:ebi-a-GCST90016982	TRUE	reported	21.7282
ebi-a-GCST90016982	4	34852443	-0.193354	0.0413815	2.73691e-06	14306	rs55672356	T	A	genus Coprobactergenus Coprobacter|| id:ebi-a-GCST90016982	TRUE	reported	21.832
ebi-a-GCST90016982	4	96389240	0.110695	0.0251199	9.55675e-06	14306	rs28402691	T	C	genus Coprobactergenus Coprobacter|| id:ebi-a-GCST90016982	TRUE	reported	19.4187
ebi-a-GCST90016982	4	3852385	0.21591	0.0493019	9.12599e-06	14306	rs76001613	C	G	genus Coprobactergenus Coprobacter|| id:ebi-a-GCST90016982	TRUE	reported	19.1787
ebi-a-GCST90016982	6	4714797	-0.147365	0.0319978	4.75762e-06	14306	rs72821405	T	C	genus Coprobactergenus Coprobacter|| id:ebi-a-GCST90016982	TRUE	reported	21.2104
ebi-a-GCST90016982	6	97234939	0.0887412	0.0188377	2.34882e-06	14306	rs213863	T	C	genus Coprobactergenus Coprobacter|| id:ebi-a-GCST90016982	TRUE	reported	22.1919
ebi-a-GCST90016982	9	137784868	0.100827	0.0220366	6.10183e-06	14306	rs12684609	T	C	genus Coprobactergenus Coprobacter|| id:ebi-a-GCST90016982	TRUE	reported	20.9346
ebi-a-GCST90016982	11	103549974	0.253264	0.0540141	3.07249e-06	14306	rs143662916	C	T	genus Coprobactergenus Coprobacter|| id:ebi-a-GCST90016982	TRUE	reported	21.9853
ebi-a-GCST90016982	12	98289796	-0.103931	0.0226826	5.71189e-06	14306	rs11532348	C	T	genus Coprobactergenus Coprobacter|| id:ebi-a-GCST90016982	TRUE	reported	20.9945
ebi-a-GCST90016982	15	91166608	-0.0899597	0.020001	5.51049e-06	14306	rs5011652	C	G	genus Coprobactergenus Coprobacter|| id:ebi-a-GCST90016982	TRUE	reported	20.2298
ebi-a-GCST90016982	20	57574851	0.0781125	0.0171916	6.26297e-06	14306	rs189356	G	A	genus Coprobactergenus Coprobacter|| id:ebi-a-GCST90016982	TRUE	reported	20.6447
ebi-a-GCST90016983	1	30400301	0.0580232	0.0122722	1.95916e-06	14306	rs1010560	C	A	genus Coprococcus1genus Coprococcus1|| id:ebi-a-GCST90016983	TRUE	reported	22.3542
ebi-a-GCST90016983	1	95424321	-0.0718988	0.0144651	1.0329e-06	14306	rs74101919	T	C	genus Coprococcus1genus Coprococcus1|| id:ebi-a-GCST90016983	TRUE	reported	24.7059
ebi-a-GCST90016983	2	22079770	0.0499197	0.0113558	8.95282e-06	14306	rs1519491	T	C	genus Coprococcus1genus Coprococcus1|| id:ebi-a-GCST90016983	TRUE	reported	19.3245
ebi-a-GCST90016983	3	165693143	0.0573137	0.0127573	8.5686e-06	14306	rs73167075	T	C	genus Coprococcus1genus Coprococcus1|| id:ebi-a-GCST90016983	TRUE	reported	20.1836
ebi-a-GCST90016983	4	174468316	-0.08963	0.0186508	1.57195e-06	14306	rs56405618	A	G	genus Coprococcus1genus Coprococcus1|| id:ebi-a-GCST90016983	TRUE	reported	23.0947
ebi-a-GCST90016983	6	72529277	-0.0510343	0.0109535	3.32859e-06	14306	rs1576241	A	G	genus Coprococcus1genus Coprococcus1|| id:ebi-a-GCST90016983	TRUE	reported	21.7079
ebi-a-GCST90016983	7	132556835	0.0518543	0.0113136	4.55229e-06	14306	rs7784490	G	C	genus Coprococcus1genus Coprococcus1|| id:ebi-a-GCST90016983	TRUE	reported	21.0072
ebi-a-GCST90016983	10	15913820	-0.205899	0.0460018	8.61847e-06	14306	rs946513	T	C	genus Coprococcus1genus Coprococcus1|| id:ebi-a-GCST90016983	TRUE	reported	20.0336
ebi-a-GCST90016983	11	124554061	0.0903299	0.0197212	4.9153e-06	14306	rs12794898	G	T	genus Coprococcus1genus Coprococcus1|| id:ebi-a-GCST90016983	TRUE	reported	20.9796
ebi-a-GCST90016983	11	134622282	0.167591	0.0355224	1.97916e-06	14306	rs73031725	T	C	genus Coprococcus1genus Coprococcus1|| id:ebi-a-GCST90016983	TRUE	reported	22.2585
ebi-a-GCST90016983	14	29898456	-0.0521782	0.0118051	8.00774e-06	14306	rs12886051	G	C	genus Coprococcus1genus Coprococcus1|| id:ebi-a-GCST90016983	TRUE	reported	19.5361
ebi-a-GCST90016983	19	2600717	-0.0561173	0.0126824	7.65332e-06	14306	rs2907920	G	A	genus Coprococcus1genus Coprococcus1|| id:ebi-a-GCST90016983	TRUE	reported	19.579
ebi-a-GCST90016983	20	4319420	-0.0585649	0.0109914	1.1397e-07	14306	rs4277593	G	A	genus Coprococcus1genus Coprococcus1|| id:ebi-a-GCST90016983	TRUE	reported	28.3902
ebi-a-GCST90016984	1	4210455	0.0727361	0.0161662	6.30681e-06	14306	rs9426473	A	G	genus Coprococcus2genus Coprococcus2|| id:ebi-a-GCST90016984	TRUE	reported	20.2434
ebi-a-GCST90016984	1	112139008	-0.0804405	0.0164216	1.185e-06	14306	rs6677933	C	T	genus Coprococcus2genus Coprococcus2|| id:ebi-a-GCST90016984	TRUE	reported	23.9949
ebi-a-GCST90016984	1	223688236	-0.0955381	0.0215724	6.68252e-06	14306	rs61823518	A	C	genus Coprococcus2genus Coprococcus2|| id:ebi-a-GCST90016984	TRUE	reported	19.6136
ebi-a-GCST90016984	3	180544880	0.0736486	0.0164921	9.95108e-06	14306	rs12634070	T	C	genus Coprococcus2genus Coprococcus2|| id:ebi-a-GCST90016984	TRUE	reported	19.9424
ebi-a-GCST90016984	4	131125786	-0.0649382	0.013919	2.27117e-06	14306	rs72680320	T	C	genus Coprococcus2genus Coprococcus2|| id:ebi-a-GCST90016984	TRUE	reported	21.7663
ebi-a-GCST90016984	5	34794789	0.0594312	0.0135375	7.64874e-06	14306	rs10070053	A	G	genus Coprococcus2genus Coprococcus2|| id:ebi-a-GCST90016984	TRUE	reported	19.2731
ebi-a-GCST90016984	9	25554068	0.0754415	0.0164619	4.72335e-06	14306	rs2482516	C	T	genus Coprococcus2genus Coprococcus2|| id:ebi-a-GCST90016984	TRUE	reported	21.002
ebi-a-GCST90016984	10	129715759	-0.066536	0.0147661	8.25962e-06	14306	rs35890118	A	G	genus Coprococcus2genus Coprococcus2|| id:ebi-a-GCST90016984	TRUE	reported	20.304
ebi-a-GCST90016984	14	86833255	0.0665288	0.0138558	1.57692e-06	14306	rs1958519	T	A	genus Coprococcus2genus Coprococcus2|| id:ebi-a-GCST90016984	TRUE	reported	23.0545
ebi-a-GCST90016984	20	49266770	0.117085	0.0233995	9.3754e-07	14306	rs59936925	A	T	genus Coprococcus2genus Coprococcus2|| id:ebi-a-GCST90016984	TRUE	reported	25.0374
ebi-a-GCST90016985	1	149998497	0.0596434	0.0129279	4.32245e-06	14306	rs7521171	A	G	genus Coprococcus3genus Coprococcus3|| id:ebi-a-GCST90016985	TRUE	reported	21.2848
ebi-a-GCST90016985	2	240727657	-0.0709302	0.0150918	2.20318e-06	14306	rs13394391	C	T	genus Coprococcus3genus Coprococcus3|| id:ebi-a-GCST90016985	TRUE	reported	22.0892
ebi-a-GCST90016985	7	76357726	0.051211	0.0113031	7.32605e-06	14306	rs13247359	G	A	genus Coprococcus3genus Coprococcus3|| id:ebi-a-GCST90016985	TRUE	reported	20.5273
ebi-a-GCST90016985	8	4128340	-0.0582385	0.0115052	4.17561e-07	14306	rs62481985	G	C	genus Coprococcus3genus Coprococcus3|| id:ebi-a-GCST90016985	TRUE	reported	25.6231
ebi-a-GCST90016985	9	13799809	-0.0515518	0.0115923	9.27428e-06	14306	rs10810043	G	A	genus Coprococcus3genus Coprococcus3|| id:ebi-a-GCST90016985	TRUE	reported	19.7765
ebi-a-GCST90016985	14	99141751	-0.0619514	0.0137787	7.04288e-06	14306	rs4575475	A	G	genus Coprococcus3genus Coprococcus3|| id:ebi-a-GCST90016985	TRUE	reported	20.2156
ebi-a-GCST90016985	17	26104511	0.0516921	0.0113054	4.78696e-06	14306	rs11080344	C	T	genus Coprococcus3genus Coprococcus3|| id:ebi-a-GCST90016985	TRUE	reported	20.9063
ebi-a-GCST90016985	17	76343961	0.0645443	0.0148833	9.63607e-06	14306	rs11077359	C	T	genus Coprococcus3genus Coprococcus3|| id:ebi-a-GCST90016985	TRUE	reported	18.8069
ebi-a-GCST90016985	19	40032132	0.0577411	0.0113476	4.16457e-07	14306	rs8100692	T	C	genus Coprococcus3genus Coprococcus3|| id:ebi-a-GCST90016985	TRUE	reported	25.8918
ebi-a-GCST90016985	22	21331556	-0.145257	0.0294239	7.81088e-07	14306	rs178271	C	T	genus Coprococcus3genus Coprococcus3|| id:ebi-a-GCST90016985	TRUE	reported	24.371
ebi-a-GCST90016986	1	118723685	-0.0805036	0.0167257	1.56776e-06	14306	rs1582238	C	T	genus Defluviitaleaceae UCG011genus Defluviitaleaceae UCG011|| id:ebi-a-GCST90016986	TRUE	reported	23.1666
ebi-a-GCST90016986	1	85205632	-0.13834	0.029554	3.51925e-06	14306	rs9725395	A	G	genus Defluviitaleaceae UCG011genus Defluviitaleaceae UCG011|| id:ebi-a-GCST90016986	TRUE	reported	21.911
ebi-a-GCST90016986	3	72207794	0.0977912	0.0197263	9.59555e-07	14306	rs4677103	A	G	genus Defluviitaleaceae UCG011genus Defluviitaleaceae UCG011|| id:ebi-a-GCST90016986	TRUE	reported	24.5758
ebi-a-GCST90016986	4	120741726	0.0817755	0.0181686	6.82889e-06	14306	rs2892880	G	A	genus Defluviitaleaceae UCG011genus Defluviitaleaceae UCG011|| id:ebi-a-GCST90016986	TRUE	reported	20.2583
ebi-a-GCST90016986	4	147414743	-0.147383	0.0293796	4.33112e-07	14306	rs72731813	C	T	genus Defluviitaleaceae UCG011genus Defluviitaleaceae UCG011|| id:ebi-a-GCST90016986	TRUE	reported	25.1654
ebi-a-GCST90016986	7	79734541	0.106503	0.0238473	6.62811e-06	14306	rs28696126	T	A	genus Defluviitaleaceae UCG011genus Defluviitaleaceae UCG011|| id:ebi-a-GCST90016986	TRUE	reported	19.9455
ebi-a-GCST90016986	9	8786663	0.11381	0.0232806	1.44534e-06	14306	rs112893842	T	C	genus Defluviitaleaceae UCG011genus Defluviitaleaceae UCG011|| id:ebi-a-GCST90016986	TRUE	reported	23.8986
ebi-a-GCST90016986	10	66407366	-0.0715978	0.0156309	4.83237e-06	14306	rs4344384	T	G	genus Defluviitaleaceae UCG011genus Defluviitaleaceae UCG011|| id:ebi-a-GCST90016986	TRUE	reported	20.9813
ebi-a-GCST90016986	21	41811003	0.174369	0.0362226	2.15293e-06	14306	rs55658617	T	C	genus Defluviitaleaceae UCG011genus Defluviitaleaceae UCG011|| id:ebi-a-GCST90016986	TRUE	reported	23.1728
ebi-a-GCST90016986	22	24804081	0.142939	0.0299793	2.52046e-06	14306	rs9608282	T	G	genus Defluviitaleaceae UCG011genus Defluviitaleaceae UCG011|| id:ebi-a-GCST90016986	TRUE	reported	22.7331
ebi-a-GCST90016987	1	68664315	-0.127185	0.0281887	6.54757e-06	14306	rs12031543	T	C	genus Desulfovibriogenus Desulfovibrio|| id:ebi-a-GCST90016987	TRUE	reported	20.3574
ebi-a-GCST90016987	2	198089911	0.109402	0.0226964	1.79449e-06	14306	rs16863365	A	G	genus Desulfovibriogenus Desulfovibrio|| id:ebi-a-GCST90016987	TRUE	reported	23.2347
ebi-a-GCST90016987	3	67478973	0.119141	0.0250891	3.78669e-06	14306	rs13066142	G	A	genus Desulfovibriogenus Desulfovibrio|| id:ebi-a-GCST90016987	TRUE	reported	22.5503
ebi-a-GCST90016987	5	52633741	0.0854927	0.0172749	8.5487e-07	14306	rs2456226	A	C	genus Desulfovibriogenus Desulfovibrio|| id:ebi-a-GCST90016987	TRUE	reported	24.4922
ebi-a-GCST90016987	5	139410687	0.0770979	0.0169735	4.93856e-06	14306	rs6580353	T	C	genus Desulfovibriogenus Desulfovibrio|| id:ebi-a-GCST90016987	TRUE	reported	20.632
ebi-a-GCST90016987	8	105462047	-0.0811971	0.0174234	2.42438e-06	14306	rs2853179	T	C	genus Desulfovibriogenus Desulfovibrio|| id:ebi-a-GCST90016987	TRUE	reported	21.7178
ebi-a-GCST90016987	8	57972916	-0.106594	0.0239337	8.29755e-06	14306	rs72647089	T	G	genus Desulfovibriogenus Desulfovibrio|| id:ebi-a-GCST90016987	TRUE	reported	19.8356
ebi-a-GCST90016987	10	130170270	0.0654931	0.0148681	9.14282e-06	14306	rs2032031	G	A	genus Desulfovibriogenus Desulfovibrio|| id:ebi-a-GCST90016987	TRUE	reported	19.4035
ebi-a-GCST90016987	13	64264446	-0.154496	0.0339396	6.65426e-06	14306	rs2590913	A	G	genus Desulfovibriogenus Desulfovibrio|| id:ebi-a-GCST90016987	TRUE	reported	20.7215
ebi-a-GCST90016987	14	97116904	0.0691756	0.0147285	2.70302e-06	14306	rs11160353	A	T	genus Desulfovibriogenus Desulfovibrio|| id:ebi-a-GCST90016987	TRUE	reported	22.0592
ebi-a-GCST90016987	18	13447995	-0.212582	0.0470044	5.64313e-06	14306	rs4797774	A	G	genus Desulfovibriogenus Desulfovibrio|| id:ebi-a-GCST90016987	TRUE	reported	20.4539
ebi-a-GCST90016988	1	172809633	0.0727223	0.016451	9.46085e-06	14306	rs75416973	A	G	genus Dialistergenus Dialister|| id:ebi-a-GCST90016988	TRUE	reported	19.5412
ebi-a-GCST90016988	3	45809449	-0.0601454	0.0135366	9.60771e-06	14306	rs764177	C	A	genus Dialistergenus Dialister|| id:ebi-a-GCST90016988	TRUE	reported	19.7417
ebi-a-GCST90016988	4	23294359	0.0773514	0.0170915	7.37055e-06	14306	rs10938938	A	G	genus Dialistergenus Dialister|| id:ebi-a-GCST90016988	TRUE	reported	20.4822
ebi-a-GCST90016988	7	150890034	0.0647132	0.0143314	5.93267e-06	14306	rs2435610	A	C	genus Dialistergenus Dialister|| id:ebi-a-GCST90016988	TRUE	reported	20.3896
ebi-a-GCST90016988	8	138295725	-0.0655301	0.013186	5.50744e-07	14306	rs11166701	G	A	genus Dialistergenus Dialister|| id:ebi-a-GCST90016988	TRUE	reported	24.6976
ebi-a-GCST90016988	9	25447080	-0.161296	0.0364332	8.19219e-06	14306	rs76680460	G	A	genus Dialistergenus Dialister|| id:ebi-a-GCST90016988	TRUE	reported	19.5998
ebi-a-GCST90016988	10	23199653	0.0668509	0.0147685	5.83727e-06	14306	rs4747450	C	A	genus Dialistergenus Dialister|| id:ebi-a-GCST90016988	TRUE	reported	20.49
ebi-a-GCST90016988	11	10967286	0.076227	0.0170411	5.1363e-06	14306	rs517089	T	A	genus Dialistergenus Dialister|| id:ebi-a-GCST90016988	TRUE	reported	20.0089
ebi-a-GCST90016988	11	92267129	0.0596297	0.0130052	4.8568e-06	14306	rs4753063	A	G	genus Dialistergenus Dialister|| id:ebi-a-GCST90016988	TRUE	reported	21.0228
ebi-a-GCST90016988	14	102458052	-0.113054	0.0261933	7.88116e-06	14306	rs10138457	T	C	genus Dialistergenus Dialister|| id:ebi-a-GCST90016988	TRUE	reported	18.6291
ebi-a-GCST90016988	15	32955095	0.0662403	0.0146315	5.91412e-06	14306	rs11071887	T	C	genus Dialistergenus Dialister|| id:ebi-a-GCST90016988	TRUE	reported	20.4959
ebi-a-GCST90016988	16	9336862	0.0865932	0.0193719	8.07904e-06	14306	rs2314294	T	C	genus Dialistergenus Dialister|| id:ebi-a-GCST90016988	TRUE	reported	19.9813
ebi-a-GCST90016989	3	6826520	0.0497368	0.0112621	8.80055e-06	14306	rs345219	G	T	genus Doreagenus Dorea|| id:ebi-a-GCST90016989	TRUE	reported	19.5037
ebi-a-GCST90016989	4	60992340	-0.0697217	0.0150285	4.56688e-06	14306	rs1899291	T	C	genus Doreagenus Dorea|| id:ebi-a-GCST90016989	TRUE	reported	21.5231
ebi-a-GCST90016989	6	25078050	-0.13745	0.0299983	3.16738e-06	14306	rs73729431	C	T	genus Doreagenus Dorea|| id:ebi-a-GCST90016989	TRUE	reported	20.994
ebi-a-GCST90016989	6	116078810	0.0881722	0.0193683	5.33126e-06	14306	rs12216169	T	A	genus Doreagenus Dorea|| id:ebi-a-GCST90016989	TRUE	reported	20.7243
ebi-a-GCST90016989	6	74605806	-0.0516127	0.0112852	5.28701e-06	14306	rs3005511	G	A	genus Doreagenus Dorea|| id:ebi-a-GCST90016989	TRUE	reported	20.9168
ebi-a-GCST90016989	7	154978183	-0.055544	0.0125223	9.15145e-06	14306	rs12537781	T	C	genus Doreagenus Dorea|| id:ebi-a-GCST90016989	TRUE	reported	19.6746
ebi-a-GCST90016989	8	15768657	-0.0974091	0.0194379	7.46603e-07	14306	rs62503162	A	G	genus Doreagenus Dorea|| id:ebi-a-GCST90016989	TRUE	reported	25.1131
ebi-a-GCST90016989	8	127905865	0.0715309	0.0150878	2.25284e-06	14306	rs13279148	G	A	genus Doreagenus Dorea|| id:ebi-a-GCST90016989	TRUE	reported	22.4769
ebi-a-GCST90016989	9	106815466	-0.0634136	0.0142227	5.77511e-06	14306	rs62583469	T	A	genus Doreagenus Dorea|| id:ebi-a-GCST90016989	TRUE	reported	19.8793
ebi-a-GCST90016989	11	8729057	0.163846	0.036608	7.68051e-06	14306	rs3752849	G	A	genus Doreagenus Dorea|| id:ebi-a-GCST90016989	TRUE	reported	20.0318
ebi-a-GCST90016989	16	81803497	-0.0488254	0.0109063	7.05781e-06	14306	rs11150408	G	T	genus Doreagenus Dorea|| id:ebi-a-GCST90016989	TRUE	reported	20.0418
ebi-a-GCST90016989	17	70733523	0.0574165	0.0122472	4.00691e-06	14306	rs4793307	C	T	genus Doreagenus Dorea|| id:ebi-a-GCST90016989	TRUE	reported	21.9786
ebi-a-GCST90016990	1	9136139	-0.188618	0.0403613	3.34649e-06	14306	rs112205261	T	C	genus Eggerthellagenus Eggerthella|| id:ebi-a-GCST90016990	TRUE	reported	21.8392
ebi-a-GCST90016990	2	45453805	0.107774	0.0236527	4.1759e-06	14306	rs3851328	G	T	genus Eggerthellagenus Eggerthella|| id:ebi-a-GCST90016990	TRUE	reported	20.7619
ebi-a-GCST90016990	2	141337454	-0.0879736	0.0197127	8.37124e-06	14306	rs6430926	T	C	genus Eggerthellagenus Eggerthella|| id:ebi-a-GCST90016990	TRUE	reported	19.9165
ebi-a-GCST90016990	3	20807454	-0.121331	0.0272024	7.61921e-06	14306	rs13070736	A	C	genus Eggerthellagenus Eggerthella|| id:ebi-a-GCST90016990	TRUE	reported	19.8943
ebi-a-GCST90016990	4	70483957	-0.093486	0.0210208	9.02714e-06	14306	rs2877457	G	A	genus Eggerthellagenus Eggerthella|| id:ebi-a-GCST90016990	TRUE	reported	19.7786
ebi-a-GCST90016990	7	38335954	-0.0980582	0.0197653	7.36207e-07	14306	rs2240838	G	A	genus Eggerthellagenus Eggerthella|| id:ebi-a-GCST90016990	TRUE	reported	24.6128
ebi-a-GCST90016990	11	102461599	-0.0907728	0.0198096	5.2313e-06	14306	rs1784446	A	G	genus Eggerthellagenus Eggerthella|| id:ebi-a-GCST90016990	TRUE	reported	20.9971
ebi-a-GCST90016990	15	65691324	0.108495	0.0245457	8.94211e-06	14306	rs67490567	T	C	genus Eggerthellagenus Eggerthella|| id:ebi-a-GCST90016990	TRUE	reported	19.5375
ebi-a-GCST90016990	17	17098213	-0.110522	0.0247653	5.71465e-06	14306	rs4985746	A	G	genus Eggerthellagenus Eggerthella|| id:ebi-a-GCST90016990	TRUE	reported	19.9164
ebi-a-GCST90016990	20	55647869	0.175349	0.0378576	4.8257e-06	14306	rs76663501	C	T	genus Eggerthellagenus Eggerthella|| id:ebi-a-GCST90016990	TRUE	reported	21.4536
ebi-a-GCST90016990	21	29778032	-0.102572	0.0221108	3.88893e-06	14306	rs2223081	A	G	genus Eggerthellagenus Eggerthella|| id:ebi-a-GCST90016990	TRUE	reported	21.5203
ebi-a-GCST90016991	2	19973210	0.0893384	0.0199069	9.84419e-06	14306	rs12710729	C	A	genus Eisenbergiellagenus Eisenbergiella|| id:ebi-a-GCST90016991	TRUE	reported	20.1404
ebi-a-GCST90016991	3	111419486	0.120965	0.0263054	5.26842e-06	14306	rs1553971	T	G	genus Eisenbergiellagenus Eisenbergiella|| id:ebi-a-GCST90016991	TRUE	reported	21.1461
ebi-a-GCST90016991	4	189060431	-0.0978125	0.0216636	8.21826e-06	14306	rs11938607	C	T	genus Eisenbergiellagenus Eisenbergiella|| id:ebi-a-GCST90016991	TRUE	reported	20.3858
ebi-a-GCST90016991	8	55330814	0.137001	0.0302124	7.7464e-06	14306	rs13258851	A	G	genus Eisenbergiellagenus Eisenbergiella|| id:ebi-a-GCST90016991	TRUE	reported	20.5626
ebi-a-GCST90016991	8	50822676	-0.106447	0.0224159	2.71688e-06	14306	rs3812426	A	G	genus Eisenbergiellagenus Eisenbergiella|| id:ebi-a-GCST90016991	TRUE	reported	22.5504
ebi-a-GCST90016991	10	109417101	-0.0952742	0.0211569	8.85116e-06	14306	rs12257723	A	C	genus Eisenbergiellagenus Eisenbergiella|| id:ebi-a-GCST90016991	TRUE	reported	20.279
ebi-a-GCST90016991	11	24001840	0.129006	0.0284844	4.9187e-06	14306	rs11027642	C	T	genus Eisenbergiellagenus Eisenbergiella|| id:ebi-a-GCST90016991	TRUE	reported	20.5119
ebi-a-GCST90016991	11	124764527	-0.121065	0.0251658	1.65002e-06	14306	rs12278566	T	A	genus Eisenbergiellagenus Eisenbergiella|| id:ebi-a-GCST90016991	TRUE	reported	23.1428
ebi-a-GCST90016991	15	36178565	-0.107319	0.022515	2.23748e-06	14306	rs2683098	T	C	genus Eisenbergiellagenus Eisenbergiella|| id:ebi-a-GCST90016991	TRUE	reported	22.7201
ebi-a-GCST90016991	15	53375201	0.091546	0.0195787	3.22887e-06	14306	rs1508033	A	C	genus Eisenbergiellagenus Eisenbergiella|| id:ebi-a-GCST90016991	TRUE	reported	21.8631
ebi-a-GCST90016991	17	53367641	0.100627	0.022546	7.34852e-06	14306	rs11079158	T	C	genus Eisenbergiellagenus Eisenbergiella|| id:ebi-a-GCST90016991	TRUE	reported	19.92
ebi-a-GCST90016991	21	21610254	0.0939071	0.0201104	4.16217e-06	14306	rs4462860	G	A	genus Eisenbergiellagenus Eisenbergiella|| id:ebi-a-GCST90016991	TRUE	reported	21.805
ebi-a-GCST90016992	2	19611953	0.182308	0.0382298	2.1734e-06	14306	rs114731706	T	G	genus Enterorhabdusgenus Enterorhabdus|| id:ebi-a-GCST90016992	TRUE	reported	22.7409
ebi-a-GCST90016992	2	236439879	0.132988	0.0298306	5.88044e-06	14306	rs77655283	G	A	genus Enterorhabdusgenus Enterorhabdus|| id:ebi-a-GCST90016992	TRUE	reported	19.8747
ebi-a-GCST90016992	4	127336602	0.0966008	0.0162677	3.05647e-09	14306	rs11098863	A	T	genus Enterorhabdusgenus Enterorhabdus|| id:ebi-a-GCST90016992	TRUE	reported	35.2622
ebi-a-GCST90016992	6	37567189	0.0755513	0.0166263	5.69626e-06	14306	rs9470637	T	A	genus Enterorhabdusgenus Enterorhabdus|| id:ebi-a-GCST90016992	TRUE	reported	20.6487
ebi-a-GCST90016992	7	89709883	0.0843291	0.0189864	8.89857e-06	14306	rs2051957	C	T	genus Enterorhabdusgenus Enterorhabdus|| id:ebi-a-GCST90016992	TRUE	reported	19.7274
ebi-a-GCST90016992	8	113109756	0.132323	0.0293688	6.40575e-06	14306	rs10098492	T	C	genus Enterorhabdusgenus Enterorhabdus|| id:ebi-a-GCST90016992	TRUE	reported	20.3001
ebi-a-GCST90016992	10	20280612	-0.0860019	0.0169148	5.23854e-07	14306	rs7923280	T	A	genus Enterorhabdusgenus Enterorhabdus|| id:ebi-a-GCST90016992	TRUE	reported	25.8513
ebi-a-GCST90016992	11	62174193	-0.0980897	0.0208995	2.94042e-06	14306	rs3017103	G	A	genus Enterorhabdusgenus Enterorhabdus|| id:ebi-a-GCST90016992	TRUE	reported	22.028
ebi-a-GCST90016992	12	69515102	0.26199	0.055123	4.8492e-06	14306	rs73331712	T	C	genus Enterorhabdusgenus Enterorhabdus|| id:ebi-a-GCST90016992	TRUE	reported	22.5894
ebi-a-GCST90016993	1	167818597	0.142548	0.0320688	9.09411e-06	14306	rs61806970	C	T	genus Erysipelatoclostridiumgenus Erysipelatoclostridium|| id:ebi-a-GCST90016993	TRUE	reported	19.7586
ebi-a-GCST90016993	1	42333631	-0.143381	0.0281514	6.33126e-07	14306	rs710230	C	T	genus Erysipelatoclostridiumgenus Erysipelatoclostridium|| id:ebi-a-GCST90016993	TRUE	reported	25.9408
ebi-a-GCST90016993	2	34595533	-0.0684526	0.0152443	6.85299e-06	14306	rs1434153	G	A	genus Erysipelatoclostridiumgenus Erysipelatoclostridium|| id:ebi-a-GCST90016993	TRUE	reported	20.1635
ebi-a-GCST90016993	4	25446787	-0.0810636	0.0163308	7.59347e-07	14306	rs4697572	A	G	genus Erysipelatoclostridiumgenus Erysipelatoclostridium|| id:ebi-a-GCST90016993	TRUE	reported	24.6398
ebi-a-GCST90016993	5	34892042	-0.0740482	0.0158891	3.74938e-06	14306	rs340991	A	G	genus Erysipelatoclostridiumgenus Erysipelatoclostridium|| id:ebi-a-GCST90016993	TRUE	reported	21.7185
ebi-a-GCST90016993	5	77815056	0.0662914	0.0144203	4.58606e-06	14306	rs17804233	C	T	genus Erysipelatoclostridiumgenus Erysipelatoclostridium|| id:ebi-a-GCST90016993	TRUE	reported	21.1332
ebi-a-GCST90016993	6	24292185	0.14147	0.0336352	9.85281e-06	14306	rs3804326	A	G	genus Erysipelatoclostridiumgenus Erysipelatoclostridium|| id:ebi-a-GCST90016993	TRUE	reported	17.6905
ebi-a-GCST90016993	8	38780606	-0.067015	0.0143201	3.01544e-06	14306	rs6474512	C	A	genus Erysipelatoclostridiumgenus Erysipelatoclostridium|| id:ebi-a-GCST90016993	TRUE	reported	21.9004
ebi-a-GCST90016993	9	90586043	-0.0668051	0.0143224	3.68154e-06	14306	rs622418	A	G	genus Erysipelatoclostridiumgenus Erysipelatoclostridium|| id:ebi-a-GCST90016993	TRUE	reported	21.7564
ebi-a-GCST90016993	10	36394609	-0.0968026	0.0217883	6.0431e-06	14306	rs16936671	C	T	genus Erysipelatoclostridiumgenus Erysipelatoclostridium|| id:ebi-a-GCST90016993	TRUE	reported	19.7391
ebi-a-GCST90016993	11	121876913	-0.111157	0.0234426	2.16118e-06	14306	rs58236560	G	T	genus Erysipelatoclostridiumgenus Erysipelatoclostridium|| id:ebi-a-GCST90016993	TRUE	reported	22.4834
ebi-a-GCST90016993	11	36871523	-0.0641339	0.0144295	8.79468e-06	14306	rs2901723	A	C	genus Erysipelatoclostridiumgenus Erysipelatoclostridium|| id:ebi-a-GCST90016993	TRUE	reported	19.7548
ebi-a-GCST90016993	13	46372065	0.0646003	0.0143479	6.39043e-06	14306	rs9590927	A	G	genus Erysipelatoclostridiumgenus Erysipelatoclostridium|| id:ebi-a-GCST90016993	TRUE	reported	20.2718
ebi-a-GCST90016993	17	10177708	-0.0839861	0.0142741	4.30953e-09	14306	rs7221249	G	A	genus Erysipelatoclostridiumgenus Erysipelatoclostridium|| id:ebi-a-GCST90016993	TRUE	reported	34.6192
ebi-a-GCST90016993	17	71411325	-0.0875551	0.0195556	6.12703e-06	14306	rs34528142	C	G	genus Erysipelatoclostridiumgenus Erysipelatoclostridium|| id:ebi-a-GCST90016993	TRUE	reported	20.0457
ebi-a-GCST90016993	19	55857777	-0.0687134	0.0151835	7.66161e-06	14306	rs45480394	T	G	genus Erysipelatoclostridiumgenus Erysipelatoclostridium|| id:ebi-a-GCST90016993	TRUE	reported	20.4804
ebi-a-GCST90016994	2	175403951	-0.169667	0.0374238	3.57511e-06	14306	rs75949021	T	C	genus Erysipelotrichaceae UCG003genus Erysipelotrichaceae UCG003|| id:ebi-a-GCST90016994	TRUE	reported	20.5541
ebi-a-GCST90016995	1	48961903	-0.100851	0.0222045	8.24499e-06	14306	rs2798105	A	G	genus Escherichia Shigellagenus Escherichia Shigella|| id:ebi-a-GCST90016995	TRUE	reported	20.629
ebi-a-GCST90016995	2	236515155	0.0626172	0.0139919	9.70465e-06	14306	rs57024273	T	C	genus Escherichia Shigellagenus Escherichia Shigella|| id:ebi-a-GCST90016995	TRUE	reported	20.0278
ebi-a-GCST90016995	3	3173016	0.075657	0.0164155	5.87273e-06	14306	rs11706043	T	A	genus Escherichia Shigellagenus Escherichia Shigella|| id:ebi-a-GCST90016995	TRUE	reported	21.2417
ebi-a-GCST90016995	5	79863544	0.0594401	0.013598	7.99558e-06	14306	rs118526	A	C	genus Escherichia Shigellagenus Escherichia Shigella|| id:ebi-a-GCST90016995	TRUE	reported	19.1077
ebi-a-GCST90016995	7	140678199	0.172283	0.038041	5.27716e-06	14306	rs113513883	A	G	genus Escherichia Shigellagenus Escherichia Shigella|| id:ebi-a-GCST90016995	TRUE	reported	20.5107
ebi-a-GCST90016995	7	128054100	-0.0609885	0.0135157	7.47309e-06	14306	rs4731451	G	A	genus Escherichia Shigellagenus Escherichia Shigella|| id:ebi-a-GCST90016995	TRUE	reported	20.3619
ebi-a-GCST90016995	7	31136897	0.115505	0.0237628	1.42479e-06	14306	rs2267739	G	C	genus Escherichia Shigellagenus Escherichia Shigella|| id:ebi-a-GCST90016995	TRUE	reported	23.6269
ebi-a-GCST90016995	9	136179347	-0.0592004	0.0129486	4.76925e-06	14306	rs592299	T	C	genus Escherichia Shigellagenus Escherichia Shigella|| id:ebi-a-GCST90016995	TRUE	reported	20.9028
ebi-a-GCST90016995	10	69394914	0.117362	0.0264533	9.65028e-06	14306	rs117092367	A	T	genus Escherichia Shigellagenus Escherichia Shigella|| id:ebi-a-GCST90016995	TRUE	reported	19.6832
ebi-a-GCST90016995	11	134774845	0.0613376	0.0130644	3.03753e-06	14306	rs1154904	G	A	genus Escherichia Shigellagenus Escherichia Shigella|| id:ebi-a-GCST90016995	TRUE	reported	22.0432
ebi-a-GCST90016995	13	23253392	0.151009	0.0323434	3.3335e-06	14306	rs113127095	A	G	genus Escherichia Shigellagenus Escherichia Shigella|| id:ebi-a-GCST90016995	TRUE	reported	21.7989
ebi-a-GCST90016995	16	77711641	0.101976	0.0222883	4.92334e-06	14306	rs35555519	C	G	genus Escherichia Shigellagenus Escherichia Shigella|| id:ebi-a-GCST90016995	TRUE	reported	20.9335
ebi-a-GCST90016995	16	3750623	0.0732963	0.0163589	8.20635e-06	14306	rs112767262	T	C	genus Escherichia Shigellagenus Escherichia Shigella|| id:ebi-a-GCST90016995	TRUE	reported	20.075
ebi-a-GCST90016995	17	14173290	-0.136384	0.0302576	5.90391e-06	14306	rs7502686	G	C	genus Escherichia Shigellagenus Escherichia Shigella|| id:ebi-a-GCST90016995	TRUE	reported	20.3169
ebi-a-GCST90016995	21	39324484	-0.119296	0.024839	2.19392e-06	14306	rs73208162	A	G	genus Escherichia Shigellagenus Escherichia Shigella|| id:ebi-a-GCST90016995	TRUE	reported	23.0666
ebi-a-GCST90016996	2	218237281	-0.101329	0.0227324	9.27043e-06	14306	rs12151423	G	A	genus Eubacterium brachy groupgenus Eubacterium brachy group|| id:ebi-a-GCST90016996	TRUE	reported	19.869
ebi-a-GCST90016996	4	184628931	-0.104806	0.0225751	3.73147e-06	14306	rs4862235	A	G	genus Eubacterium brachy groupgenus Eubacterium brachy group|| id:ebi-a-GCST90016996	TRUE	reported	21.5533
ebi-a-GCST90016996	4	6856564	-0.236717	0.0531335	8.1553e-06	14306	rs73199919	T	C	genus Eubacterium brachy groupgenus Eubacterium brachy group|| id:ebi-a-GCST90016996	TRUE	reported	19.8482
ebi-a-GCST90016996	4	144665178	-0.145997	0.0327192	7.96746e-06	14306	rs13139592	T	C	genus Eubacterium brachy groupgenus Eubacterium brachy group|| id:ebi-a-GCST90016996	TRUE	reported	19.9105
ebi-a-GCST90016996	5	17460096	-0.201481	0.043286	3.7812e-06	14306	rs62348779	T	C	genus Eubacterium brachy groupgenus Eubacterium brachy group|| id:ebi-a-GCST90016996	TRUE	reported	21.6657
ebi-a-GCST90016996	10	22892667	-0.105143	0.022942	4.55806e-06	14306	rs2913110	T	C	genus Eubacterium brachy groupgenus Eubacterium brachy group|| id:ebi-a-GCST90016996	TRUE	reported	21.0038
ebi-a-GCST90016996	10	94185213	-0.170873	0.0362844	2.38035e-06	14306	rs112617308	T	C	genus Eubacterium brachy groupgenus Eubacterium brachy group|| id:ebi-a-GCST90016996	TRUE	reported	22.1772
ebi-a-GCST90016996	11	80236833	-0.108225	0.0240319	7.34345e-06	14306	rs6591893	A	G	genus Eubacterium brachy groupgenus Eubacterium brachy group|| id:ebi-a-GCST90016996	TRUE	reported	20.2805
ebi-a-GCST90016996	14	23060552	-0.120888	0.0266264	6.99294e-06	14306	rs1384962	G	A	genus Eubacterium brachy groupgenus Eubacterium brachy group|| id:ebi-a-GCST90016996	TRUE	reported	20.613
ebi-a-GCST90016996	22	48190598	0.111927	0.0251252	7.0283e-06	14306	rs720439	G	A	genus Eubacterium brachy groupgenus Eubacterium brachy group|| id:ebi-a-GCST90016996	TRUE	reported	19.845
ebi-a-GCST90016996	22	26922534	-0.238718	0.0528561	4.98781e-06	14306	rs9613196	T	A	genus Eubacterium brachy groupgenus Eubacterium brachy group|| id:ebi-a-GCST90016996	TRUE	reported	20.3976
ebi-a-GCST90016997	1	200638489	0.0783322	0.0174719	2.62198e-06	14306	rs115325767	G	C	genus Eubacterium coprostanoligenes groupgenus Eubacterium coprostanoligenes group|| id:ebi-a-GCST90016997	TRUE	reported	20.1002
ebi-a-GCST90016997	2	50797401	-0.0641017	0.0141153	8.61807e-06	14306	rs79895140	T	C	genus Eubacterium coprostanoligenes groupgenus Eubacterium coprostanoligenes group|| id:ebi-a-GCST90016997	TRUE	reported	20.6233
ebi-a-GCST90016997	3	127139574	-0.0521584	0.0112353	4.26108e-06	14306	rs6762473	A	C	genus Eubacterium coprostanoligenes groupgenus Eubacterium coprostanoligenes group|| id:ebi-a-GCST90016997	TRUE	reported	21.5516
ebi-a-GCST90016997	3	113794507	0.0630776	0.0144485	9.26254e-06	14306	rs11720857	C	T	genus Eubacterium coprostanoligenes groupgenus Eubacterium coprostanoligenes group|| id:ebi-a-GCST90016997	TRUE	reported	19.0592
ebi-a-GCST90016997	3	81595477	0.123055	0.0266375	4.78983e-06	14306	rs76898927	G	A	genus Eubacterium coprostanoligenes groupgenus Eubacterium coprostanoligenes group|| id:ebi-a-GCST90016997	TRUE	reported	21.3408
ebi-a-GCST90016997	7	33603146	-0.0590705	0.0132929	8.88976e-06	14306	rs1020520	T	G	genus Eubacterium coprostanoligenes groupgenus Eubacterium coprostanoligenes group|| id:ebi-a-GCST90016997	TRUE	reported	19.747
ebi-a-GCST90016997	7	31085162	0.0962228	0.0168388	1.03786e-08	14306	rs17159861	C	T	genus Eubacterium coprostanoligenes groupgenus Eubacterium coprostanoligenes group|| id:ebi-a-GCST90016997	TRUE	reported	32.6538
ebi-a-GCST90016997	7	73306506	-0.0786783	0.0174038	9.1772e-06	14306	rs4717831	T	A	genus Eubacterium coprostanoligenes groupgenus Eubacterium coprostanoligenes group|| id:ebi-a-GCST90016997	TRUE	reported	20.4372
ebi-a-GCST90016997	7	16380806	-0.0828719	0.016431	2.52029e-07	14306	rs9648214	T	C	genus Eubacterium coprostanoligenes groupgenus Eubacterium coprostanoligenes group|| id:ebi-a-GCST90016997	TRUE	reported	25.4382
ebi-a-GCST90016997	10	84506096	-0.0538845	0.0121245	9.85644e-06	14306	rs2644213	A	G	genus Eubacterium coprostanoligenes groupgenus Eubacterium coprostanoligenes group|| id:ebi-a-GCST90016997	TRUE	reported	19.7515
ebi-a-GCST90016997	10	2215931	-0.0505823	0.0113455	5.98467e-06	14306	rs10444197	A	G	genus Eubacterium coprostanoligenes groupgenus Eubacterium coprostanoligenes group|| id:ebi-a-GCST90016997	TRUE	reported	19.877
ebi-a-GCST90016997	12	32713919	-0.0477832	0.0107833	9.37951e-06	14306	rs11052069	C	T	genus Eubacterium coprostanoligenes groupgenus Eubacterium coprostanoligenes group|| id:ebi-a-GCST90016997	TRUE	reported	19.6357
ebi-a-GCST90016997	15	36911598	-0.0533159	0.0115935	4.348e-06	14306	rs12906958	C	T	genus Eubacterium coprostanoligenes groupgenus Eubacterium coprostanoligenes group|| id:ebi-a-GCST90016997	TRUE	reported	21.1487
ebi-a-GCST90016997	15	97869293	-0.0769698	0.0172101	7.50205e-06	14306	rs62024432	C	T	genus Eubacterium coprostanoligenes groupgenus Eubacterium coprostanoligenes group|| id:ebi-a-GCST90016997	TRUE	reported	20.002
ebi-a-GCST90016997	15	86440997	-0.0515152	0.0110294	1.98976e-06	14306	rs4076415	G	T	genus Eubacterium coprostanoligenes groupgenus Eubacterium coprostanoligenes group|| id:ebi-a-GCST90016997	TRUE	reported	21.8156
ebi-a-GCST90016998	2	115197171	0.155659	0.0375612	3.13914e-06	14306	rs72839198	C	G	genus Eubacterium eligens groupgenus Eubacterium eligens group|| id:ebi-a-GCST90016998	TRUE	reported	17.1739
ebi-a-GCST90016998	2	110260993	-0.123093	0.0282743	9.14282e-06	14306	rs56080211	T	C	genus Eubacterium eligens groupgenus Eubacterium eligens group|| id:ebi-a-GCST90016998	TRUE	reported	18.9532
ebi-a-GCST90016998	4	42836822	-0.0877679	0.0197674	5.93636e-06	14306	rs11730852	A	C	genus Eubacterium eligens groupgenus Eubacterium eligens group|| id:ebi-a-GCST90016998	TRUE	reported	19.7139
ebi-a-GCST90016998	6	70956815	0.103268	0.0229525	4.87405e-06	14306	rs6923695	T	G	genus Eubacterium eligens groupgenus Eubacterium eligens group|| id:ebi-a-GCST90016998	TRUE	reported	20.2428
ebi-a-GCST90016998	7	51365152	0.0916626	0.0208183	7.11771e-06	14306	rs12719051	A	G	genus Eubacterium eligens groupgenus Eubacterium eligens group|| id:ebi-a-GCST90016998	TRUE	reported	19.3863
ebi-a-GCST90016998	10	83092007	-0.0563756	0.0120127	2.26757e-06	14306	rs265534	T	G	genus Eubacterium eligens groupgenus Eubacterium eligens group|| id:ebi-a-GCST90016998	TRUE	reported	22.0242
ebi-a-GCST90016998	11	31098691	-0.0824941	0.0195615	8.39827e-06	14306	rs182318	G	A	genus Eubacterium eligens groupgenus Eubacterium eligens group|| id:ebi-a-GCST90016998	TRUE	reported	17.7845
ebi-a-GCST90016998	13	107563458	-0.0888825	0.0198479	5.29724e-06	14306	rs2200429	A	G	genus Eubacterium eligens groupgenus Eubacterium eligens group|| id:ebi-a-GCST90016998	TRUE	reported	20.0541
ebi-a-GCST90016998	14	77619186	0.0915271	0.0190611	9.74182e-06	14306	rs158115	G	C	genus Eubacterium eligens groupgenus Eubacterium eligens group|| id:ebi-a-GCST90016998	TRUE	reported	23.057
ebi-a-GCST90016998	14	39301409	-0.196454	0.042565	4.24502e-06	14306	rs74606150	C	G	genus Eubacterium eligens groupgenus Eubacterium eligens group|| id:ebi-a-GCST90016998	TRUE	reported	21.3018
ebi-a-GCST90016998	16	81820486	0.0670205	0.0128122	2.83851e-07	14306	rs4583233	A	C	genus Eubacterium eligens groupgenus Eubacterium eligens group|| id:ebi-a-GCST90016998	TRUE	reported	27.3633
ebi-a-GCST90016999	2	71145246	-0.130842	0.0266671	7.37904e-07	14306	rs3771393	T	C	genus Eubacterium fissicatena groupgenus Eubacterium fissicatena group|| id:ebi-a-GCST90016999	TRUE	reported	24.0737
ebi-a-GCST90016999	3	39604954	-0.139489	0.0316186	8.70062e-06	14306	rs1768152	C	T	genus Eubacterium fissicatena groupgenus Eubacterium fissicatena group|| id:ebi-a-GCST90016999	TRUE	reported	19.4623
ebi-a-GCST90016999	6	39940437	0.111463	0.0252788	9.75326e-06	14306	rs6934739	A	G	genus Eubacterium fissicatena groupgenus Eubacterium fissicatena group|| id:ebi-a-GCST90016999	TRUE	reported	19.4423
ebi-a-GCST90016999	7	73043561	0.20951	0.0454847	3.09678e-06	14306	rs151257695	A	G	genus Eubacterium fissicatena groupgenus Eubacterium fissicatena group|| id:ebi-a-GCST90016999	TRUE	reported	21.2167
ebi-a-GCST90016999	8	5433699	0.109644	0.0228306	1.49091e-06	14306	rs2733072	G	A	genus Eubacterium fissicatena groupgenus Eubacterium fissicatena group|| id:ebi-a-GCST90016999	TRUE	reported	23.064
ebi-a-GCST90016999	10	96758467	0.10585	0.0237114	8.20012e-06	14306	rs11818408	G	A	genus Eubacterium fissicatena groupgenus Eubacterium fissicatena group|| id:ebi-a-GCST90016999	TRUE	reported	19.9282
ebi-a-GCST90016999	11	115165111	0.138612	0.0291906	2.73149e-06	14306	rs7104872	G	A	genus Eubacterium fissicatena groupgenus Eubacterium fissicatena group|| id:ebi-a-GCST90016999	TRUE	reported	22.5484
ebi-a-GCST90016999	14	89484373	0.172263	0.039601	8.27237e-06	14306	rs10147907	T	G	genus Eubacterium fissicatena groupgenus Eubacterium fissicatena group|| id:ebi-a-GCST90016999	TRUE	reported	18.9222
ebi-a-GCST90016999	18	45753272	0.131469	0.0281712	2.66557e-06	14306	rs11876297	T	C	genus Eubacterium fissicatena groupgenus Eubacterium fissicatena group|| id:ebi-a-GCST90016999	TRUE	reported	21.7789
ebi-a-GCST90017000	1	34308917	0.0601661	0.0126752	2.60555e-06	14306	rs10798999	C	T	genus Eubacterium hallii groupgenus Eubacterium hallii group|| id:ebi-a-GCST90017000	TRUE	reported	22.5317
ebi-a-GCST90017000	1	104524676	0.0810805	0.0184573	9.45453e-06	14306	rs17474256	G	A	genus Eubacterium hallii groupgenus Eubacterium hallii group|| id:ebi-a-GCST90017000	TRUE	reported	19.2973
ebi-a-GCST90017000	3	23663416	0.198087	0.0443545	4.82303e-06	14306	rs6550770	C	T	genus Eubacterium hallii groupgenus Eubacterium hallii group|| id:ebi-a-GCST90017000	TRUE	reported	19.9451
ebi-a-GCST90017000	3	110283389	-0.0540164	0.0116101	3.29003e-06	14306	rs949971	T	G	genus Eubacterium hallii groupgenus Eubacterium hallii group|| id:ebi-a-GCST90017000	TRUE	reported	21.6461
ebi-a-GCST90017000	3	64664456	0.126115	0.0268627	4.43231e-06	14306	rs28584818	A	G	genus Eubacterium hallii groupgenus Eubacterium hallii group|| id:ebi-a-GCST90017000	TRUE	reported	22.0411
ebi-a-GCST90017000	3	195238086	0.153138	0.0349456	5.43063e-06	14306	rs138531890	A	G	genus Eubacterium hallii groupgenus Eubacterium hallii group|| id:ebi-a-GCST90017000	TRUE	reported	19.2035
ebi-a-GCST90017000	4	183709536	-0.0813986	0.0189272	9.3491e-06	14306	rs17074066	T	C	genus Eubacterium hallii groupgenus Eubacterium hallii group|| id:ebi-a-GCST90017000	TRUE	reported	18.4953
ebi-a-GCST90017000	4	111885431	0.154124	0.0297185	2.9449e-07	14306	rs13116360	T	C	genus Eubacterium hallii groupgenus Eubacterium hallii group|| id:ebi-a-GCST90017000	TRUE	reported	26.8959
ebi-a-GCST90017000	7	148856720	0.0522832	0.0111865	2.69675e-06	14306	rs60254196	G	A	genus Eubacterium hallii groupgenus Eubacterium hallii group|| id:ebi-a-GCST90017000	TRUE	reported	21.8442
ebi-a-GCST90017000	7	100635375	0.0504747	0.0109922	4.42446e-06	14306	rs10808115	C	A	genus Eubacterium hallii groupgenus Eubacterium hallii group|| id:ebi-a-GCST90017000	TRUE	reported	21.0852
ebi-a-GCST90017000	11	58040621	-0.115589	0.0252489	5.41914e-06	14306	rs10501370	C	T	genus Eubacterium hallii groupgenus Eubacterium hallii group|| id:ebi-a-GCST90017000	TRUE	reported	20.9579
ebi-a-GCST90017000	11	123789877	-0.0507411	0.0113758	8.2882e-06	14306	rs78056098	G	T	genus Eubacterium hallii groupgenus Eubacterium hallii group|| id:ebi-a-GCST90017000	TRUE	reported	19.8955
ebi-a-GCST90017000	11	11771637	-0.126582	0.028712	7.85995e-06	14306	rs117748144	T	C	genus Eubacterium hallii groupgenus Eubacterium hallii group|| id:ebi-a-GCST90017000	TRUE	reported	19.4365
ebi-a-GCST90017000	15	62014160	0.208943	0.043822	3.70254e-06	14306	rs74018587	C	T	genus Eubacterium hallii groupgenus Eubacterium hallii group|| id:ebi-a-GCST90017000	TRUE	reported	22.7338
ebi-a-GCST90017000	18	48384463	-0.0508914	0.0114352	9.15756e-06	14306	rs630939	C	T	genus Eubacterium hallii groupgenus Eubacterium hallii group|| id:ebi-a-GCST90017000	TRUE	reported	19.8062
ebi-a-GCST90017000	19	49214274	-0.0499523	0.0112153	9.32803e-06	14306	rs281379	A	G	genus Eubacterium hallii groupgenus Eubacterium hallii group|| id:ebi-a-GCST90017000	TRUE	reported	19.8376
ebi-a-GCST90017001	1	34529736	-0.130234	0.0292347	7.20676e-06	14306	rs9425984	T	C	genus Eubacterium nodatum groupgenus Eubacterium nodatum group|| id:ebi-a-GCST90017001	TRUE	reported	19.845
ebi-a-GCST90017001	1	171060821	-0.125454	0.0275303	6.8388e-06	14306	rs7880204	T	C	genus Eubacterium nodatum groupgenus Eubacterium nodatum group|| id:ebi-a-GCST90017001	TRUE	reported	20.7657
ebi-a-GCST90017001	4	94712747	0.110081	0.0245964	7.82546e-06	14306	rs6818880	G	A	genus Eubacterium nodatum groupgenus Eubacterium nodatum group|| id:ebi-a-GCST90017001	TRUE	reported	20.03
ebi-a-GCST90017001	7	135052348	-0.187753	0.041969	8.3672e-06	14306	rs10458299	T	C	genus Eubacterium nodatum groupgenus Eubacterium nodatum group|| id:ebi-a-GCST90017001	TRUE	reported	20.0132
ebi-a-GCST90017001	7	64894137	0.193496	0.0439023	8.90697e-06	14306	rs10263623	C	T	genus Eubacterium nodatum groupgenus Eubacterium nodatum group|| id:ebi-a-GCST90017001	TRUE	reported	19.4254
ebi-a-GCST90017001	8	4954912	0.1223	0.0271331	7.17348e-06	14306	rs7827125	C	T	genus Eubacterium nodatum groupgenus Eubacterium nodatum group|| id:ebi-a-GCST90017001	TRUE	reported	20.3167
ebi-a-GCST90017001	9	28245518	-0.185107	0.0403573	5.75705e-06	14306	rs113893692	C	T	genus Eubacterium nodatum groupgenus Eubacterium nodatum group|| id:ebi-a-GCST90017001	TRUE	reported	21.0379
ebi-a-GCST90017001	9	96597985	0.201788	0.0413568	9.05378e-07	14306	rs77910827	C	T	genus Eubacterium nodatum groupgenus Eubacterium nodatum group|| id:ebi-a-GCST90017001	TRUE	reported	23.8066
ebi-a-GCST90017001	10	61322015	-0.110167	0.024593	7.98656e-06	14306	rs11006576	A	G	genus Eubacterium nodatum groupgenus Eubacterium nodatum group|| id:ebi-a-GCST90017001	TRUE	reported	20.0669
ebi-a-GCST90017001	10	9659749	0.160621	0.0341609	3.56139e-06	14306	rs61841040	G	T	genus Eubacterium nodatum groupgenus Eubacterium nodatum group|| id:ebi-a-GCST90017001	TRUE	reported	22.1078
ebi-a-GCST90017001	14	52185888	-0.186907	0.0341475	6.59781e-08	14306	rs34297067	A	G	genus Eubacterium nodatum groupgenus Eubacterium nodatum group|| id:ebi-a-GCST90017001	TRUE	reported	29.9594
ebi-a-GCST90017002	1	195064019	-0.0893273	0.0198333	5.79522e-06	14306	rs12129908	A	C	genus Eubacterium oxidoreducens groupgenus Eubacterium oxidoreducens group|| id:ebi-a-GCST90017002	TRUE	reported	20.2852
ebi-a-GCST90017002	4	37526679	0.0923559	0.0195439	2.38836e-06	14306	rs2973294	G	T	genus Eubacterium oxidoreducens groupgenus Eubacterium oxidoreducens group|| id:ebi-a-GCST90017002	TRUE	reported	22.3309
ebi-a-GCST90017002	4	187905399	-0.0906104	0.0200612	7.32285e-06	14306	rs1425962	C	G	genus Eubacterium oxidoreducens groupgenus Eubacterium oxidoreducens group|| id:ebi-a-GCST90017002	TRUE	reported	20.4006
ebi-a-GCST90017002	5	106882394	-0.0932766	0.0195294	1.65406e-06	14306	rs440215	T	C	genus Eubacterium oxidoreducens groupgenus Eubacterium oxidoreducens group|| id:ebi-a-GCST90017002	TRUE	reported	22.8122
ebi-a-GCST90017002	12	94515340	0.14098	0.0295029	2.62924e-06	14306	rs12423772	G	T	genus Eubacterium oxidoreducens groupgenus Eubacterium oxidoreducens group|| id:ebi-a-GCST90017002	TRUE	reported	22.8342
ebi-a-GCST90017002	16	86480355	0.216145	0.045992	2.51166e-06	14306	rs34561138	G	A	genus Eubacterium oxidoreducens groupgenus Eubacterium oxidoreducens group|| id:ebi-a-GCST90017002	TRUE	reported	22.0864
ebi-a-GCST90017003	1	116082909	0.0870025	0.019779	9.75371e-06	14306	rs143694765	T	C	genus Eubacterium rectale groupgenus Eubacterium rectale group|| id:ebi-a-GCST90017003	TRUE	reported	19.3488
ebi-a-GCST90017003	1	170900221	-0.0622701	0.0140572	6.8552e-06	14306	rs3980709	A	T	genus Eubacterium rectale groupgenus Eubacterium rectale group|| id:ebi-a-GCST90017003	TRUE	reported	19.6228
ebi-a-GCST90017003	1	234530370	0.0503179	0.0108389	3.53387e-06	14306	rs10797540	A	G	genus Eubacterium rectale groupgenus Eubacterium rectale group|| id:ebi-a-GCST90017003	TRUE	reported	21.5514
ebi-a-GCST90017003	2	125553155	0.0528824	0.0109486	1.37965e-06	14306	rs314726	T	C	genus Eubacterium rectale groupgenus Eubacterium rectale group|| id:ebi-a-GCST90017003	TRUE	reported	23.3295
ebi-a-GCST90017003	7	121281238	-0.0527827	0.0113464	4.20678e-06	14306	rs10248854	C	A	genus Eubacterium rectale groupgenus Eubacterium rectale group|| id:ebi-a-GCST90017003	TRUE	reported	21.6405
ebi-a-GCST90017003	9	92013419	0.0536319	0.0120201	9.89829e-06	14306	rs62547233	A	G	genus Eubacterium rectale groupgenus Eubacterium rectale group|| id:ebi-a-GCST90017003	TRUE	reported	19.9081
ebi-a-GCST90017003	9	129425745	-0.0576035	0.0130853	5.36908e-06	14306	rs59427698	A	G	genus Eubacterium rectale groupgenus Eubacterium rectale group|| id:ebi-a-GCST90017003	TRUE	reported	19.379
ebi-a-GCST90017003	11	8129537	-0.129364	0.0289021	6.44421e-06	14306	rs2884897	A	G	genus Eubacterium rectale groupgenus Eubacterium rectale group|| id:ebi-a-GCST90017003	TRUE	reported	20.034
ebi-a-GCST90017003	11	98523638	-0.0635522	0.0140072	6.21828e-06	14306	rs10892089	C	G	genus Eubacterium rectale groupgenus Eubacterium rectale group|| id:ebi-a-GCST90017003	TRUE	reported	20.5854
ebi-a-GCST90017003	12	20066025	-0.113141	0.0243541	1.84434e-06	14306	rs117151453	G	C	genus Eubacterium rectale groupgenus Eubacterium rectale group|| id:ebi-a-GCST90017003	TRUE	reported	21.5822
ebi-a-GCST90017003	15	93006765	-0.0901402	0.0174602	5.39946e-07	14306	rs35398954	A	G	genus Eubacterium rectale groupgenus Eubacterium rectale group|| id:ebi-a-GCST90017003	TRUE	reported	26.6525
ebi-a-GCST90017003	18	37703874	-0.156596	0.0336234	4.10129e-06	14306	rs16960159	C	G	genus Eubacterium rectale groupgenus Eubacterium rectale group|| id:ebi-a-GCST90017003	TRUE	reported	21.6909
ebi-a-GCST90017004	1	88523399	0.0726438	0.0160924	6.79548e-06	14306	rs10923018	G	A	genus Eubacterium ruminantium groupgenus Eubacterium ruminantium group|| id:ebi-a-GCST90017004	TRUE	reported	20.3777
ebi-a-GCST90017004	1	3044181	-0.0734306	0.0163687	7.86955e-06	14306	rs2817174	C	T	genus Eubacterium ruminantium groupgenus Eubacterium ruminantium group|| id:ebi-a-GCST90017004	TRUE	reported	20.1245
ebi-a-GCST90017004	1	197978281	0.0888124	0.0196447	6.37984e-06	14306	rs6676699	T	G	genus Eubacterium ruminantium groupgenus Eubacterium ruminantium group|| id:ebi-a-GCST90017004	TRUE	reported	20.4388
ebi-a-GCST90017004	2	71247578	-0.0748879	0.0165852	6.17248e-06	14306	rs2418654	C	T	genus Eubacterium ruminantium groupgenus Eubacterium ruminantium group|| id:ebi-a-GCST90017004	TRUE	reported	20.3883
ebi-a-GCST90017004	2	201610645	0.0737077	0.0163786	6.96835e-06	14306	rs13025464	C	T	genus Eubacterium ruminantium groupgenus Eubacterium ruminantium group|| id:ebi-a-GCST90017004	TRUE	reported	20.2522
ebi-a-GCST90017004	5	121182996	0.0911461	0.0182353	4.67369e-07	14306	rs2116427	A	G	genus Eubacterium ruminantium groupgenus Eubacterium ruminantium group|| id:ebi-a-GCST90017004	TRUE	reported	24.9833
ebi-a-GCST90017004	5	33897589	-0.174787	0.0390573	2.38122e-06	14306	rs16891896	G	A	genus Eubacterium ruminantium groupgenus Eubacterium ruminantium group|| id:ebi-a-GCST90017004	TRUE	reported	20.0269
ebi-a-GCST90017004	6	11953633	-0.103488	0.0236391	9.23145e-06	14306	rs209813	G	A	genus Eubacterium ruminantium groupgenus Eubacterium ruminantium group|| id:ebi-a-GCST90017004	TRUE	reported	19.1654
ebi-a-GCST90017004	6	130030114	-0.0979429	0.0212166	4.93276e-06	14306	rs57340348	T	C	genus Eubacterium ruminantium groupgenus Eubacterium ruminantium group|| id:ebi-a-GCST90017004	TRUE	reported	21.3105
ebi-a-GCST90017004	8	138626268	0.0762282	0.016523	4.06846e-06	14306	rs7000472	G	A	genus Eubacterium ruminantium groupgenus Eubacterium ruminantium group|| id:ebi-a-GCST90017004	TRUE	reported	21.284
ebi-a-GCST90017004	9	130980937	0.153538	0.0323922	2.15894e-06	14306	rs2229917	A	G	genus Eubacterium ruminantium groupgenus Eubacterium ruminantium group|| id:ebi-a-GCST90017004	TRUE	reported	22.4673
ebi-a-GCST90017004	9	2539358	-0.0833243	0.018056	4.81637e-06	14306	rs606117	G	A	genus Eubacterium ruminantium groupgenus Eubacterium ruminantium group|| id:ebi-a-GCST90017004	TRUE	reported	21.2961
ebi-a-GCST90017004	10	129037453	-0.139825	0.030069	2.62126e-06	14306	rs72836424	C	T	genus Eubacterium ruminantium groupgenus Eubacterium ruminantium group|| id:ebi-a-GCST90017004	TRUE	reported	21.6238
ebi-a-GCST90017004	12	30360954	0.107804	0.0233984	4.7036e-06	14306	rs17519472	C	T	genus Eubacterium ruminantium groupgenus Eubacterium ruminantium group|| id:ebi-a-GCST90017004	TRUE	reported	21.2274
ebi-a-GCST90017004	12	63306003	-0.115098	0.0247909	5.36204e-06	14306	rs73139629	A	C	genus Eubacterium ruminantium groupgenus Eubacterium ruminantium group|| id:ebi-a-GCST90017004	TRUE	reported	21.5551
ebi-a-GCST90017004	14	52219066	0.199832	0.0414577	2.38666e-06	14306	rs10131724	C	A	genus Eubacterium ruminantium groupgenus Eubacterium ruminantium group|| id:ebi-a-GCST90017004	TRUE	reported	23.2338
ebi-a-GCST90017004	15	61289622	0.073258	0.0160888	5.43676e-06	14306	rs11637981	T	G	genus Eubacterium ruminantium groupgenus Eubacterium ruminantium group|| id:ebi-a-GCST90017004	TRUE	reported	20.733
ebi-a-GCST90017004	22	25303055	-0.0845439	0.0171791	8.58836e-07	14306	rs139749	C	T	genus Eubacterium ruminantium groupgenus Eubacterium ruminantium group|| id:ebi-a-GCST90017004	TRUE	reported	24.2194
ebi-a-GCST90017004	22	48749548	0.143141	0.0293757	5.8217e-06	14306	rs112375806	T	A	genus Eubacterium ruminantium groupgenus Eubacterium ruminantium group|| id:ebi-a-GCST90017004	TRUE	reported	23.7439
ebi-a-GCST90017005	1	147291928	0.0749762	0.0164404	3.35792e-06	14306	rs78250280	G	A	genus Eubacterium ventriosum groupgenus Eubacterium ventriosum group|| id:ebi-a-GCST90017005	TRUE	reported	20.798
ebi-a-GCST90017005	1	109398264	0.0751501	0.0164978	6.11139e-06	14306	rs66746423	C	T	genus Eubacterium ventriosum groupgenus Eubacterium ventriosum group|| id:ebi-a-GCST90017005	TRUE	reported	20.7495
ebi-a-GCST90017005	2	203661779	-0.0739179	0.0166705	6.62232e-06	14306	rs6704822	G	A	genus Eubacterium ventriosum groupgenus Eubacterium ventriosum group|| id:ebi-a-GCST90017005	TRUE	reported	19.6608
ebi-a-GCST90017005	3	107736434	-0.0715522	0.016137	9.55983e-06	14306	rs13082419	C	T	genus Eubacterium ventriosum groupgenus Eubacterium ventriosum group|| id:ebi-a-GCST90017005	TRUE	reported	19.6608
ebi-a-GCST90017005	3	171895485	0.0528752	0.0117972	6.8691e-06	14306	rs66830358	T	A	genus Eubacterium ventriosum groupgenus Eubacterium ventriosum group|| id:ebi-a-GCST90017005	TRUE	reported	20.0884
ebi-a-GCST90017005	3	190223732	0.0783394	0.0160257	7.9704e-07	14306	rs57199565	T	C	genus Eubacterium ventriosum groupgenus Eubacterium ventriosum group|| id:ebi-a-GCST90017005	TRUE	reported	23.8961
ebi-a-GCST90017005	4	126371814	0.0975711	0.0224388	5.20907e-06	14306	rs73849225	T	C	genus Eubacterium ventriosum groupgenus Eubacterium ventriosum group|| id:ebi-a-GCST90017005	TRUE	reported	18.9079
ebi-a-GCST90017005	8	114445055	-0.0906428	0.0191909	1.73968e-06	14306	rs16884680	G	T	genus Eubacterium ventriosum groupgenus Eubacterium ventriosum group|| id:ebi-a-GCST90017005	TRUE	reported	22.3088
ebi-a-GCST90017005	12	52423996	0.0618696	0.0132532	2.88908e-06	14306	rs876734	T	C	genus Eubacterium ventriosum groupgenus Eubacterium ventriosum group|| id:ebi-a-GCST90017005	TRUE	reported	21.7928
ebi-a-GCST90017005	13	51938576	-0.0817111	0.0183121	7.8352e-06	14306	rs9316536	T	G	genus Eubacterium ventriosum groupgenus Eubacterium ventriosum group|| id:ebi-a-GCST90017005	TRUE	reported	19.9107
ebi-a-GCST90017005	13	98785900	-0.143349	0.0286241	7.21755e-07	14306	rs11617697	A	G	genus Eubacterium ventriosum groupgenus Eubacterium ventriosum group|| id:ebi-a-GCST90017005	TRUE	reported	25.0799
ebi-a-GCST90017005	14	44975510	-0.0548171	0.0118426	3.5532e-06	14306	rs3809430	T	C	genus Eubacterium ventriosum groupgenus Eubacterium ventriosum group|| id:ebi-a-GCST90017005	TRUE	reported	21.4258
ebi-a-GCST90017005	14	51960625	-0.0627263	0.013786	5.75798e-06	14306	rs35179274	C	T	genus Eubacterium ventriosum groupgenus Eubacterium ventriosum group|| id:ebi-a-GCST90017005	TRUE	reported	20.7025
ebi-a-GCST90017005	16	60348381	0.0658926	0.0143747	6.54757e-06	14306	rs72783037	C	A	genus Eubacterium ventriosum groupgenus Eubacterium ventriosum group|| id:ebi-a-GCST90017005	TRUE	reported	21.0124
ebi-a-GCST90017005	18	22460785	0.0587198	0.0123453	2.07501e-06	14306	rs12964517	G	A	genus Eubacterium ventriosum groupgenus Eubacterium ventriosum group|| id:ebi-a-GCST90017005	TRUE	reported	22.6238
ebi-a-GCST90017005	20	50140919	-0.0956303	0.0193428	9.53608e-07	14306	rs73615400	T	C	genus Eubacterium ventriosum groupgenus Eubacterium ventriosum group|| id:ebi-a-GCST90017005	TRUE	reported	24.4429
ebi-a-GCST90017005	20	2308307	-0.0603594	0.011658	2.50323e-07	14306	rs6048195	A	T	genus Eubacterium ventriosum groupgenus Eubacterium ventriosum group|| id:ebi-a-GCST90017005	TRUE	reported	26.8066
ebi-a-GCST90017006	1	246780557	-0.0553508	0.0123588	7.19615e-06	14306	rs4654122	G	C	genus Eubacterium xylanophilum groupgenus Eubacterium xylanophilum group|| id:ebi-a-GCST90017006	TRUE	reported	20.0583
ebi-a-GCST90017006	1	22627266	0.0612633	0.0130917	3.15152e-06	14306	rs10917203	A	C	genus Eubacterium xylanophilum groupgenus Eubacterium xylanophilum group|| id:ebi-a-GCST90017006	TRUE	reported	21.8982
ebi-a-GCST90017006	4	87891938	-0.114498	0.0263455	9.38707e-06	14306	rs75586835	A	G	genus Eubacterium xylanophilum groupgenus Eubacterium xylanophilum group|| id:ebi-a-GCST90017006	TRUE	reported	18.8879
ebi-a-GCST90017006	7	43566344	0.0687427	0.0142728	1.81782e-06	14306	rs13239072	G	A	genus Eubacterium xylanophilum groupgenus Eubacterium xylanophilum group|| id:ebi-a-GCST90017006	TRUE	reported	23.1972
ebi-a-GCST90017006	9	130498120	-0.0949051	0.0203503	3.75491e-06	14306	rs1999224	G	T	genus Eubacterium xylanophilum groupgenus Eubacterium xylanophilum group|| id:ebi-a-GCST90017006	TRUE	reported	21.7489
ebi-a-GCST90017006	11	131009660	0.0877797	0.0189012	4.21328e-06	14306	rs2213117	T	G	genus Eubacterium xylanophilum groupgenus Eubacterium xylanophilum group|| id:ebi-a-GCST90017006	TRUE	reported	21.568
ebi-a-GCST90017006	14	73181783	0.0576795	0.012599	4.95861e-06	14306	rs10140184	A	C	genus Eubacterium xylanophilum groupgenus Eubacterium xylanophilum group|| id:ebi-a-GCST90017006	TRUE	reported	20.959
ebi-a-GCST90017006	16	73696771	-0.113455	0.0245762	3.32767e-06	14306	rs112176119	C	T	genus Eubacterium xylanophilum groupgenus Eubacterium xylanophilum group|| id:ebi-a-GCST90017006	TRUE	reported	21.3117
ebi-a-GCST90017006	16	84790559	-0.0573202	0.0126905	6.52544e-06	14306	rs2012708	G	A	genus Eubacterium xylanophilum groupgenus Eubacterium xylanophilum group|| id:ebi-a-GCST90017006	TRUE	reported	20.4013
ebi-a-GCST90017006	17	66689958	-0.0951677	0.0199969	2.40979e-06	14306	rs79582700	C	G	genus Eubacterium xylanophilum groupgenus Eubacterium xylanophilum group|| id:ebi-a-GCST90017006	TRUE	reported	22.6492
ebi-a-GCST90017006	19	8255478	-0.108274	0.0238257	5.01938e-06	14306	rs12980122	C	G	genus Eubacterium xylanophilum groupgenus Eubacterium xylanophilum group|| id:ebi-a-GCST90017006	TRUE	reported	20.6518
ebi-a-GCST90017006	20	57995506	-0.160597	0.0310515	2.38891e-07	14306	rs17830032	G	A	genus Eubacterium xylanophilum groupgenus Eubacterium xylanophilum group|| id:ebi-a-GCST90017006	TRUE	reported	26.7491
ebi-a-GCST90017007	1	14201546	0.0641305	0.0149933	8.80278e-06	14306	rs12753492	A	C	genus Faecalibacteriumgenus Faecalibacterium|| id:ebi-a-GCST90017007	TRUE	reported	18.2951
ebi-a-GCST90017007	1	245267339	-0.232262	0.0512364	7.01892e-06	14306	rs10927394	G	T	genus Faecalibacteriumgenus Faecalibacterium|| id:ebi-a-GCST90017007	TRUE	reported	20.5494
ebi-a-GCST90017007	1	111036827	0.145631	0.0323019	8.13561e-06	14306	rs79656633	T	C	genus Faecalibacteriumgenus Faecalibacterium|| id:ebi-a-GCST90017007	TRUE	reported	20.326
ebi-a-GCST90017007	2	37125235	-0.0861565	0.01896	5.69574e-06	14306	rs114946999	C	T	genus Faecalibacteriumgenus Faecalibacterium|| id:ebi-a-GCST90017007	TRUE	reported	20.649
ebi-a-GCST90017007	6	131587157	-0.134864	0.0277032	1.37848e-06	14306	rs6910935	G	A	genus Faecalibacteriumgenus Faecalibacterium|| id:ebi-a-GCST90017007	TRUE	reported	23.6991
ebi-a-GCST90017007	8	38593645	-0.078354	0.017183	6.39676e-06	14306	rs11776390	T	C	genus Faecalibacteriumgenus Faecalibacterium|| id:ebi-a-GCST90017007	TRUE	reported	20.7933
ebi-a-GCST90017007	10	128614990	0.0817953	0.018369	9.18015e-06	14306	rs61875484	C	G	genus Faecalibacteriumgenus Faecalibacterium|| id:ebi-a-GCST90017007	TRUE	reported	19.8283
ebi-a-GCST90017007	12	83502773	0.094833	0.0163962	7.56955e-09	14306	rs12320842	C	G	genus Faecalibacteriumgenus Faecalibacterium|| id:ebi-a-GCST90017007	TRUE	reported	33.4528
ebi-a-GCST90017007	13	53567017	-0.048317	0.010797	5.33261e-06	14306	rs9536330	T	C	genus Faecalibacteriumgenus Faecalibacterium|| id:ebi-a-GCST90017007	TRUE	reported	20.026
ebi-a-GCST90017007	14	64044097	-0.0576251	0.0119649	1.3017e-06	14306	rs1271565	C	T	genus Faecalibacteriumgenus Faecalibacterium|| id:ebi-a-GCST90017007	TRUE	reported	23.1956
ebi-a-GCST90017007	15	47404021	0.0504817	0.0109368	3.66454e-06	14306	rs28376661	C	G	genus Faecalibacteriumgenus Faecalibacterium|| id:ebi-a-GCST90017007	TRUE	reported	21.3053
ebi-a-GCST90017007	16	6099863	0.227585	0.0465522	1.76449e-06	14306	rs75499067	C	T	genus Faecalibacteriumgenus Faecalibacterium|| id:ebi-a-GCST90017007	TRUE	reported	23.9005
ebi-a-GCST90017007	21	39027901	-0.0866356	0.0196496	7.54397e-06	14306	rs2835874	T	C	genus Faecalibacteriumgenus Faecalibacterium|| id:ebi-a-GCST90017007	TRUE	reported	19.4395
ebi-a-GCST90017008	1	192019835	-0.0899559	0.0177107	6.88763e-07	14306	rs72730932	C	A	genus Family XIII AD3011 groupgenus Family XIII AD3011 group|| id:ebi-a-GCST90017008	TRUE	reported	25.7981
ebi-a-GCST90017008	1	240694163	0.0608052	0.0122149	6.75118e-07	14306	rs16840310	G	A	genus Family XIII AD3011 groupgenus Family XIII AD3011 group|| id:ebi-a-GCST90017008	TRUE	reported	24.78
ebi-a-GCST90017008	2	74195551	-0.0904399	0.0196301	5.91248e-06	14306	rs11126423	T	C	genus Family XIII AD3011 groupgenus Family XIII AD3011 group|| id:ebi-a-GCST90017008	TRUE	reported	21.2263
ebi-a-GCST90017008	3	29811865	0.10752	0.0240482	8.70803e-06	14306	rs9837139	A	G	genus Family XIII AD3011 groupgenus Family XIII AD3011 group|| id:ebi-a-GCST90017008	TRUE	reported	19.99
ebi-a-GCST90017008	3	3556826	-0.0657834	0.0129056	3.87543e-07	14306	rs9852893	G	C	genus Family XIII AD3011 groupgenus Family XIII AD3011 group|| id:ebi-a-GCST90017008	TRUE	reported	25.9822
ebi-a-GCST90017008	4	38917830	-0.0759493	0.0172101	9.02049e-06	14306	rs11736617	G	A	genus Family XIII AD3011 groupgenus Family XIII AD3011 group|| id:ebi-a-GCST90017008	TRUE	reported	19.4751
ebi-a-GCST90017008	5	14159925	-0.0645635	0.0143225	7.48187e-06	14306	rs149302	T	C	genus Family XIII AD3011 groupgenus Family XIII AD3011 group|| id:ebi-a-GCST90017008	TRUE	reported	20.3206
ebi-a-GCST90017008	6	32695336	-0.0811384	0.0185669	8.92771e-06	14306	rs9276029	A	G	genus Family XIII AD3011 groupgenus Family XIII AD3011 group|| id:ebi-a-GCST90017008	TRUE	reported	19.0974
ebi-a-GCST90017008	7	28603985	-0.112891	0.0245292	4.1917e-06	14306	rs17156849	G	A	genus Family XIII AD3011 groupgenus Family XIII AD3011 group|| id:ebi-a-GCST90017008	TRUE	reported	21.1813
ebi-a-GCST90017008	9	136678954	0.0649589	0.0147534	7.87807e-06	14306	rs739451	C	T	genus Family XIII AD3011 groupgenus Family XIII AD3011 group|| id:ebi-a-GCST90017008	TRUE	reported	19.3862
ebi-a-GCST90017008	12	18127597	-0.096065	0.020828	2.55806e-06	14306	rs12812672	T	C	genus Family XIII AD3011 groupgenus Family XIII AD3011 group|| id:ebi-a-GCST90017008	TRUE	reported	21.2733
ebi-a-GCST90017008	15	40047706	-0.0811976	0.0183335	6.90828e-06	14306	rs12911842	A	T	genus Family XIII AD3011 groupgenus Family XIII AD3011 group|| id:ebi-a-GCST90017008	TRUE	reported	19.6153
ebi-a-GCST90017008	15	58683697	0.0732552	0.0159898	3.90841e-06	14306	rs16940167	C	T	genus Family XIII AD3011 groupgenus Family XIII AD3011 group|| id:ebi-a-GCST90017008	TRUE	reported	20.989
ebi-a-GCST90017008	16	16006242	0.128753	0.0276002	3.89081e-06	14306	rs62029761	A	G	genus Family XIII AD3011 groupgenus Family XIII AD3011 group|| id:ebi-a-GCST90017008	TRUE	reported	21.7616
ebi-a-GCST90017008	20	4618639	-0.0800851	0.0163834	5.80216e-07	14306	rs62200412	C	T	genus Family XIII AD3011 groupgenus Family XIII AD3011 group|| id:ebi-a-GCST90017008	TRUE	reported	23.8944
ebi-a-GCST90017009	1	183503664	-0.112639	0.0242751	5.19709e-06	14306	rs3842897	G	A	genus Family XIII UCG001genus Family XIII UCG001|| id:ebi-a-GCST90017009	TRUE	reported	21.5306
ebi-a-GCST90017009	1	85228325	-0.0647298	0.0134065	1.17379e-06	14306	rs12049454	T	C	genus Family XIII UCG001genus Family XIII UCG001|| id:ebi-a-GCST90017009	TRUE	reported	23.3119
ebi-a-GCST90017009	3	45479090	0.19313	0.0419866	3.77477e-06	14306	rs76463770	A	G	genus Family XIII UCG001genus Family XIII UCG001|| id:ebi-a-GCST90017009	TRUE	reported	21.1582
ebi-a-GCST90017009	3	188224096	0.0665521	0.0137151	1.24934e-06	14306	rs1426266	C	T	genus Family XIII UCG001genus Family XIII UCG001|| id:ebi-a-GCST90017009	TRUE	reported	23.5465
ebi-a-GCST90017009	6	76598635	-0.0611904	0.013457	4.29181e-06	14306	rs62414802	C	T	genus Family XIII UCG001genus Family XIII UCG001|| id:ebi-a-GCST90017009	TRUE	reported	20.6762
ebi-a-GCST90017009	11	94681786	-0.0809085	0.0174782	3.52493e-06	14306	rs7119679	G	A	genus Family XIII UCG001genus Family XIII UCG001|| id:ebi-a-GCST90017009	TRUE	reported	21.4287
ebi-a-GCST90017009	15	25151194	-0.121679	0.0260821	3.04635e-06	14306	rs116979587	T	A	genus Family XIII UCG001genus Family XIII UCG001|| id:ebi-a-GCST90017009	TRUE	reported	21.7644
ebi-a-GCST90017009	17	78223817	-0.088655	0.0198094	8.01826e-06	14306	rs8076666	G	A	genus Family XIII UCG001genus Family XIII UCG001|| id:ebi-a-GCST90017009	TRUE	reported	20.0292
ebi-a-GCST90017009	17	33761027	-0.149047	0.0333271	7.87771e-06	14306	rs112362903	A	G	genus Family XIII UCG001genus Family XIII UCG001|| id:ebi-a-GCST90017009	TRUE	reported	20.001
ebi-a-GCST90017009	21	45153079	-0.0759406	0.0165099	5.35673e-06	14306	rs2276529	C	G	genus Family XIII UCG001genus Family XIII UCG001|| id:ebi-a-GCST90017009	TRUE	reported	21.1572
ebi-a-GCST90017010	1	237351354	-0.116063	0.0241012	2.07348e-06	14306	rs11811696	T	C	genus Flavonifractorgenus Flavonifractor|| id:ebi-a-GCST90017010	TRUE	reported	23.1905
ebi-a-GCST90017010	1	102287083	0.0942719	0.0211646	9.37195e-06	14306	rs12038887	C	G	genus Flavonifractorgenus Flavonifractor|| id:ebi-a-GCST90017010	TRUE	reported	19.8401
ebi-a-GCST90017010	1	77887835	0.0692276	0.0137467	5.60841e-07	14306	rs12030302	G	A	genus Flavonifractorgenus Flavonifractor|| id:ebi-a-GCST90017010	TRUE	reported	25.3607
ebi-a-GCST90017010	2	50201547	0.0833919	0.0184596	8.10905e-06	14306	rs6761463	C	G	genus Flavonifractorgenus Flavonifractor|| id:ebi-a-GCST90017010	TRUE	reported	20.4081
ebi-a-GCST90017010	5	168218403	-0.130067	0.0294087	7.12525e-06	14306	rs114873521	C	T	genus Flavonifractorgenus Flavonifractor|| id:ebi-a-GCST90017010	TRUE	reported	19.5606
ebi-a-GCST90017010	10	32381186	-0.0667272	0.0136557	1.17972e-06	14306	rs806808	C	T	genus Flavonifractorgenus Flavonifractor|| id:ebi-a-GCST90017010	TRUE	reported	23.8769
ebi-a-GCST90017010	11	44849689	0.0764294	0.0159789	1.52086e-06	14306	rs34066017	A	G	genus Flavonifractorgenus Flavonifractor|| id:ebi-a-GCST90017010	TRUE	reported	22.8785
ebi-a-GCST90017010	16	6696929	0.14686	0.0325191	6.6489e-06	14306	rs11642826	G	C	genus Flavonifractorgenus Flavonifractor|| id:ebi-a-GCST90017010	TRUE	reported	20.3953
ebi-a-GCST90017011	1	24927625	-0.0616691	0.0125259	7.20444e-07	14306	rs4378146	A	C	genus Fusicatenibactergenus Fusicatenibacter|| id:ebi-a-GCST90017011	TRUE	reported	24.2391
ebi-a-GCST90017011	2	5532793	0.0508345	0.0113843	8.49533e-06	14306	rs792108	C	T	genus Fusicatenibactergenus Fusicatenibacter|| id:ebi-a-GCST90017011	TRUE	reported	19.939
ebi-a-GCST90017011	2	226649570	-0.0710571	0.015924	4.54527e-06	14306	rs62187631	T	C	genus Fusicatenibactergenus Fusicatenibacter|| id:ebi-a-GCST90017011	TRUE	reported	19.9118
ebi-a-GCST90017011	3	64252803	-0.0739124	0.0151073	7.77428e-07	14306	rs704418	C	T	genus Fusicatenibactergenus Fusicatenibacter|| id:ebi-a-GCST90017011	TRUE	reported	23.9365
ebi-a-GCST90017011	5	29595000	-0.0701397	0.0145589	1.56769e-06	14306	rs62353480	A	G	genus Fusicatenibactergenus Fusicatenibacter|| id:ebi-a-GCST90017011	TRUE	reported	23.2098
ebi-a-GCST90017011	7	148856720	0.0492427	0.0109365	5.46739e-06	14306	rs60254196	G	A	genus Fusicatenibactergenus Fusicatenibacter|| id:ebi-a-GCST90017011	TRUE	reported	20.2734
ebi-a-GCST90017011	8	15360718	-0.0771914	0.0160344	1.07686e-06	14306	rs2132128	G	A	genus Fusicatenibactergenus Fusicatenibacter|| id:ebi-a-GCST90017011	TRUE	reported	23.1757
ebi-a-GCST90017011	9	130371107	0.0497415	0.0107941	3.94176e-06	14306	rs2039204	A	T	genus Fusicatenibactergenus Fusicatenibacter|| id:ebi-a-GCST90017011	TRUE	reported	21.2356
ebi-a-GCST90017011	10	120447429	-0.0953657	0.020407	3.93895e-06	14306	rs3303	T	C	genus Fusicatenibactergenus Fusicatenibacter|| id:ebi-a-GCST90017011	TRUE	reported	21.8387
ebi-a-GCST90017011	10	112177119	-0.0967298	0.0205426	2.98834e-06	14306	rs2025938	G	A	genus Fusicatenibactergenus Fusicatenibacter|| id:ebi-a-GCST90017011	TRUE	reported	22.1722
ebi-a-GCST90017011	12	58658311	-0.0597324	0.0134458	8.29564e-06	14306	rs73103914	A	G	genus Fusicatenibactergenus Fusicatenibacter|| id:ebi-a-GCST90017011	TRUE	reported	19.7354
ebi-a-GCST90017011	15	88353215	0.0792146	0.0180505	8.06325e-06	14306	rs8028026	G	A	genus Fusicatenibactergenus Fusicatenibacter|| id:ebi-a-GCST90017011	TRUE	reported	19.2589
ebi-a-GCST90017011	16	73821805	-0.104026	0.022217	4.9289e-06	14306	rs8063430	T	C	genus Fusicatenibactergenus Fusicatenibacter|| id:ebi-a-GCST90017011	TRUE	reported	21.9237
ebi-a-GCST90017011	17	70697344	-0.061617	0.0136576	7.30988e-06	14306	rs9905659	G	A	genus Fusicatenibactergenus Fusicatenibacter|| id:ebi-a-GCST90017011	TRUE	reported	20.3541
ebi-a-GCST90017011	17	70721782	-0.0494799	0.0108105	4.96158e-06	14306	rs1864685	A	C	genus Fusicatenibactergenus Fusicatenibacter|| id:ebi-a-GCST90017011	TRUE	reported	20.9491
ebi-a-GCST90017011	18	10370596	-0.0568339	0.0127894	8.95757e-06	14306	rs206581	A	G	genus Fusicatenibactergenus Fusicatenibacter|| id:ebi-a-GCST90017011	TRUE	reported	19.7476
ebi-a-GCST90017011	20	55937366	0.0659543	0.0148763	5.86894e-06	14306	rs167879	T	C	genus Fusicatenibactergenus Fusicatenibacter|| id:ebi-a-GCST90017011	TRUE	reported	19.6561
ebi-a-GCST90017011	20	25257001	0.141575	0.0313559	7.28652e-06	14306	rs6515626	G	A	genus Fusicatenibactergenus Fusicatenibacter|| id:ebi-a-GCST90017011	TRUE	reported	20.3861
ebi-a-GCST90017011	21	42681392	-0.0572129	0.0130007	7.68493e-06	14306	rs10439674	A	G	genus Fusicatenibactergenus Fusicatenibacter|| id:ebi-a-GCST90017011	TRUE	reported	19.3666
ebi-a-GCST90017012	1	210628449	-0.190729	0.0433608	7.16902e-06	14306	rs3765837	T	G	genus Gordonibactergenus Gordonibacter|| id:ebi-a-GCST90017012	TRUE	reported	19.3481
ebi-a-GCST90017012	1	83136096	-0.21399	0.0490592	7.98197e-06	14306	rs72939513	A	G	genus Gordonibactergenus Gordonibacter|| id:ebi-a-GCST90017012	TRUE	reported	19.0259
ebi-a-GCST90017012	2	30158494	0.107597	0.0239228	8.61133e-06	14306	rs13412653	A	C	genus Gordonibactergenus Gordonibacter|| id:ebi-a-GCST90017012	TRUE	reported	20.2291
ebi-a-GCST90017012	3	187450354	-0.242965	0.0466177	1.67487e-07	14306	rs76287110	A	T	genus Gordonibactergenus Gordonibacter|| id:ebi-a-GCST90017012	TRUE	reported	27.1635
ebi-a-GCST90017012	4	8142607	-0.180293	0.0403296	8.10849e-06	14306	rs35042269	C	A	genus Gordonibactergenus Gordonibacter|| id:ebi-a-GCST90017012	TRUE	reported	19.9853
ebi-a-GCST90017012	4	136768501	0.181405	0.0377102	1.42889e-06	14306	rs72714787	C	A	genus Gordonibactergenus Gordonibacter|| id:ebi-a-GCST90017012	TRUE	reported	23.1409
ebi-a-GCST90017012	7	136937189	0.17869	0.037722	4.0242e-06	14306	rs322296	G	A	genus Gordonibactergenus Gordonibacter|| id:ebi-a-GCST90017012	TRUE	reported	22.4394
ebi-a-GCST90017012	7	47144505	-0.153972	0.0338918	7.03947e-06	14306	rs71545975	A	G	genus Gordonibactergenus Gordonibacter|| id:ebi-a-GCST90017012	TRUE	reported	20.6393
ebi-a-GCST90017012	7	129433205	-0.128261	0.0285123	9.16706e-06	14306	rs117347059	G	C	genus Gordonibactergenus Gordonibacter|| id:ebi-a-GCST90017012	TRUE	reported	20.236
ebi-a-GCST90017012	7	18970607	-0.149852	0.0333315	7.75586e-06	14306	rs768830	A	G	genus Gordonibactergenus Gordonibacter|| id:ebi-a-GCST90017012	TRUE	reported	20.2123
ebi-a-GCST90017012	9	88787144	-0.102908	0.0231571	9.0567e-06	14306	rs4596722	G	A	genus Gordonibactergenus Gordonibacter|| id:ebi-a-GCST90017012	TRUE	reported	19.7483
ebi-a-GCST90017012	12	131024079	-0.172495	0.0388567	8.36681e-06	14306	rs61934597	C	T	genus Gordonibactergenus Gordonibacter|| id:ebi-a-GCST90017012	TRUE	reported	19.707
ebi-a-GCST90017012	12	29024534	-0.12867	0.0249946	3.43764e-07	14306	rs7294633	T	C	genus Gordonibactergenus Gordonibacter|| id:ebi-a-GCST90017012	TRUE	reported	26.501
ebi-a-GCST90017012	17	10148653	0.116884	0.0234834	6.70641e-07	14306	rs7220558	A	T	genus Gordonibactergenus Gordonibacter|| id:ebi-a-GCST90017012	TRUE	reported	24.7735
ebi-a-GCST90017012	17	52957210	-0.196423	0.0433538	6.37016e-06	14306	rs16955299	G	A	genus Gordonibactergenus Gordonibacter|| id:ebi-a-GCST90017012	TRUE	reported	20.5272
ebi-a-GCST90017013	6	129224488	0.106544	0.0200323	1.46913e-07	14306	rs12191680	C	G	genus Haemophilusgenus Haemophilus|| id:ebi-a-GCST90017013	TRUE	reported	28.2876
ebi-a-GCST90017013	6	8350917	0.0723095	0.0148799	1.42269e-06	14306	rs9328464	T	C	genus Haemophilusgenus Haemophilus|| id:ebi-a-GCST90017013	TRUE	reported	23.6151
ebi-a-GCST90017013	6	55448491	-0.093521	0.0172649	7.12049e-08	14306	rs9382510	C	T	genus Haemophilusgenus Haemophilus|| id:ebi-a-GCST90017013	TRUE	reported	29.342
ebi-a-GCST90017013	7	24360361	-0.108393	0.0247052	7.23236e-06	14306	rs56310940	G	C	genus Haemophilusgenus Haemophilus|| id:ebi-a-GCST90017013	TRUE	reported	19.2498
ebi-a-GCST90017013	9	78752170	-0.0948915	0.0203221	4.32265e-06	14306	rs10781340	A	G	genus Haemophilusgenus Haemophilus|| id:ebi-a-GCST90017013	TRUE	reported	21.8031
ebi-a-GCST90017013	9	105650242	-0.246256	0.0503924	1.66744e-06	14306	rs78909003	T	C	genus Haemophilusgenus Haemophilus|| id:ebi-a-GCST90017013	TRUE	reported	23.8805
ebi-a-GCST90017013	10	94306385	0.244638	0.0505504	1.83033e-06	14306	rs76022354	C	T	genus Haemophilusgenus Haemophilus|| id:ebi-a-GCST90017013	TRUE	reported	23.4206
ebi-a-GCST90017013	11	9951672	-0.0677384	0.0151463	7.36529e-06	14306	rs10840326	C	G	genus Haemophilusgenus Haemophilus|| id:ebi-a-GCST90017013	TRUE	reported	20.0012
ebi-a-GCST90017013	12	115493337	0.128249	0.0268779	2.00951e-06	14306	rs35509	G	A	genus Haemophilusgenus Haemophilus|| id:ebi-a-GCST90017013	TRUE	reported	22.7676
ebi-a-GCST90017013	13	85114550	0.0749201	0.016711	9.62498e-06	14306	rs12876183	T	A	genus Haemophilusgenus Haemophilus|| id:ebi-a-GCST90017013	TRUE	reported	20.0998
ebi-a-GCST90017013	13	36104947	-0.0736375	0.0155227	2.18022e-06	14306	rs9574096	A	T	genus Haemophilusgenus Haemophilus|| id:ebi-a-GCST90017013	TRUE	reported	22.5042
ebi-a-GCST90017013	16	48742489	-0.124265	0.026016	1.27347e-06	14306	rs111582866	G	A	genus Haemophilusgenus Haemophilus|| id:ebi-a-GCST90017013	TRUE	reported	22.8148
ebi-a-GCST90017013	17	64535013	-0.192957	0.0416755	2.14062e-06	14306	rs9895850	T	C	genus Haemophilusgenus Haemophilus|| id:ebi-a-GCST90017013	TRUE	reported	21.4368
ebi-a-GCST90017013	22	26891808	0.0705861	0.0151388	3.47848e-06	14306	rs4822728	T	C	genus Haemophilusgenus Haemophilus|| id:ebi-a-GCST90017013	TRUE	reported	21.7398
ebi-a-GCST90017014	1	65153340	-0.107972	0.0231421	7.50136e-06	14306	rs1926302	G	A	genus Holdemanellagenus Holdemanella|| id:ebi-a-GCST90017014	TRUE	reported	21.7679
ebi-a-GCST90017014	3	85392882	0.0934832	0.0202886	7.29844e-06	14306	rs35228298	G	A	genus Holdemanellagenus Holdemanella|| id:ebi-a-GCST90017014	TRUE	reported	21.2306
ebi-a-GCST90017014	4	71000791	0.0903906	0.0195276	4.65479e-06	14306	rs12513188	G	A	genus Holdemanellagenus Holdemanella|| id:ebi-a-GCST90017014	TRUE	reported	21.4264
ebi-a-GCST90017014	6	163603171	-0.0959801	0.0179537	1.37775e-07	14306	rs761624	G	C	genus Holdemanellagenus Holdemanella|| id:ebi-a-GCST90017014	TRUE	reported	28.5795
ebi-a-GCST90017014	6	4148609	0.0854214	0.0172515	7.19449e-07	14306	rs607782	C	T	genus Holdemanellagenus Holdemanella|| id:ebi-a-GCST90017014	TRUE	reported	24.5177
ebi-a-GCST90017014	7	14728950	0.0954096	0.021093	5.34724e-06	14306	rs1830029	G	C	genus Holdemanellagenus Holdemanella|| id:ebi-a-GCST90017014	TRUE	reported	20.4601
ebi-a-GCST90017014	8	138623633	-0.104505	0.022601	5.13499e-06	14306	rs34187114	C	A	genus Holdemanellagenus Holdemanella|| id:ebi-a-GCST90017014	TRUE	reported	21.3805
ebi-a-GCST90017014	9	105004835	-0.0927334	0.0194435	2.10092e-06	14306	rs4541991	T	C	genus Holdemanellagenus Holdemanella|| id:ebi-a-GCST90017014	TRUE	reported	22.747
ebi-a-GCST90017014	10	4494630	-0.283103	0.0598999	1.94272e-06	14306	rs75764681	T	C	genus Holdemanellagenus Holdemanella|| id:ebi-a-GCST90017014	TRUE	reported	22.3376
ebi-a-GCST90017014	10	125021315	0.0839384	0.0190567	7.87989e-06	14306	rs12415649	G	C	genus Holdemanellagenus Holdemanella|| id:ebi-a-GCST90017014	TRUE	reported	19.4011
ebi-a-GCST90017014	13	50932063	-0.227285	0.0510135	7.71951e-06	14306	rs17586763	T	C	genus Holdemanellagenus Holdemanella|| id:ebi-a-GCST90017014	TRUE	reported	19.8505
ebi-a-GCST90017014	19	7668225	-0.105447	0.0232029	5.53886e-06	14306	rs62113381	T	C	genus Holdemanellagenus Holdemanella|| id:ebi-a-GCST90017014	TRUE	reported	20.653
ebi-a-GCST90017014	19	15020095	-0.0961669	0.0199336	1.36044e-06	14306	rs73011279	T	C	genus Holdemanellagenus Holdemanella|| id:ebi-a-GCST90017014	TRUE	reported	23.2745
ebi-a-GCST90017014	19	43851935	0.078999	0.01734	4.62392e-06	14306	rs8113760	G	A	genus Holdemanellagenus Holdemanella|| id:ebi-a-GCST90017014	TRUE	reported	20.7561
ebi-a-GCST90017015	3	60615680	0.0788638	0.0176744	8.38147e-06	14306	rs967319	T	C	genus Holdemaniagenus Holdemania|| id:ebi-a-GCST90017015	TRUE	reported	19.9098
ebi-a-GCST90017015	5	106209093	0.079488	0.0177002	7.2297e-06	14306	rs4146507	C	T	genus Holdemaniagenus Holdemania|| id:ebi-a-GCST90017015	TRUE	reported	20.1673
ebi-a-GCST90017015	5	77388406	0.164556	0.0341775	1.77468e-06	14306	rs77293403	A	G	genus Holdemaniagenus Holdemania|| id:ebi-a-GCST90017015	TRUE	reported	23.1818
ebi-a-GCST90017015	6	105737322	0.0926764	0.0178886	4.08517e-07	14306	rs9500080	C	T	genus Holdemaniagenus Holdemania|| id:ebi-a-GCST90017015	TRUE	reported	26.8402
ebi-a-GCST90017015	7	38292857	-0.0660617	0.0149427	9.51853e-06	14306	rs12701617	A	G	genus Holdemaniagenus Holdemania|| id:ebi-a-GCST90017015	TRUE	reported	19.5453
ebi-a-GCST90017015	7	63323145	-0.148594	0.0327469	7.77177e-06	14306	rs73139538	G	A	genus Holdemaniagenus Holdemania|| id:ebi-a-GCST90017015	TRUE	reported	20.5903
ebi-a-GCST90017015	8	123973840	-0.128935	0.0282526	9.35729e-06	14306	rs113593397	A	G	genus Holdemaniagenus Holdemania|| id:ebi-a-GCST90017015	TRUE	reported	20.8269
ebi-a-GCST90017015	10	115332413	-0.135137	0.0301894	8.59825e-06	14306	rs10885477	T	C	genus Holdemaniagenus Holdemania|| id:ebi-a-GCST90017015	TRUE	reported	20.0373
ebi-a-GCST90017015	10	129908282	-0.232987	0.0519183	6.04213e-06	14306	rs80149660	C	T	genus Holdemaniagenus Holdemania|| id:ebi-a-GCST90017015	TRUE	reported	20.1383
ebi-a-GCST90017015	11	18768068	0.0842919	0.0162192	2.7388e-07	14306	rs1867876	T	C	genus Holdemaniagenus Holdemania|| id:ebi-a-GCST90017015	TRUE	reported	27.0093
ebi-a-GCST90017015	12	39589195	0.162139	0.0332089	2.37766e-06	14306	rs150096134	T	A	genus Holdemaniagenus Holdemania|| id:ebi-a-GCST90017015	TRUE	reported	23.8378
ebi-a-GCST90017015	13	81685543	-0.13755	0.0293386	2.34477e-06	14306	rs116500994	G	T	genus Holdemaniagenus Holdemania|| id:ebi-a-GCST90017015	TRUE	reported	21.9807
ebi-a-GCST90017015	13	70856516	-0.074038	0.0160494	5.96664e-06	14306	rs9529719	C	T	genus Holdemaniagenus Holdemania|| id:ebi-a-GCST90017015	TRUE	reported	21.281
ebi-a-GCST90017015	14	102553414	-0.124871	0.0270129	2.44433e-06	14306	rs41438744	C	G	genus Holdemaniagenus Holdemania|| id:ebi-a-GCST90017015	TRUE	reported	21.3688
ebi-a-GCST90017015	15	93110222	0.120677	0.0265781	3.70775e-06	14306	rs111745969	A	G	genus Holdemaniagenus Holdemania|| id:ebi-a-GCST90017015	TRUE	reported	20.6158
ebi-a-GCST90017015	17	26789271	-0.0665238	0.0149837	6.66884e-06	14306	rs11080063	G	A	genus Holdemaniagenus Holdemania|| id:ebi-a-GCST90017015	TRUE	reported	19.7113
ebi-a-GCST90017015	17	76443497	0.128671	0.0282795	5.89196e-06	14306	rs55888180	C	G	genus Holdemaniagenus Holdemania|| id:ebi-a-GCST90017015	TRUE	reported	20.7023
ebi-a-GCST90017015	20	3839754	0.0910829	0.0178561	5.16928e-07	14306	rs6133067	T	C	genus Holdemaniagenus Holdemania|| id:ebi-a-GCST90017015	TRUE	reported	26.0196
ebi-a-GCST90017016	1	72972799	-0.136779	0.0296811	4.02736e-06	14306	rs61771805	A	T	genus Howardellagenus Howardella|| id:ebi-a-GCST90017016	TRUE	reported	21.2363
ebi-a-GCST90017016	2	218819396	0.147035	0.034023	9.49708e-06	14306	rs3791893	A	G	genus Howardellagenus Howardella|| id:ebi-a-GCST90017016	TRUE	reported	18.6765
ebi-a-GCST90017016	4	169178315	-0.112045	0.0239328	3.34488e-06	14306	rs609430	T	G	genus Howardellagenus Howardella|| id:ebi-a-GCST90017016	TRUE	reported	21.9178
ebi-a-GCST90017016	7	93527414	-0.18123	0.0402987	4.70046e-06	14306	rs36081916	T	C	genus Howardellagenus Howardella|| id:ebi-a-GCST90017016	TRUE	reported	20.2245
ebi-a-GCST90017016	7	133154356	-0.169366	0.0352068	1.12323e-06	14306	rs17167098	G	A	genus Howardellagenus Howardella|| id:ebi-a-GCST90017016	TRUE	reported	23.1419
ebi-a-GCST90017016	11	77901287	-0.12718	0.0250924	6.5286e-07	14306	rs901099	T	G	genus Howardellagenus Howardella|| id:ebi-a-GCST90017016	TRUE	reported	25.6894
ebi-a-GCST90017016	14	95452797	0.192557	0.0420093	9.97034e-06	14306	rs2154047	A	C	genus Howardellagenus Howardella|| id:ebi-a-GCST90017016	TRUE	reported	21.0101
ebi-a-GCST90017016	15	98476920	-0.147352	0.0336531	8.58875e-06	14306	rs10048062	C	T	genus Howardellagenus Howardella|| id:ebi-a-GCST90017016	TRUE	reported	19.1718
ebi-a-GCST90017016	17	17253288	-0.105833	0.0228941	3.80391e-06	14306	rs12452946	A	G	genus Howardellagenus Howardella|| id:ebi-a-GCST90017016	TRUE	reported	21.3695
ebi-a-GCST90017016	18	60125134	0.164146	0.0349993	3.52468e-06	14306	rs672217	G	A	genus Howardellagenus Howardella|| id:ebi-a-GCST90017016	TRUE	reported	21.9959
ebi-a-GCST90017016	18	43206985	0.227831	0.046335	2.55918e-06	14306	rs1484873	G	A	genus Howardellagenus Howardella|| id:ebi-a-GCST90017016	TRUE	reported	24.1773
ebi-a-GCST90017017	4	166058998	-0.149725	0.0312777	1.74997e-06	14306	rs13128780	T	C	genus Hungatellagenus Hungatella|| id:ebi-a-GCST90017017	TRUE	reported	22.915
ebi-a-GCST90017017	5	58424440	-0.139547	0.0316748	8.06659e-06	14306	rs10044993	A	C	genus Hungatellagenus Hungatella|| id:ebi-a-GCST90017017	TRUE	reported	19.4095
ebi-a-GCST90017017	8	14853525	-0.100023	0.0225883	9.6917e-06	14306	rs13249325	T	G	genus Hungatellagenus Hungatella|| id:ebi-a-GCST90017017	TRUE	reported	19.608
ebi-a-GCST90017017	14	95973619	0.152235	0.0337867	7.37683e-06	14306	rs17092615	G	A	genus Hungatellagenus Hungatella|| id:ebi-a-GCST90017017	TRUE	reported	20.3019
ebi-a-GCST90017017	15	89577376	-0.126025	0.0282242	3.86091e-06	14306	rs72759041	G	T	genus Hungatellagenus Hungatella|| id:ebi-a-GCST90017017	TRUE	reported	19.9375
ebi-a-GCST90017018	2	20054971	0.0583322	0.0130729	7.85037e-06	14306	rs893394	G	A	genus Intestinibactergenus Intestinibacter|| id:ebi-a-GCST90017018	TRUE	reported	19.9101
ebi-a-GCST90017018	3	70657785	0.0662258	0.0149877	9.25763e-06	14306	rs68093214	C	T	genus Intestinibactergenus Intestinibacter|| id:ebi-a-GCST90017018	TRUE	reported	19.5247
ebi-a-GCST90017018	4	179361262	-0.0608559	0.0132145	4.25991e-06	14306	rs2702387	G	A	genus Intestinibactergenus Intestinibacter|| id:ebi-a-GCST90017018	TRUE	reported	21.2082
ebi-a-GCST90017018	4	14324623	-0.0775151	0.0139665	3.54544e-08	14306	rs10805326	A	G	genus Intestinibactergenus Intestinibacter|| id:ebi-a-GCST90017018	TRUE	reported	30.8033
ebi-a-GCST90017018	5	159686256	0.0890455	0.0193905	3.05781e-06	14306	rs6875660	C	T	genus Intestinibactergenus Intestinibacter|| id:ebi-a-GCST90017018	TRUE	reported	21.0885
ebi-a-GCST90017018	5	148846426	0.0628342	0.0136652	5.6391e-06	14306	rs447950	A	G	genus Intestinibactergenus Intestinibacter|| id:ebi-a-GCST90017018	TRUE	reported	21.1427
ebi-a-GCST90017018	6	10303945	0.099082	0.0221625	6.25936e-06	14306	rs9348442	C	T	genus Intestinibactergenus Intestinibacter|| id:ebi-a-GCST90017018	TRUE	reported	19.9872
ebi-a-GCST90017018	6	170918194	0.151096	0.0351476	6.84227e-06	14306	rs62430350	T	C	genus Intestinibactergenus Intestinibacter|| id:ebi-a-GCST90017018	TRUE	reported	18.4805
ebi-a-GCST90017018	9	21502923	-0.112189	0.0235439	1.80098e-06	14306	rs16938435	T	C	genus Intestinibactergenus Intestinibacter|| id:ebi-a-GCST90017018	TRUE	reported	22.7062
ebi-a-GCST90017018	11	127703160	0.0575295	0.0128416	6.78875e-06	14306	rs2098844	T	C	genus Intestinibactergenus Intestinibacter|| id:ebi-a-GCST90017018	TRUE	reported	20.0698
ebi-a-GCST90017018	11	125663184	0.142681	0.0297116	1.81991e-06	14306	rs478972	C	T	genus Intestinibactergenus Intestinibacter|| id:ebi-a-GCST90017018	TRUE	reported	23.0611
ebi-a-GCST90017018	12	97928437	-0.0624272	0.0138539	5.4949e-06	14306	rs11109097	T	C	genus Intestinibactergenus Intestinibacter|| id:ebi-a-GCST90017018	TRUE	reported	20.305
ebi-a-GCST90017018	15	92446683	-0.0810346	0.0154397	1.64327e-07	14306	rs4327025	G	A	genus Intestinibactergenus Intestinibacter|| id:ebi-a-GCST90017018	TRUE	reported	27.5463
ebi-a-GCST90017018	16	5993076	-0.151829	0.0324471	2.67436e-06	14306	rs118030283	G	A	genus Intestinibactergenus Intestinibacter|| id:ebi-a-GCST90017018	TRUE	reported	21.8956
ebi-a-GCST90017018	20	61325223	0.0924508	0.0204658	6.6799e-06	14306	rs6062862	A	G	genus Intestinibactergenus Intestinibacter|| id:ebi-a-GCST90017018	TRUE	reported	20.4063
ebi-a-GCST90017019	1	43767569	0.0637084	0.0135355	2.19053e-06	14306	rs12566247	T	A	genus Intestinimonasgenus Intestinimonas|| id:ebi-a-GCST90017019	TRUE	reported	22.1536
ebi-a-GCST90017019	2	6514088	0.0818068	0.0165992	8.56624e-07	14306	rs716604	A	G	genus Intestinimonasgenus Intestinimonas|| id:ebi-a-GCST90017019	TRUE	reported	24.2887
ebi-a-GCST90017019	2	140898088	0.183158	0.0402743	4.91157e-06	14306	rs72982915	C	T	genus Intestinimonasgenus Intestinimonas|| id:ebi-a-GCST90017019	TRUE	reported	20.6822
ebi-a-GCST90017019	3	150620956	-0.0685233	0.0152546	7.84061e-06	14306	rs2276760	A	G	genus Intestinimonasgenus Intestinimonas|| id:ebi-a-GCST90017019	TRUE	reported	20.1779
ebi-a-GCST90017019	3	10611142	0.130074	0.0267179	2.20308e-06	14306	rs62240188	G	A	genus Intestinimonasgenus Intestinimonas|| id:ebi-a-GCST90017019	TRUE	reported	23.7015
ebi-a-GCST90017019	3	17187502	0.0581947	0.0131455	9.85871e-06	14306	rs9823439	C	T	genus Intestinimonasgenus Intestinimonas|| id:ebi-a-GCST90017019	TRUE	reported	19.598
ebi-a-GCST90017019	4	114608814	-0.141905	0.0315074	7.305e-06	14306	rs994794	G	C	genus Intestinimonasgenus Intestinimonas|| id:ebi-a-GCST90017019	TRUE	reported	20.2848
ebi-a-GCST90017019	5	17209391	0.120632	0.0257529	1.91743e-06	14306	rs2731794	C	T	genus Intestinimonasgenus Intestinimonas|| id:ebi-a-GCST90017019	TRUE	reported	21.9418
ebi-a-GCST90017019	6	67200802	0.0692373	0.0151154	8.56959e-06	14306	rs6934519	C	T	genus Intestinimonasgenus Intestinimonas|| id:ebi-a-GCST90017019	TRUE	reported	20.9817
ebi-a-GCST90017019	6	155737906	0.162658	0.0367647	9.40503e-06	14306	rs62427239	C	A	genus Intestinimonasgenus Intestinimonas|| id:ebi-a-GCST90017019	TRUE	reported	19.5744
ebi-a-GCST90017019	7	66890843	0.0918017	0.0194885	2.06072e-06	14306	rs10262702	T	C	genus Intestinimonasgenus Intestinimonas|| id:ebi-a-GCST90017019	TRUE	reported	22.1894
ebi-a-GCST90017019	7	22007303	0.060368	0.0131793	4.1223e-06	14306	rs1859797	G	A	genus Intestinimonasgenus Intestinimonas|| id:ebi-a-GCST90017019	TRUE	reported	20.9811
ebi-a-GCST90017019	8	3763540	0.107194	0.0250013	6.37926e-06	14306	rs17067892	C	T	genus Intestinimonasgenus Intestinimonas|| id:ebi-a-GCST90017019	TRUE	reported	18.383
ebi-a-GCST90017019	10	13124513	0.0660742	0.0134139	6.982e-07	14306	rs11258178	A	G	genus Intestinimonasgenus Intestinimonas|| id:ebi-a-GCST90017019	TRUE	reported	24.2635
ebi-a-GCST90017019	11	94364293	-0.151142	0.0306922	5.12165e-07	14306	rs12226153	A	G	genus Intestinimonasgenus Intestinimonas|| id:ebi-a-GCST90017019	TRUE	reported	24.2501
ebi-a-GCST90017019	13	23343542	-0.0585038	0.013219	9.71292e-06	14306	rs1000888	C	G	genus Intestinimonasgenus Intestinimonas|| id:ebi-a-GCST90017019	TRUE	reported	19.5871
ebi-a-GCST90017019	15	93819735	-0.0658116	0.0140767	2.98353e-06	14306	rs7170984	T	C	genus Intestinimonasgenus Intestinimonas|| id:ebi-a-GCST90017019	TRUE	reported	21.8576
ebi-a-GCST90017019	16	58818770	-0.175324	0.038599	8.71806e-07	14306	rs4784055	T	C	genus Intestinimonasgenus Intestinimonas|| id:ebi-a-GCST90017019	TRUE	reported	20.6315
ebi-a-GCST90017019	16	85327902	-0.0729524	0.0152948	1.34623e-06	14306	rs2930225	T	G	genus Intestinimonasgenus Intestinimonas|| id:ebi-a-GCST90017019	TRUE	reported	22.7505
ebi-a-GCST90017019	20	6218922	-0.218507	0.0490152	7.41635e-06	14306	rs4113676	A	C	genus Intestinimonasgenus Intestinimonas|| id:ebi-a-GCST90017019	TRUE	reported	19.8733
ebi-a-GCST90017020	1	185091351	-0.0468097	0.0105787	9.57194e-06	14306	rs12566975	T	C	genus Lachnoclostridiumgenus Lachnoclostridium|| id:ebi-a-GCST90017020	TRUE	reported	19.5797
ebi-a-GCST90017020	2	167244051	0.0497799	0.0111919	9.63984e-06	14306	rs1528479	A	G	genus Lachnoclostridiumgenus Lachnoclostridium|| id:ebi-a-GCST90017020	TRUE	reported	19.7834
ebi-a-GCST90017020	3	23037786	0.0511752	0.0106491	2.0268e-06	14306	rs615997	T	C	genus Lachnoclostridiumgenus Lachnoclostridium|| id:ebi-a-GCST90017020	TRUE	reported	23.0937
ebi-a-GCST90017020	3	177470032	0.0864203	0.0181565	1.58332e-06	14306	rs62285313	A	G	genus Lachnoclostridiumgenus Lachnoclostridium|| id:ebi-a-GCST90017020	TRUE	reported	22.6552
ebi-a-GCST90017020	3	66725825	0.078627	0.0175644	6.31379e-06	14306	rs1031599	T	G	genus Lachnoclostridiumgenus Lachnoclostridium|| id:ebi-a-GCST90017020	TRUE	reported	20.039
ebi-a-GCST90017020	4	38694566	-0.0864066	0.0192519	6.72048e-06	14306	rs3821998	C	A	genus Lachnoclostridiumgenus Lachnoclostridium|| id:ebi-a-GCST90017020	TRUE	reported	20.144
ebi-a-GCST90017020	8	59370320	0.0520267	0.011404	4.41754e-06	14306	rs4738679	A	G	genus Lachnoclostridiumgenus Lachnoclostridium|| id:ebi-a-GCST90017020	TRUE	reported	20.8132
ebi-a-GCST90017020	12	102046595	0.108075	0.0242022	5.97077e-06	14306	rs1997204	C	T	genus Lachnoclostridiumgenus Lachnoclostridium|| id:ebi-a-GCST90017020	TRUE	reported	19.9407
ebi-a-GCST90017020	16	27217620	0.0469989	0.0105971	9.17044e-06	14306	rs62028349	G	C	genus Lachnoclostridiumgenus Lachnoclostridium|| id:ebi-a-GCST90017020	TRUE	reported	19.6699
ebi-a-GCST90017020	17	46694541	0.117472	0.0268103	5.57763e-06	14306	rs72829893	G	T	genus Lachnoclostridiumgenus Lachnoclostridium|| id:ebi-a-GCST90017020	TRUE	reported	19.1984
ebi-a-GCST90017020	17	13816159	0.0886199	0.0194248	3.66522e-06	14306	rs78068103	A	G	genus Lachnoclostridiumgenus Lachnoclostridium|| id:ebi-a-GCST90017020	TRUE	reported	20.8137
ebi-a-GCST90017020	18	19743455	0.0746186	0.0180734	7.13724e-06	14306	rs2385421	A	G	genus Lachnoclostridiumgenus Lachnoclostridium|| id:ebi-a-GCST90017020	TRUE	reported	17.0457
ebi-a-GCST90017020	18	1053252	-0.0641288	0.0137974	3.75327e-06	14306	rs789029	C	T	genus Lachnoclostridiumgenus Lachnoclostridium|| id:ebi-a-GCST90017020	TRUE	reported	21.6029
ebi-a-GCST90017020	20	19300846	-0.0561715	0.0108174	2.43215e-07	14306	rs6112314	A	C	genus Lachnoclostridiumgenus Lachnoclostridium|| id:ebi-a-GCST90017020	TRUE	reported	26.9641
ebi-a-GCST90017021	1	118425334	-0.0553339	0.0120621	4.90671e-06	14306	rs9919338	G	C	genus Lachnospiraceae FCS020 groupgenus Lachnospiraceae FCS020 group|| id:ebi-a-GCST90017021	TRUE	reported	21.0444
ebi-a-GCST90017021	1	35328576	0.106101	0.0222904	2.15432e-06	14306	rs12078956	C	G	genus Lachnospiraceae FCS020 groupgenus Lachnospiraceae FCS020 group|| id:ebi-a-GCST90017021	TRUE	reported	22.657
ebi-a-GCST90017021	2	53946431	-0.116881	0.0246589	1.63422e-06	14306	rs72793667	A	G	genus Lachnospiraceae FCS020 groupgenus Lachnospiraceae FCS020 group|| id:ebi-a-GCST90017021	TRUE	reported	22.4668
ebi-a-GCST90017021	3	165996415	-0.0564927	0.0121736	3.91913e-06	14306	rs2862811	C	T	genus Lachnospiraceae FCS020 groupgenus Lachnospiraceae FCS020 group|| id:ebi-a-GCST90017021	TRUE	reported	21.5351
ebi-a-GCST90017021	4	165786478	-0.055381	0.0123659	7.47291e-06	14306	rs9308097	G	A	genus Lachnospiraceae FCS020 groupgenus Lachnospiraceae FCS020 group|| id:ebi-a-GCST90017021	TRUE	reported	20.0572
ebi-a-GCST90017021	4	166588085	-0.0666305	0.0141577	5.20811e-06	14306	rs2322265	C	T	genus Lachnospiraceae FCS020 groupgenus Lachnospiraceae FCS020 group|| id:ebi-a-GCST90017021	TRUE	reported	22.1493
ebi-a-GCST90017021	5	109403564	-0.108906	0.0242055	2.55452e-06	14306	rs113859143	G	C	genus Lachnospiraceae FCS020 groupgenus Lachnospiraceae FCS020 group|| id:ebi-a-GCST90017021	TRUE	reported	20.243
ebi-a-GCST90017021	6	71966268	0.0604208	0.0135965	8.98194e-06	14306	rs4452603	T	G	genus Lachnospiraceae FCS020 groupgenus Lachnospiraceae FCS020 group|| id:ebi-a-GCST90017021	TRUE	reported	19.7478
ebi-a-GCST90017021	8	121244406	-0.0568869	0.0121152	3.05626e-06	14306	rs10093861	G	A	genus Lachnospiraceae FCS020 groupgenus Lachnospiraceae FCS020 group|| id:ebi-a-GCST90017021	TRUE	reported	22.0477
ebi-a-GCST90017021	10	65563647	-0.0550587	0.0121847	6.55043e-06	14306	rs3999074	G	T	genus Lachnospiraceae FCS020 groupgenus Lachnospiraceae FCS020 group|| id:ebi-a-GCST90017021	TRUE	reported	20.4184
ebi-a-GCST90017021	10	44346094	-0.105963	0.0232501	5.59667e-06	14306	rs1254846	A	G	genus Lachnospiraceae FCS020 groupgenus Lachnospiraceae FCS020 group|| id:ebi-a-GCST90017021	TRUE	reported	20.7711
ebi-a-GCST90017021	11	3248876	-0.190615	0.0414403	2.62029e-06	14306	rs35035870	T	C	genus Lachnospiraceae FCS020 groupgenus Lachnospiraceae FCS020 group|| id:ebi-a-GCST90017021	TRUE	reported	21.1577
ebi-a-GCST90017021	13	40419314	-0.062804	0.0130744	1.38618e-06	14306	rs9788306	C	T	genus Lachnospiraceae FCS020 groupgenus Lachnospiraceae FCS020 group|| id:ebi-a-GCST90017021	TRUE	reported	23.0744
ebi-a-GCST90017021	16	23631307	0.125481	0.0259008	3.14826e-06	14306	rs369444	C	G	genus Lachnospiraceae FCS020 groupgenus Lachnospiraceae FCS020 group|| id:ebi-a-GCST90017021	TRUE	reported	23.4709
ebi-a-GCST90017021	19	17865305	0.200628	0.0449372	1.58161e-06	14306	rs1363769	C	T	genus Lachnospiraceae FCS020 groupgenus Lachnospiraceae FCS020 group|| id:ebi-a-GCST90017021	TRUE	reported	19.9329
ebi-a-GCST90017021	19	2571232	0.0679483	0.0133496	3.721e-07	14306	rs7249113	G	A	genus Lachnospiraceae FCS020 groupgenus Lachnospiraceae FCS020 group|| id:ebi-a-GCST90017021	TRUE	reported	25.9072
ebi-a-GCST90017022	1	234157721	0.115182	0.0246006	3.10592e-06	14306	rs12127733	G	A	genus Lachnospiraceae NC2004 groupgenus Lachnospiraceae NC2004 group|| id:ebi-a-GCST90017022	TRUE	reported	21.9219
ebi-a-GCST90017022	5	149544722	-0.0883469	0.0188397	3.32583e-06	14306	rs3756315	A	G	genus Lachnospiraceae NC2004 groupgenus Lachnospiraceae NC2004 group|| id:ebi-a-GCST90017022	TRUE	reported	21.9905
ebi-a-GCST90017022	6	22725908	-0.154739	0.0340372	9.74833e-06	14306	rs12208226	C	A	genus Lachnospiraceae NC2004 groupgenus Lachnospiraceae NC2004 group|| id:ebi-a-GCST90017022	TRUE	reported	20.6677
ebi-a-GCST90017022	9	29334137	0.102522	0.0226445	6.17234e-06	14306	rs1928659	T	C	genus Lachnospiraceae NC2004 groupgenus Lachnospiraceae NC2004 group|| id:ebi-a-GCST90017022	TRUE	reported	20.4979
ebi-a-GCST90017022	9	122239986	-0.0948806	0.0208369	5.34355e-06	14306	rs1331592	G	C	genus Lachnospiraceae NC2004 groupgenus Lachnospiraceae NC2004 group|| id:ebi-a-GCST90017022	TRUE	reported	20.7343
ebi-a-GCST90017022	13	76829562	0.0837206	0.0190318	9.05503e-06	14306	rs1929743	T	C	genus Lachnospiraceae NC2004 groupgenus Lachnospiraceae NC2004 group|| id:ebi-a-GCST90017022	TRUE	reported	19.3511
ebi-a-GCST90017022	13	47512191	-0.156365	0.0345372	6.03976e-06	14306	rs12863463	G	A	genus Lachnospiraceae NC2004 groupgenus Lachnospiraceae NC2004 group|| id:ebi-a-GCST90017022	TRUE	reported	20.4977
ebi-a-GCST90017022	17	21157406	-0.169687	0.0383169	9.13314e-06	14306	rs117467633	T	C	genus Lachnospiraceae NC2004 groupgenus Lachnospiraceae NC2004 group|| id:ebi-a-GCST90017022	TRUE	reported	19.6118
ebi-a-GCST90017022	18	58229086	-0.154631	0.0352194	5.61203e-06	14306	rs17067076	G	A	genus Lachnospiraceae NC2004 groupgenus Lachnospiraceae NC2004 group|| id:ebi-a-GCST90017022	TRUE	reported	19.2765
ebi-a-GCST90017022	20	5330700	0.0994748	0.0209139	2.92247e-06	14306	rs6116753	G	A	genus Lachnospiraceae NC2004 groupgenus Lachnospiraceae NC2004 group|| id:ebi-a-GCST90017022	TRUE	reported	22.6233
ebi-a-GCST90017023	3	172950553	0.0572304	0.0127279	7.36936e-06	14306	rs2861203	G	A	genus Lachnospiraceae ND3007 groupgenus Lachnospiraceae ND3007 group|| id:ebi-a-GCST90017023	TRUE	reported	20.2181
ebi-a-GCST90017023	4	7678735	-0.0636978	0.0142041	4.47806e-06	14306	rs13110238	C	G	genus Lachnospiraceae ND3007 groupgenus Lachnospiraceae ND3007 group|| id:ebi-a-GCST90017023	TRUE	reported	20.1104
ebi-a-GCST90017023	10	14137663	-0.0647067	0.014797	8.71686e-06	14306	rs72776675	T	C	genus Lachnospiraceae ND3007 groupgenus Lachnospiraceae ND3007 group|| id:ebi-a-GCST90017023	TRUE	reported	19.1228
ebi-a-GCST90017023	16	1100633	-0.0561864	0.0115984	1.24882e-06	14306	rs9932954	A	G	genus Lachnospiraceae ND3007 groupgenus Lachnospiraceae ND3007 group|| id:ebi-a-GCST90017023	TRUE	reported	23.4675
ebi-a-GCST90017024	1	54578401	-0.0520656	0.0109082	1.78201e-06	14306	rs954878	A	G	genus Lachnospiraceae NK4A136 groupgenus Lachnospiraceae NK4A136 group|| id:ebi-a-GCST90017024	TRUE	reported	22.7822
ebi-a-GCST90017024	3	55181375	-0.0492283	0.0109388	7.05424e-06	14306	rs4955932	T	C	genus Lachnospiraceae NK4A136 groupgenus Lachnospiraceae NK4A136 group|| id:ebi-a-GCST90017024	TRUE	reported	20.253
ebi-a-GCST90017024	3	190415145	-0.230542	0.0483465	2.77389e-06	14306	rs7616165	G	T	genus Lachnospiraceae NK4A136 groupgenus Lachnospiraceae NK4A136 group|| id:ebi-a-GCST90017024	TRUE	reported	22.7389
ebi-a-GCST90017024	3	161749981	-0.22973	0.0499776	2.93089e-06	14306	rs76193507	A	G	genus Lachnospiraceae NK4A136 groupgenus Lachnospiraceae NK4A136 group|| id:ebi-a-GCST90017024	TRUE	reported	21.1293
ebi-a-GCST90017024	5	90289997	0.0936162	0.0207982	9.45388e-06	14306	rs59805249	T	C	genus Lachnospiraceae NK4A136 groupgenus Lachnospiraceae NK4A136 group|| id:ebi-a-GCST90017024	TRUE	reported	20.2605
ebi-a-GCST90017024	5	6116659	-0.0513831	0.0108094	2.12197e-06	14306	rs160061	G	A	genus Lachnospiraceae NK4A136 groupgenus Lachnospiraceae NK4A136 group|| id:ebi-a-GCST90017024	TRUE	reported	22.5963
ebi-a-GCST90017024	7	8497922	0.0487709	0.0109614	9.08113e-06	14306	rs10952110	G	T	genus Lachnospiraceae NK4A136 groupgenus Lachnospiraceae NK4A136 group|| id:ebi-a-GCST90017024	TRUE	reported	19.7965
ebi-a-GCST90017024	8	84735080	0.0508285	0.0110591	9.34329e-06	14306	rs28540839	A	C	genus Lachnospiraceae NK4A136 groupgenus Lachnospiraceae NK4A136 group|| id:ebi-a-GCST90017024	TRUE	reported	21.1239
ebi-a-GCST90017024	8	4842929	-0.0714756	0.0151703	3.57084e-06	14306	rs7832116	A	G	genus Lachnospiraceae NK4A136 groupgenus Lachnospiraceae NK4A136 group|| id:ebi-a-GCST90017024	TRUE	reported	22.1987
ebi-a-GCST90017024	10	62175024	0.0499621	0.0109693	5.26914e-06	14306	rs7073658	G	T	genus Lachnospiraceae NK4A136 groupgenus Lachnospiraceae NK4A136 group|| id:ebi-a-GCST90017024	TRUE	reported	20.7455
ebi-a-GCST90017024	11	3922055	0.0573168	0.0115466	8.0423e-07	14306	rs12362320	G	C	genus Lachnospiraceae NK4A136 groupgenus Lachnospiraceae NK4A136 group|| id:ebi-a-GCST90017024	TRUE	reported	24.6408
ebi-a-GCST90017024	14	100177681	-0.0549104	0.0115385	2.36777e-06	14306	rs68104925	T	C	genus Lachnospiraceae NK4A136 groupgenus Lachnospiraceae NK4A136 group|| id:ebi-a-GCST90017024	TRUE	reported	22.647
ebi-a-GCST90017024	17	30016653	0.0599578	0.0134693	5.61423e-06	14306	rs2880566	T	C	genus Lachnospiraceae NK4A136 groupgenus Lachnospiraceae NK4A136 group|| id:ebi-a-GCST90017024	TRUE	reported	19.8153
ebi-a-GCST90017024	17	35240097	-0.0524615	0.0116758	5.06512e-06	14306	rs11263806	A	G	genus Lachnospiraceae NK4A136 groupgenus Lachnospiraceae NK4A136 group|| id:ebi-a-GCST90017024	TRUE	reported	20.1887
ebi-a-GCST90017024	19	21806125	0.0902532	0.0199652	5.83042e-06	14306	rs12611395	G	A	genus Lachnospiraceae NK4A136 groupgenus Lachnospiraceae NK4A136 group|| id:ebi-a-GCST90017024	TRUE	reported	20.4352
ebi-a-GCST90017024	19	51256120	-0.10758	0.0229884	3.57256e-06	14306	rs73044693	A	G	genus Lachnospiraceae NK4A136 groupgenus Lachnospiraceae NK4A136 group|| id:ebi-a-GCST90017024	TRUE	reported	21.9001
ebi-a-GCST90017025	1	53773248	-0.118868	0.0259753	3.38174e-06	14306	rs78848836	A	G	genus Lachnospiraceae UCG001genus Lachnospiraceae UCG001|| id:ebi-a-GCST90017025	TRUE	reported	20.9415
ebi-a-GCST90017025	1	166199362	0.117095	0.02591	7.39861e-06	14306	rs12131224	C	T	genus Lachnospiraceae UCG001genus Lachnospiraceae UCG001|| id:ebi-a-GCST90017025	TRUE	reported	20.4241
ebi-a-GCST90017025	1	82384407	0.0751466	0.0153934	1.10647e-06	14306	rs2050911	G	A	genus Lachnospiraceae UCG001genus Lachnospiraceae UCG001|| id:ebi-a-GCST90017025	TRUE	reported	23.8314
ebi-a-GCST90017025	1	108102470	-0.087088	0.0197008	8.27428e-06	14306	rs79476906	T	A	genus Lachnospiraceae UCG001genus Lachnospiraceae UCG001|| id:ebi-a-GCST90017025	TRUE	reported	19.5411
ebi-a-GCST90017025	3	42568440	0.0784637	0.0144768	7.16556e-08	14306	rs437876	T	C	genus Lachnospiraceae UCG001genus Lachnospiraceae UCG001|| id:ebi-a-GCST90017025	TRUE	reported	29.376
ebi-a-GCST90017025	3	148269083	-0.0970258	0.0181807	1.45589e-07	14306	rs985416	T	C	genus Lachnospiraceae UCG001genus Lachnospiraceae UCG001|| id:ebi-a-GCST90017025	TRUE	reported	28.4809
ebi-a-GCST90017025	6	145006780	0.107801	0.0229777	3.46785e-06	14306	rs9403580	C	T	genus Lachnospiraceae UCG001genus Lachnospiraceae UCG001|| id:ebi-a-GCST90017025	TRUE	reported	22.0106
ebi-a-GCST90017025	7	96965504	-0.0748504	0.0165681	5.87503e-06	14306	rs62496417	T	G	genus Lachnospiraceae UCG001genus Lachnospiraceae UCG001|| id:ebi-a-GCST90017025	TRUE	reported	20.41
ebi-a-GCST90017025	8	56839500	-0.0784757	0.0177648	9.48135e-06	14306	rs7341608	T	C	genus Lachnospiraceae UCG001genus Lachnospiraceae UCG001|| id:ebi-a-GCST90017025	TRUE	reported	19.5142
ebi-a-GCST90017025	9	14477851	-0.107898	0.0232346	3.10506e-06	14306	rs573933	T	C	genus Lachnospiraceae UCG001genus Lachnospiraceae UCG001|| id:ebi-a-GCST90017025	TRUE	reported	21.5653
ebi-a-GCST90017025	9	7273249	-0.0683706	0.0143691	1.71502e-06	14306	rs10815577	C	G	genus Lachnospiraceae UCG001genus Lachnospiraceae UCG001|| id:ebi-a-GCST90017025	TRUE	reported	22.6402
ebi-a-GCST90017025	12	56256262	0.0761893	0.0170127	7.55962e-06	14306	rs2371284	C	T	genus Lachnospiraceae UCG001genus Lachnospiraceae UCG001|| id:ebi-a-GCST90017025	TRUE	reported	20.0559
ebi-a-GCST90017025	14	21455973	-0.0681973	0.0149831	6.08597e-06	14306	rs4981345	T	C	genus Lachnospiraceae UCG001genus Lachnospiraceae UCG001|| id:ebi-a-GCST90017025	TRUE	reported	20.7172
ebi-a-GCST90017025	16	79092359	0.168045	0.0382637	3.3335e-06	14306	rs74034332	G	A	genus Lachnospiraceae UCG001genus Lachnospiraceae UCG001|| id:ebi-a-GCST90017025	TRUE	reported	19.2876
ebi-a-GCST90017025	17	36155074	-0.0816269	0.01838	9.01675e-06	14306	rs7213933	T	A	genus Lachnospiraceae UCG001genus Lachnospiraceae UCG001|| id:ebi-a-GCST90017025	TRUE	reported	19.7231
ebi-a-GCST90017025	19	13962924	0.0892098	0.0197665	8.04211e-06	14306	rs8104225	A	G	genus Lachnospiraceae UCG001genus Lachnospiraceae UCG001|| id:ebi-a-GCST90017025	TRUE	reported	20.3688
ebi-a-GCST90017026	1	240359089	0.062197	0.0125685	8.64868e-07	14306	rs12747809	A	G	genus Lachnospiraceae UCG004genus Lachnospiraceae UCG004|| id:ebi-a-GCST90017026	TRUE	reported	24.4891
ebi-a-GCST90017026	1	65990422	0.05436	0.011947	5.56775e-06	14306	rs6656451	T	C	genus Lachnospiraceae UCG004genus Lachnospiraceae UCG004|| id:ebi-a-GCST90017026	TRUE	reported	20.7034
ebi-a-GCST90017026	1	105287469	0.133104	0.0303566	7.07375e-06	14306	rs12072562	T	C	genus Lachnospiraceae UCG004genus Lachnospiraceae UCG004|| id:ebi-a-GCST90017026	TRUE	reported	19.2254
ebi-a-GCST90017026	2	49904589	-0.0577091	0.0118338	1.20812e-06	14306	rs2882478	G	A	genus Lachnospiraceae UCG004genus Lachnospiraceae UCG004|| id:ebi-a-GCST90017026	TRUE	reported	23.7815
ebi-a-GCST90017026	3	70592215	0.0648288	0.0140126	4.51742e-06	14306	rs11128180	A	G	genus Lachnospiraceae UCG004genus Lachnospiraceae UCG004|| id:ebi-a-GCST90017026	TRUE	reported	21.4042
ebi-a-GCST90017026	3	154242406	0.108441	0.023825	5.77218e-06	14306	rs7629954	A	G	genus Lachnospiraceae UCG004genus Lachnospiraceae UCG004|| id:ebi-a-GCST90017026	TRUE	reported	20.7167
ebi-a-GCST90017026	4	183247601	0.0548397	0.0120844	6.30406e-06	14306	rs2726805	A	G	genus Lachnospiraceae UCG004genus Lachnospiraceae UCG004|| id:ebi-a-GCST90017026	TRUE	reported	20.594
ebi-a-GCST90017026	6	14817584	0.0799088	0.017766	6.28463e-06	14306	rs233486	G	A	genus Lachnospiraceae UCG004genus Lachnospiraceae UCG004|| id:ebi-a-GCST90017026	TRUE	reported	20.2307
ebi-a-GCST90017026	6	81318836	0.0542433	0.0118188	4.77079e-06	14306	rs2444793	T	C	genus Lachnospiraceae UCG004genus Lachnospiraceae UCG004|| id:ebi-a-GCST90017026	TRUE	reported	21.0642
ebi-a-GCST90017026	7	71303007	0.0554351	0.0118375	2.98078e-06	14306	rs12673420	G	A	genus Lachnospiraceae UCG004genus Lachnospiraceae UCG004|| id:ebi-a-GCST90017026	TRUE	reported	21.9306
ebi-a-GCST90017026	12	24572337	-0.109724	0.024221	4.86508e-06	14306	rs35182105	A	G	genus Lachnospiraceae UCG004genus Lachnospiraceae UCG004|| id:ebi-a-GCST90017026	TRUE	reported	20.522
ebi-a-GCST90017026	13	51292902	-0.0901399	0.0199712	9.83853e-06	14306	rs2706242	G	C	genus Lachnospiraceae UCG004genus Lachnospiraceae UCG004|| id:ebi-a-GCST90017026	TRUE	reported	20.3716
ebi-a-GCST90017026	14	40536481	-0.0579792	0.0125229	4.3395e-06	14306	rs12894272	G	A	genus Lachnospiraceae UCG004genus Lachnospiraceae UCG004|| id:ebi-a-GCST90017026	TRUE	reported	21.4355
ebi-a-GCST90017027	1	90818872	-0.117029	0.0243085	1.4003e-06	14306	rs10801803	G	A	genus Lachnospiraceae UCG008genus Lachnospiraceae UCG008|| id:ebi-a-GCST90017027	TRUE	reported	23.1777
ebi-a-GCST90017027	2	228100140	0.102292	0.0212319	1.58891e-06	14306	rs62277846	C	T	genus Lachnospiraceae UCG008genus Lachnospiraceae UCG008|| id:ebi-a-GCST90017027	TRUE	reported	23.2116
ebi-a-GCST90017027	2	168628871	-0.0798769	0.0168846	2.29166e-06	14306	rs13024781	T	C	genus Lachnospiraceae UCG008genus Lachnospiraceae UCG008|| id:ebi-a-GCST90017027	TRUE	reported	22.38
ebi-a-GCST90017027	3	100496680	-0.121162	0.0233467	2.4134e-07	14306	rs9873555	G	C	genus Lachnospiraceae UCG008genus Lachnospiraceae UCG008|| id:ebi-a-GCST90017027	TRUE	reported	26.9328
ebi-a-GCST90017027	4	114220647	-0.0845848	0.0170693	7.68192e-07	14306	rs67078837	T	C	genus Lachnospiraceae UCG008genus Lachnospiraceae UCG008|| id:ebi-a-GCST90017027	TRUE	reported	24.5558
ebi-a-GCST90017027	6	81214803	-0.110443	0.0235801	2.85825e-06	14306	rs57091572	A	G	genus Lachnospiraceae UCG008genus Lachnospiraceae UCG008|| id:ebi-a-GCST90017027	TRUE	reported	21.9374
ebi-a-GCST90017027	8	23071054	0.0886512	0.0199045	6.92054e-06	14306	rs57254474	G	A	genus Lachnospiraceae UCG008genus Lachnospiraceae UCG008|| id:ebi-a-GCST90017027	TRUE	reported	19.8366
ebi-a-GCST90017027	11	74391775	-0.0974344	0.0181279	9.34932e-08	14306	rs10793103	T	C	genus Lachnospiraceae UCG008genus Lachnospiraceae UCG008|| id:ebi-a-GCST90017027	TRUE	reported	28.8888
ebi-a-GCST90017027	11	19572557	-0.0973842	0.0194791	7.68652e-07	14306	rs10741777	T	C	genus Lachnospiraceae UCG008genus Lachnospiraceae UCG008|| id:ebi-a-GCST90017027	TRUE	reported	24.9942
ebi-a-GCST90017027	12	129539818	0.179838	0.0393797	6.34118e-06	14306	rs61944774	A	G	genus Lachnospiraceae UCG008genus Lachnospiraceae UCG008|| id:ebi-a-GCST90017027	TRUE	reported	20.8554
ebi-a-GCST90017027	15	31697284	0.136523	0.0303128	9.83196e-06	14306	rs75356640	G	A	genus Lachnospiraceae UCG008genus Lachnospiraceae UCG008|| id:ebi-a-GCST90017027	TRUE	reported	20.2843
ebi-a-GCST90017027	16	84992314	0.112064	0.0228369	1.80992e-06	14306	rs955844	A	C	genus Lachnospiraceae UCG008genus Lachnospiraceae UCG008|| id:ebi-a-GCST90017027	TRUE	reported	24.0801
ebi-a-GCST90017028	1	224897491	0.111884	0.0238893	2.5765e-06	14306	rs72761829	A	T	genus Lachnospiraceae UCG010genus Lachnospiraceae UCG010|| id:ebi-a-GCST90017028	TRUE	reported	21.9346
ebi-a-GCST90017028	2	185862591	0.222263	0.0486425	5.68434e-06	14306	rs72894957	G	A	genus Lachnospiraceae UCG010genus Lachnospiraceae UCG010|| id:ebi-a-GCST90017028	TRUE	reported	20.8787
ebi-a-GCST90017028	5	8146371	0.0779543	0.0171865	7.48411e-06	14306	rs336138	G	T	genus Lachnospiraceae UCG010genus Lachnospiraceae UCG010|| id:ebi-a-GCST90017028	TRUE	reported	20.5734
ebi-a-GCST90017028	6	84772845	-0.0702357	0.015706	7.84603e-06	14306	rs17730011	G	A	genus Lachnospiraceae UCG010genus Lachnospiraceae UCG010|| id:ebi-a-GCST90017028	TRUE	reported	19.9979
ebi-a-GCST90017028	7	81410263	0.0572001	0.0127043	7.63062e-06	14306	rs4576377	C	A	genus Lachnospiraceae UCG010genus Lachnospiraceae UCG010|| id:ebi-a-GCST90017028	TRUE	reported	20.2718
ebi-a-GCST90017028	9	85576178	-0.0684038	0.0156562	9.17318e-06	14306	rs2153460	A	T	genus Lachnospiraceae UCG010genus Lachnospiraceae UCG010|| id:ebi-a-GCST90017028	TRUE	reported	19.0892
ebi-a-GCST90017028	9	92267239	0.0657686	0.0139569	2.70321e-06	14306	rs12346653	C	T	genus Lachnospiraceae UCG010genus Lachnospiraceae UCG010|| id:ebi-a-GCST90017028	TRUE	reported	22.2054
ebi-a-GCST90017028	10	83848397	0.126592	0.024345	4.68954e-07	14306	rs11192447	A	G	genus Lachnospiraceae UCG010genus Lachnospiraceae UCG010|| id:ebi-a-GCST90017028	TRUE	reported	27.0391
ebi-a-GCST90017028	14	29872341	0.0867262	0.0183477	3.19007e-06	14306	rs74315802	G	T	genus Lachnospiraceae UCG010genus Lachnospiraceae UCG010|| id:ebi-a-GCST90017028	TRUE	reported	22.3428
ebi-a-GCST90017028	19	42586245	-0.10453	0.0230253	4.23975e-06	14306	rs10414815	C	T	genus Lachnospiraceae UCG010genus Lachnospiraceae UCG010|| id:ebi-a-GCST90017028	TRUE	reported	20.6097
ebi-a-GCST90017028	21	33193567	0.0562148	0.0127763	9.91996e-06	14306	rs2833528	T	C	genus Lachnospiraceae UCG010genus Lachnospiraceae UCG010|| id:ebi-a-GCST90017028	TRUE	reported	19.3594
ebi-a-GCST90017028	21	44079875	0.0655062	0.0131994	9.96369e-07	14306	rs9981767	A	C	genus Lachnospiraceae UCG010genus Lachnospiraceae UCG010|| id:ebi-a-GCST90017028	TRUE	reported	24.6295
ebi-a-GCST90017029	2	57701660	-0.051823	0.0110697	2.9282e-06	14306	rs56791201	C	T	genus Lachnospiragenus Lachnospira|| id:ebi-a-GCST90017029	TRUE	reported	21.9166
ebi-a-GCST90017030	1	18501459	-0.183147	0.038148	1.27809e-06	14306	rs16861661	G	A	genus Lactobacillusgenus Lactobacillus|| id:ebi-a-GCST90017030	TRUE	reported	23.0492
ebi-a-GCST90017030	2	28903275	-0.0852686	0.0176504	1.59199e-06	14306	rs11674854	C	T	genus Lactobacillusgenus Lactobacillus|| id:ebi-a-GCST90017030	TRUE	reported	23.3383
ebi-a-GCST90017030	2	199312684	-0.0805447	0.0177429	8.96314e-06	14306	rs12693845	C	T	genus Lactobacillusgenus Lactobacillus|| id:ebi-a-GCST90017030	TRUE	reported	20.6075
ebi-a-GCST90017030	2	135755629	0.0804001	0.0178207	4.93106e-06	14306	rs1530559	G	A	genus Lactobacillusgenus Lactobacillus|| id:ebi-a-GCST90017030	TRUE	reported	20.3547
ebi-a-GCST90017030	3	173151665	-0.219886	0.0475759	7.32706e-06	14306	rs77478751	A	G	genus Lactobacillusgenus Lactobacillus|| id:ebi-a-GCST90017030	TRUE	reported	21.361
ebi-a-GCST90017030	4	109896462	0.187692	0.0394585	2.24383e-06	14306	rs62314653	C	A	genus Lactobacillusgenus Lactobacillus|| id:ebi-a-GCST90017030	TRUE	reported	22.6261
ebi-a-GCST90017030	6	151027636	0.139784	0.0310414	6.83439e-06	14306	rs75127669	C	A	genus Lactobacillusgenus Lactobacillus|| id:ebi-a-GCST90017030	TRUE	reported	20.2783
ebi-a-GCST90017030	8	69010103	-0.079195	0.0171791	4.24766e-06	14306	rs768253	T	G	genus Lactobacillusgenus Lactobacillus|| id:ebi-a-GCST90017030	TRUE	reported	21.2518
ebi-a-GCST90017030	13	23834968	-0.107134	0.0221883	3.12097e-06	14306	rs7399658	G	A	genus Lactobacillusgenus Lactobacillus|| id:ebi-a-GCST90017030	TRUE	reported	23.3135
ebi-a-GCST90017030	16	73890910	0.0815092	0.0169441	1.40618e-06	14306	rs328312	T	A	genus Lactobacillusgenus Lactobacillus|| id:ebi-a-GCST90017030	TRUE	reported	23.1407
ebi-a-GCST90017030	19	6928017	0.0985077	0.0203229	9.71673e-07	14306	rs921925	A	C	genus Lactobacillusgenus Lactobacillus|| id:ebi-a-GCST90017030	TRUE	reported	23.4947
ebi-a-GCST90017030	20	54192992	-0.0801344	0.017149	3.29041e-06	14306	rs6092149	A	T	genus Lactobacillusgenus Lactobacillus|| id:ebi-a-GCST90017030	TRUE	reported	21.8354
ebi-a-GCST90017031	1	116887742	0.200758	0.0442121	6.1776e-06	14306	rs6674304	C	T	genus Lactococcusgenus Lactococcus|| id:ebi-a-GCST90017031	TRUE	reported	20.6188
ebi-a-GCST90017031	2	54114864	-0.199221	0.0430969	1.39592e-06	14306	rs2293361	C	T	genus Lactococcusgenus Lactococcus|| id:ebi-a-GCST90017031	TRUE	reported	21.3687
ebi-a-GCST90017031	2	31266049	0.108423	0.0239978	6.6083e-06	14306	rs12621813	G	A	genus Lactococcusgenus Lactococcus|| id:ebi-a-GCST90017031	TRUE	reported	20.4127
ebi-a-GCST90017031	7	14650221	0.191857	0.0424761	6.28608e-06	14306	rs17168302	G	A	genus Lactococcusgenus Lactococcus|| id:ebi-a-GCST90017031	TRUE	reported	20.4017
ebi-a-GCST90017031	10	71518643	0.146426	0.0307367	2.36211e-06	14306	rs55910161	C	T	genus Lactococcusgenus Lactococcus|| id:ebi-a-GCST90017031	TRUE	reported	22.6946
ebi-a-GCST90017031	12	113161438	0.114599	0.023839	2.06144e-06	14306	rs4766997	C	T	genus Lactococcusgenus Lactococcus|| id:ebi-a-GCST90017031	TRUE	reported	23.1092
ebi-a-GCST90017031	13	113472525	-0.104232	0.0230786	4.44723e-06	14306	rs7992246	C	T	genus Lactococcusgenus Lactococcus|| id:ebi-a-GCST90017031	TRUE	reported	20.3978
ebi-a-GCST90017031	17	2699935	0.13671	0.0274694	1.26561e-06	14306	rs123059	C	T	genus Lactococcusgenus Lactococcus|| id:ebi-a-GCST90017031	TRUE	reported	24.7686
ebi-a-GCST90017031	18	64699550	0.122294	0.0228976	8.95035e-08	14306	rs34757988	G	C	genus Lactococcusgenus Lactococcus|| id:ebi-a-GCST90017031	TRUE	reported	28.5253
ebi-a-GCST90017031	19	28767353	-0.118306	0.024522	1.28677e-06	14306	rs10417872	G	T	genus Lactococcusgenus Lactococcus|| id:ebi-a-GCST90017031	TRUE	reported	23.2756
ebi-a-GCST90017031	22	31532568	-0.140799	0.027582	4.36878e-07	14306	rs757872	C	G	genus Lactococcusgenus Lactococcus|| id:ebi-a-GCST90017031	TRUE	reported	26.0584
ebi-a-GCST90017032	1	58441860	-0.0935456	0.0193174	2.02428e-06	14306	rs1187983	C	T	genus Marvinbryantiagenus Marvinbryantia|| id:ebi-a-GCST90017032	TRUE	reported	23.4504
ebi-a-GCST90017032	1	211400180	0.0679323	0.015012	5.02736e-06	14306	rs3125832	A	C	genus Marvinbryantiagenus Marvinbryantia|| id:ebi-a-GCST90017032	TRUE	reported	20.4774
ebi-a-GCST90017032	3	166039765	-0.0634861	0.0136323	3.11279e-06	14306	rs2863363	G	A	genus Marvinbryantiagenus Marvinbryantia|| id:ebi-a-GCST90017032	TRUE	reported	21.688
ebi-a-GCST90017032	6	132881664	-0.0649396	0.0131146	7.25371e-07	14306	rs2842896	C	T	genus Marvinbryantiagenus Marvinbryantia|| id:ebi-a-GCST90017032	TRUE	reported	24.5194
ebi-a-GCST90017032	10	12516924	0.0840769	0.0167551	6.28449e-07	14306	rs2724813	G	A	genus Marvinbryantiagenus Marvinbryantia|| id:ebi-a-GCST90017032	TRUE	reported	25.1802
ebi-a-GCST90017032	11	79518683	-0.126354	0.0272212	3.25912e-06	14306	rs72948274	A	C	genus Marvinbryantiagenus Marvinbryantia|| id:ebi-a-GCST90017032	TRUE	reported	21.5458
ebi-a-GCST90017032	11	45826561	0.124426	0.0248431	1.01163e-06	14306	rs61884471	G	A	genus Marvinbryantiagenus Marvinbryantia|| id:ebi-a-GCST90017032	TRUE	reported	25.0848
ebi-a-GCST90017032	13	86079090	0.119479	0.0271688	7.80171e-06	14306	rs11620597	T	C	genus Marvinbryantiagenus Marvinbryantia|| id:ebi-a-GCST90017032	TRUE	reported	19.3394
ebi-a-GCST90017032	14	21577837	-0.0952415	0.0216699	6.58082e-06	14306	rs8006832	G	T	genus Marvinbryantiagenus Marvinbryantia|| id:ebi-a-GCST90017032	TRUE	reported	19.317
ebi-a-GCST90017032	16	5938448	-0.060618	0.0131551	4.14753e-06	14306	rs11645029	G	C	genus Marvinbryantiagenus Marvinbryantia|| id:ebi-a-GCST90017032	TRUE	reported	21.2332
ebi-a-GCST90017032	18	46255637	0.059681	0.0132289	6.60374e-06	14306	rs12963345	C	G	genus Marvinbryantiagenus Marvinbryantia|| id:ebi-a-GCST90017032	TRUE	reported	20.3528
ebi-a-GCST90017032	19	4542097	0.118845	0.0268423	6.86294e-06	14306	rs146541147	G	A	genus Marvinbryantiagenus Marvinbryantia|| id:ebi-a-GCST90017032	TRUE	reported	19.603
ebi-a-GCST90017033	2	125440268	0.112811	0.0239106	3.08546e-06	14306	rs10202904	G	T	genus Methanobrevibactergenus Methanobrevibacter|| id:ebi-a-GCST90017033	TRUE	reported	22.2598
ebi-a-GCST90017033	3	15053083	-0.188956	0.0419905	8.04896e-06	14306	rs6776814	T	C	genus Methanobrevibactergenus Methanobrevibacter|| id:ebi-a-GCST90017033	TRUE	reported	20.2497
ebi-a-GCST90017033	4	104418307	0.214213	0.0456045	3.81566e-06	14306	rs894996	C	A	genus Methanobrevibactergenus Methanobrevibacter|| id:ebi-a-GCST90017033	TRUE	reported	22.0636
ebi-a-GCST90017033	10	112266046	0.115197	0.0255492	7.61377e-06	14306	rs1334944	T	C	genus Methanobrevibactergenus Methanobrevibacter|| id:ebi-a-GCST90017033	TRUE	reported	20.3295
ebi-a-GCST90017033	11	89349287	0.113013	0.0254343	7.03105e-06	14306	rs11018665	A	T	genus Methanobrevibactergenus Methanobrevibacter|| id:ebi-a-GCST90017033	TRUE	reported	19.7432
ebi-a-GCST90017033	13	41963791	0.222849	0.0454319	1.07552e-06	14306	rs76029318	T	C	genus Methanobrevibactergenus Methanobrevibacter|| id:ebi-a-GCST90017033	TRUE	reported	24.0602
ebi-a-GCST90017033	15	31516919	-0.109639	0.0247979	9.28282e-06	14306	rs4779844	C	G	genus Methanobrevibactergenus Methanobrevibacter|| id:ebi-a-GCST90017033	TRUE	reported	19.5479
ebi-a-GCST90017033	19	52925820	0.135628	0.0308139	9.73823e-06	14306	rs4802933	G	A	genus Methanobrevibactergenus Methanobrevibacter|| id:ebi-a-GCST90017033	TRUE	reported	19.3734
ebi-a-GCST90017034	4	11907559	-0.0881922	0.0194146	6.05954e-06	14306	rs6856150	A	G	genus Odoribactergenus Odoribacter|| id:ebi-a-GCST90017034	TRUE	reported	20.635
ebi-a-GCST90017034	8	1266824	-0.0577795	0.0125389	3.67443e-06	14306	rs10093869	A	G	genus Odoribactergenus Odoribacter|| id:ebi-a-GCST90017034	TRUE	reported	21.2338
ebi-a-GCST90017034	8	69677480	0.121449	0.0264106	9.48681e-06	14306	rs74553962	T	G	genus Odoribactergenus Odoribacter|| id:ebi-a-GCST90017034	TRUE	reported	21.1462
ebi-a-GCST90017034	11	6848360	0.0999781	0.0223785	8.85054e-06	14306	rs16918425	A	T	genus Odoribactergenus Odoribacter|| id:ebi-a-GCST90017034	TRUE	reported	19.9594
ebi-a-GCST90017034	12	67655943	-0.133489	0.0268526	6.56251e-07	14306	rs77779484	G	A	genus Odoribactergenus Odoribacter|| id:ebi-a-GCST90017034	TRUE	reported	24.7126
ebi-a-GCST90017034	14	70944224	-0.0726896	0.0161372	3.68036e-06	14306	rs28417404	A	G	genus Odoribactergenus Odoribacter|| id:ebi-a-GCST90017034	TRUE	reported	20.2903
ebi-a-GCST90017034	15	58063881	0.0618294	0.0118887	2.07625e-07	14306	rs503751	C	G	genus Odoribactergenus Odoribacter|| id:ebi-a-GCST90017034	TRUE	reported	27.0471
ebi-a-GCST90017034	17	46763962	-0.0576329	0.0129154	6.02698e-06	14306	rs4793970	A	G	genus Odoribactergenus Odoribacter|| id:ebi-a-GCST90017034	TRUE	reported	19.9125
ebi-a-GCST90017034	19	49523088	-0.0550695	0.0121164	6.5793e-06	14306	rs10423795	T	C	genus Odoribactergenus Odoribacter|| id:ebi-a-GCST90017034	TRUE	reported	20.6574
ebi-a-GCST90017035	1	179629191	0.108044	0.023638	5.32023e-06	14306	rs7540303	C	T	genus Olsenellagenus Olsenella|| id:ebi-a-GCST90017035	TRUE	reported	20.892
ebi-a-GCST90017035	1	231960352	0.111131	0.0237218	3.43202e-06	14306	rs2759329	A	G	genus Olsenellagenus Olsenella|| id:ebi-a-GCST90017035	TRUE	reported	21.947
ebi-a-GCST90017035	1	247642270	-0.223604	0.0482391	3.87044e-06	14306	rs35225860	A	G	genus Olsenellagenus Olsenella|| id:ebi-a-GCST90017035	TRUE	reported	21.4863
ebi-a-GCST90017035	2	150077190	-0.108148	0.0236848	4.85501e-06	14306	rs1035588	A	G	genus Olsenellagenus Olsenella|| id:ebi-a-GCST90017035	TRUE	reported	20.8496
ebi-a-GCST90017035	4	174810498	-0.104783	0.0231343	6.43724e-06	14306	rs61090148	A	G	genus Olsenellagenus Olsenella|| id:ebi-a-GCST90017035	TRUE	reported	20.5149
ebi-a-GCST90017035	6	10422207	0.119966	0.0268645	7.2835e-06	14306	rs9460691	C	A	genus Olsenellagenus Olsenella|| id:ebi-a-GCST90017035	TRUE	reported	19.9415
ebi-a-GCST90017035	9	21884425	-0.249079	0.0520814	2.95291e-06	14306	rs72691585	C	A	genus Olsenellagenus Olsenella|| id:ebi-a-GCST90017035	TRUE	reported	22.8723
ebi-a-GCST90017035	10	10777085	0.140434	0.0295602	2.19842e-06	14306	rs17148768	G	A	genus Olsenellagenus Olsenella|| id:ebi-a-GCST90017035	TRUE	reported	22.5699
ebi-a-GCST90017035	17	59632873	0.106529	0.0240379	9.70085e-06	14306	rs8066522	A	G	genus Olsenellagenus Olsenella|| id:ebi-a-GCST90017035	TRUE	reported	19.6401
ebi-a-GCST90017035	19	4925018	-0.19943	0.0407033	1.1882e-06	14306	rs62112538	C	T	genus Olsenellagenus Olsenella|| id:ebi-a-GCST90017035	TRUE	reported	24.0061
ebi-a-GCST90017035	20	19969568	0.122938	0.0269928	4.48456e-06	14306	rs6046522	C	T	genus Olsenellagenus Olsenella|| id:ebi-a-GCST90017035	TRUE	reported	20.7432
ebi-a-GCST90017036	1	184942671	0.0749553	0.0152632	9.16326e-07	14306	rs234108	A	G	genus Oscillibactergenus Oscillibacter|| id:ebi-a-GCST90017036	TRUE	reported	24.1165
ebi-a-GCST90017036	2	179457147	0.0988765	0.0208795	3.07822e-06	14306	rs16866406	A	G	genus Oscillibactergenus Oscillibacter|| id:ebi-a-GCST90017036	TRUE	reported	22.4257
ebi-a-GCST90017036	4	3656291	0.121589	0.0259612	4.09383e-06	14306	rs12649930	T	G	genus Oscillibactergenus Oscillibacter|| id:ebi-a-GCST90017036	TRUE	reported	21.9351
ebi-a-GCST90017036	6	28580593	0.0744662	0.0151081	9.92247e-07	14306	rs9393920	G	A	genus Oscillibactergenus Oscillibacter|| id:ebi-a-GCST90017036	TRUE	reported	24.294
ebi-a-GCST90017036	6	36931994	0.0855032	0.018693	6.20955e-06	14306	rs6901560	C	G	genus Oscillibactergenus Oscillibacter|| id:ebi-a-GCST90017036	TRUE	reported	20.9222
ebi-a-GCST90017036	8	11116314	-0.0824934	0.0180457	4.94299e-06	14306	rs11990279	T	C	genus Oscillibactergenus Oscillibacter|| id:ebi-a-GCST90017036	TRUE	reported	20.8973
ebi-a-GCST90017036	8	21598077	0.0711323	0.0152261	3.20826e-06	14306	rs4506202	G	A	genus Oscillibactergenus Oscillibacter|| id:ebi-a-GCST90017036	TRUE	reported	21.8251
ebi-a-GCST90017036	9	1798324	-0.129568	0.028157	4.38036e-06	14306	rs16934185	A	G	genus Oscillibactergenus Oscillibacter|| id:ebi-a-GCST90017036	TRUE	reported	21.175
ebi-a-GCST90017036	10	116469806	0.12212	0.0268629	5.34737e-06	14306	rs75453768	G	T	genus Oscillibactergenus Oscillibacter|| id:ebi-a-GCST90017036	TRUE	reported	20.6665
ebi-a-GCST90017036	11	79013843	-0.101351	0.0221016	3.38712e-06	14306	rs61883564	A	G	genus Oscillibactergenus Oscillibacter|| id:ebi-a-GCST90017036	TRUE	reported	21.0285
ebi-a-GCST90017036	11	25973451	0.0785431	0.0174075	6.02629e-06	14306	rs12417956	C	G	genus Oscillibactergenus Oscillibacter|| id:ebi-a-GCST90017036	TRUE	reported	20.3584
ebi-a-GCST90017036	12	82366390	-0.174992	0.0388394	4.61987e-06	14306	rs137917150	T	A	genus Oscillibactergenus Oscillibacter|| id:ebi-a-GCST90017036	TRUE	reported	20.2998
ebi-a-GCST90017036	14	21479605	0.143961	0.0290223	1.00921e-06	14306	rs11627628	T	C	genus Oscillibactergenus Oscillibacter|| id:ebi-a-GCST90017036	TRUE	reported	24.6052
ebi-a-GCST90017036	14	32270129	-0.0752368	0.0156861	1.39627e-06	14306	rs36095275	C	T	genus Oscillibactergenus Oscillibacter|| id:ebi-a-GCST90017036	TRUE	reported	23.0054
ebi-a-GCST90017036	20	18003390	0.0681423	0.0151349	6.59888e-06	14306	rs62206502	A	C	genus Oscillibactergenus Oscillibacter|| id:ebi-a-GCST90017036	TRUE	reported	20.271
ebi-a-GCST90017036	20	49507892	0.17664	0.0388812	2.0384e-06	14306	rs761240	G	T	genus Oscillibactergenus Oscillibacter|| id:ebi-a-GCST90017036	TRUE	reported	20.6395
ebi-a-GCST90017036	22	44834707	-0.0795527	0.0162411	1.1472e-06	14306	rs133832	A	C	genus Oscillibactergenus Oscillibacter|| id:ebi-a-GCST90017036	TRUE	reported	23.9927
ebi-a-GCST90017037	1	76803093	0.0774322	0.0172216	6.85125e-06	14306	rs751183	C	T	genus Oscillospiragenus Oscillospira|| id:ebi-a-GCST90017037	TRUE	reported	20.216
ebi-a-GCST90017037	3	172373615	-0.08321	0.0168666	1.09428e-06	14306	rs73038677	T	A	genus Oscillospiragenus Oscillospira|| id:ebi-a-GCST90017037	TRUE	reported	24.3386
ebi-a-GCST90017037	4	89483300	0.114051	0.0252838	3.36589e-06	14306	rs28889936	A	C	genus Oscillospiragenus Oscillospira|| id:ebi-a-GCST90017037	TRUE	reported	20.3476
ebi-a-GCST90017037	6	18093691	-0.133016	0.0269733	1.04222e-06	14306	rs12206468	G	A	genus Oscillospiragenus Oscillospira|| id:ebi-a-GCST90017037	TRUE	reported	24.3187
ebi-a-GCST90017037	6	56160483	-0.130569	0.0281674	5.62704e-06	14306	rs72866977	A	C	genus Oscillospiragenus Oscillospira|| id:ebi-a-GCST90017037	TRUE	reported	21.4875
ebi-a-GCST90017037	6	170474630	0.0898456	0.0198088	6.46755e-06	14306	rs62422654	C	T	genus Oscillospiragenus Oscillospira|| id:ebi-a-GCST90017037	TRUE	reported	20.572
ebi-a-GCST90017037	14	28151415	0.0826246	0.0175252	2.26772e-06	14306	rs1954532	C	T	genus Oscillospiragenus Oscillospira|| id:ebi-a-GCST90017037	TRUE	reported	22.2276
ebi-a-GCST90017037	16	89792856	0.13559	0.030678	9.31022e-06	14306	rs12925026	T	C	genus Oscillospiragenus Oscillospira|| id:ebi-a-GCST90017037	TRUE	reported	19.5345
ebi-a-GCST90017037	17	14881860	0.0715392	0.0156539	5.61319e-06	14306	rs8076323	A	G	genus Oscillospiragenus Oscillospira|| id:ebi-a-GCST90017037	TRUE	reported	20.8854
ebi-a-GCST90017038	3	171947435	0.130293	0.0242237	7.51069e-08	14306	rs4428215	G	A	genus Oxalobactergenus Oxalobacter|| id:ebi-a-GCST90017038	TRUE	reported	28.9309
ebi-a-GCST90017038	4	189935314	0.207847	0.0421439	8.79812e-07	14306	rs36057338	G	T	genus Oxalobactergenus Oxalobacter|| id:ebi-a-GCST90017038	TRUE	reported	24.3231
ebi-a-GCST90017038	6	38550301	-0.138078	0.0296981	3.64502e-06	14306	rs1569853	T	C	genus Oxalobactergenus Oxalobacter|| id:ebi-a-GCST90017038	TRUE	reported	21.6168
ebi-a-GCST90017038	8	115560689	0.127217	0.0278855	7.12771e-06	14306	rs6993398	G	A	genus Oxalobactergenus Oxalobacter|| id:ebi-a-GCST90017038	TRUE	reported	20.8129
ebi-a-GCST90017038	8	20902693	0.137691	0.0294804	3.29754e-06	14306	rs10464997	G	A	genus Oxalobactergenus Oxalobacter|| id:ebi-a-GCST90017038	TRUE	reported	21.8145
ebi-a-GCST90017038	9	19682558	0.217122	0.0466317	1.41504e-06	14306	rs12002250	A	C	genus Oxalobactergenus Oxalobacter|| id:ebi-a-GCST90017038	TRUE	reported	21.6793
ebi-a-GCST90017038	9	87514407	-0.117882	0.0211262	2.57472e-08	14306	rs736744	T	C	genus Oxalobactergenus Oxalobacter|| id:ebi-a-GCST90017038	TRUE	reported	31.1352
ebi-a-GCST90017038	11	126582578	-0.172142	0.0394026	9.18692e-06	14306	rs3862635	C	T	genus Oxalobactergenus Oxalobacter|| id:ebi-a-GCST90017038	TRUE	reported	19.0864
ebi-a-GCST90017038	12	96819204	-0.199099	0.0427327	3.74283e-06	14306	rs11108500	A	G	genus Oxalobactergenus Oxalobacter|| id:ebi-a-GCST90017038	TRUE	reported	21.7079
ebi-a-GCST90017038	15	93941937	0.213114	0.047162	7.29861e-06	14306	rs111966731	T	C	genus Oxalobactergenus Oxalobacter|| id:ebi-a-GCST90017038	TRUE	reported	20.4192
ebi-a-GCST90017038	20	59502888	-0.105512	0.021489	1.07431e-06	14306	rs6071435	T	A	genus Oxalobactergenus Oxalobacter|| id:ebi-a-GCST90017038	TRUE	reported	24.1086
ebi-a-GCST90017038	22	37421469	-0.130992	0.0253804	2.06054e-07	14306	rs6000536	C	T	genus Oxalobactergenus Oxalobacter|| id:ebi-a-GCST90017038	TRUE	reported	26.6374
ebi-a-GCST90017039	1	85585609	-0.10452	0.0225521	9.75708e-06	14306	rs6657302	T	C	genus Parabacteroidesgenus Parabacteroides|| id:ebi-a-GCST90017039	TRUE	reported	21.4795
ebi-a-GCST90017039	2	38037203	-0.0715594	0.0156668	8.83385e-06	14306	rs72893646	A	T	genus Parabacteroidesgenus Parabacteroides|| id:ebi-a-GCST90017039	TRUE	reported	20.8628
ebi-a-GCST90017039	3	191572365	0.10308	0.0222736	1.93059e-06	14306	rs115602804	G	A	genus Parabacteroidesgenus Parabacteroides|| id:ebi-a-GCST90017039	TRUE	reported	21.4175
ebi-a-GCST90017039	3	52354847	0.186478	0.0405199	5.65484e-06	14306	rs114567323	T	C	genus Parabacteroidesgenus Parabacteroides|| id:ebi-a-GCST90017039	TRUE	reported	21.1796
ebi-a-GCST90017039	5	169360155	0.0558784	0.0116625	1.71325e-06	14306	rs3860755	G	C	genus Parabacteroidesgenus Parabacteroides|| id:ebi-a-GCST90017039	TRUE	reported	22.9564
ebi-a-GCST90017039	6	165969505	0.162824	0.0381863	8.86584e-06	14306	rs11965579	G	C	genus Parabacteroidesgenus Parabacteroides|| id:ebi-a-GCST90017039	TRUE	reported	18.1812
ebi-a-GCST90017039	6	47368687	-0.0761961	0.0157042	1.93143e-06	14306	rs4236095	A	G	genus Parabacteroidesgenus Parabacteroides|| id:ebi-a-GCST90017039	TRUE	reported	23.5415
ebi-a-GCST90017039	9	2217340	-0.0702667	0.0142249	5.7069e-07	14306	rs60884758	C	T	genus Parabacteroidesgenus Parabacteroides|| id:ebi-a-GCST90017039	TRUE	reported	24.4006
ebi-a-GCST90017039	12	56396953	0.0888832	0.0200902	8.53631e-06	14306	rs7298818	C	T	genus Parabacteroidesgenus Parabacteroides|| id:ebi-a-GCST90017039	TRUE	reported	19.5736
ebi-a-GCST90017039	16	7045276	-0.0500303	0.0111459	7.27411e-06	14306	rs17141986	C	G	genus Parabacteroidesgenus Parabacteroides|| id:ebi-a-GCST90017039	TRUE	reported	20.1482
ebi-a-GCST90017040	1	195971173	0.10572	0.0227246	4.35993e-06	14306	rs3008582	T	C	genus Paraprevotellagenus Paraprevotella|| id:ebi-a-GCST90017040	TRUE	reported	21.6432
ebi-a-GCST90017040	3	149298792	-0.162376	0.0354178	2.1112e-06	14306	rs140997932	T	C	genus Paraprevotellagenus Paraprevotella|| id:ebi-a-GCST90017040	TRUE	reported	21.0184
ebi-a-GCST90017040	5	174606261	-0.122561	0.0236507	2.63797e-07	14306	rs2081023	A	G	genus Paraprevotellagenus Paraprevotella|| id:ebi-a-GCST90017040	TRUE	reported	26.8545
ebi-a-GCST90017040	6	83459314	0.248065	0.0524304	1.92659e-06	14306	rs17785622	A	G	genus Paraprevotellagenus Paraprevotella|| id:ebi-a-GCST90017040	TRUE	reported	22.3854
ebi-a-GCST90017040	7	81759508	0.0779721	0.0171691	5.20176e-06	14306	rs3801748	G	A	genus Paraprevotellagenus Paraprevotella|| id:ebi-a-GCST90017040	TRUE	reported	20.6245
ebi-a-GCST90017040	11	114526679	-0.12465	0.0262323	4.03005e-06	14306	rs145020347	A	G	genus Paraprevotellagenus Paraprevotella|| id:ebi-a-GCST90017040	TRUE	reported	22.5794
ebi-a-GCST90017040	11	41079703	-0.138905	0.0289897	3.81751e-06	14306	rs4756632	G	T	genus Paraprevotellagenus Paraprevotella|| id:ebi-a-GCST90017040	TRUE	reported	22.9588
ebi-a-GCST90017040	12	71978728	-0.0988335	0.0216172	6.75274e-06	14306	rs17109926	A	G	genus Paraprevotellagenus Paraprevotella|| id:ebi-a-GCST90017040	TRUE	reported	20.903
ebi-a-GCST90017040	12	25249743	0.0758215	0.0172568	6.59721e-06	14306	rs10842464	C	T	genus Paraprevotellagenus Paraprevotella|| id:ebi-a-GCST90017040	TRUE	reported	19.3048
ebi-a-GCST90017040	12	114131978	0.0882466	0.018382	2.14358e-06	14306	rs4767113	C	T	genus Paraprevotellagenus Paraprevotella|| id:ebi-a-GCST90017040	TRUE	reported	23.0468
ebi-a-GCST90017040	13	86162420	-0.106692	0.0220264	6.9274e-07	14306	rs9602779	A	C	genus Paraprevotellagenus Paraprevotella|| id:ebi-a-GCST90017040	TRUE	reported	23.4626
ebi-a-GCST90017040	17	69135631	-0.0852967	0.0175212	1.14067e-06	14306	rs9900242	A	G	genus Paraprevotellagenus Paraprevotella|| id:ebi-a-GCST90017040	TRUE	reported	23.6994
ebi-a-GCST90017040	18	69623804	-0.10229	0.0226948	5.95895e-06	14306	rs7240324	T	G	genus Paraprevotellagenus Paraprevotella|| id:ebi-a-GCST90017040	TRUE	reported	20.3149
ebi-a-GCST90017041	2	178954708	-0.146315	0.0297119	1.57438e-06	14306	rs78383039	T	C	genus Parasutterellagenus Parasutterella|| id:ebi-a-GCST90017041	TRUE	reported	24.2503
ebi-a-GCST90017041	2	72235444	-0.066273	0.0132736	6.31699e-07	14306	rs7572229	A	G	genus Parasutterellagenus Parasutterella|| id:ebi-a-GCST90017041	TRUE	reported	24.9285
ebi-a-GCST90017041	3	30163689	-0.0662952	0.0146114	6.22917e-06	14306	rs11715853	G	A	genus Parasutterellagenus Parasutterella|| id:ebi-a-GCST90017041	TRUE	reported	20.5864
ebi-a-GCST90017041	3	193896709	-0.0684957	0.0150892	8.13355e-06	14306	rs6809952	G	A	genus Parasutterellagenus Parasutterella|| id:ebi-a-GCST90017041	TRUE	reported	20.606
ebi-a-GCST90017041	3	156550415	0.229468	0.0502262	5.88383e-06	14306	rs62273907	A	G	genus Parasutterellagenus Parasutterella|| id:ebi-a-GCST90017041	TRUE	reported	20.8729
ebi-a-GCST90017041	4	65556925	0.0636852	0.0132645	1.78328e-06	14306	rs6828768	C	T	genus Parasutterellagenus Parasutterella|| id:ebi-a-GCST90017041	TRUE	reported	23.0513
ebi-a-GCST90017041	4	15565736	-0.0684946	0.0142143	1.51206e-06	14306	rs35414597	T	A	genus Parasutterellagenus Parasutterella|| id:ebi-a-GCST90017041	TRUE	reported	23.22
ebi-a-GCST90017041	6	137615592	-0.0840967	0.0177315	2.89714e-06	14306	rs2090816	C	A	genus Parasutterellagenus Parasutterella|| id:ebi-a-GCST90017041	TRUE	reported	22.494
ebi-a-GCST90017041	8	114804024	0.109554	0.0235433	3.3485e-06	14306	rs35055552	T	C	genus Parasutterellagenus Parasutterella|| id:ebi-a-GCST90017041	TRUE	reported	21.6532
ebi-a-GCST90017041	8	16674526	-0.0713448	0.0156958	4.95291e-06	14306	rs823424	G	A	genus Parasutterellagenus Parasutterella|| id:ebi-a-GCST90017041	TRUE	reported	20.6613
ebi-a-GCST90017041	10	44293839	-0.0717102	0.0148151	1.15271e-06	14306	rs10899911	A	G	genus Parasutterellagenus Parasutterella|| id:ebi-a-GCST90017041	TRUE	reported	23.4289
ebi-a-GCST90017041	12	5275540	0.0646859	0.0134256	1.32776e-06	14306	rs7303158	C	T	genus Parasutterellagenus Parasutterella|| id:ebi-a-GCST90017041	TRUE	reported	23.2141
ebi-a-GCST90017041	12	53260710	0.0617522	0.0136438	5.92052e-06	14306	rs7311004	C	T	genus Parasutterellagenus Parasutterella|| id:ebi-a-GCST90017041	TRUE	reported	20.4849
ebi-a-GCST90017041	12	126498824	-0.0756729	0.0159035	2.75518e-06	14306	rs1403396	A	T	genus Parasutterellagenus Parasutterella|| id:ebi-a-GCST90017041	TRUE	reported	22.641
ebi-a-GCST90017041	15	67316307	-0.0618345	0.0133	3.62093e-06	14306	rs8039785	G	T	genus Parasutterellagenus Parasutterella|| id:ebi-a-GCST90017041	TRUE	reported	21.6152
ebi-a-GCST90017041	17	14692867	-0.104458	0.0228089	2.87071e-06	14306	rs55877868	A	C	genus Parasutterellagenus Parasutterella|| id:ebi-a-GCST90017041	TRUE	reported	20.9737
ebi-a-GCST90017041	20	25599776	-0.0681778	0.0134756	5.38481e-07	14306	rs2387977	T	C	genus Parasutterellagenus Parasutterella|| id:ebi-a-GCST90017041	TRUE	reported	25.597
ebi-a-GCST90017042	1	216223782	0.16763	0.0379501	9.28346e-06	14306	rs12069354	C	T	genus Peptococcusgenus Peptococcus|| id:ebi-a-GCST90017042	TRUE	reported	19.5109
ebi-a-GCST90017042	1	75971700	0.137957	0.0302965	8.55342e-06	14306	rs74592222	G	A	genus Peptococcusgenus Peptococcus|| id:ebi-a-GCST90017042	TRUE	reported	20.7349
ebi-a-GCST90017042	2	33691809	-0.0895433	0.0188332	2.14166e-06	14306	rs2054133	A	G	genus Peptococcusgenus Peptococcus|| id:ebi-a-GCST90017042	TRUE	reported	22.6057
ebi-a-GCST90017042	3	17793504	0.181434	0.0319429	1.09883e-08	14306	rs75754569	C	G	genus Peptococcusgenus Peptococcus|| id:ebi-a-GCST90017042	TRUE	reported	32.2618
ebi-a-GCST90017042	4	35358594	0.121167	0.0225844	1.23637e-07	14306	rs10031059	C	T	genus Peptococcusgenus Peptococcus|| id:ebi-a-GCST90017042	TRUE	reported	28.784
ebi-a-GCST90017042	6	99020289	-0.135311	0.0289742	1.14731e-06	14306	rs6918730	A	G	genus Peptococcusgenus Peptococcus|| id:ebi-a-GCST90017042	TRUE	reported	21.8094
ebi-a-GCST90017042	6	162239191	0.0976832	0.0214155	3.50768e-06	14306	rs7766680	G	C	genus Peptococcusgenus Peptococcus|| id:ebi-a-GCST90017042	TRUE	reported	20.8057
ebi-a-GCST90017042	9	104595848	-0.090152	0.018995	2.21958e-06	14306	rs7033353	G	T	genus Peptococcusgenus Peptococcus|| id:ebi-a-GCST90017042	TRUE	reported	22.5254
ebi-a-GCST90017042	10	78716030	-0.195611	0.0392217	1.32859e-06	14306	rs11001941	G	A	genus Peptococcusgenus Peptococcus|| id:ebi-a-GCST90017042	TRUE	reported	24.8733
ebi-a-GCST90017042	11	968356	-0.134304	0.0300423	5.74156e-06	14306	rs72850165	T	C	genus Peptococcusgenus Peptococcus|| id:ebi-a-GCST90017042	TRUE	reported	19.9853
ebi-a-GCST90017042	11	4019788	-0.17402	0.0374133	3.1299e-06	14306	rs11030569	A	T	genus Peptococcusgenus Peptococcus|| id:ebi-a-GCST90017042	TRUE	reported	21.6345
ebi-a-GCST90017042	13	91182556	0.200307	0.0387328	2.68838e-07	14306	rs77681628	C	T	genus Peptococcusgenus Peptococcus|| id:ebi-a-GCST90017042	TRUE	reported	26.7445
ebi-a-GCST90017042	14	57985112	0.110229	0.0237523	3.30088e-06	14306	rs413827	G	A	genus Peptococcusgenus Peptococcus|| id:ebi-a-GCST90017042	TRUE	reported	21.5368
ebi-a-GCST90017042	15	75073172	0.191797	0.0399832	1.83535e-06	14306	rs34282744	G	C	genus Peptococcusgenus Peptococcus|| id:ebi-a-GCST90017042	TRUE	reported	23.0106
ebi-a-GCST90017042	20	43118017	-0.14067	0.030628	6.98715e-06	14306	rs36121075	A	G	genus Peptococcusgenus Peptococcus|| id:ebi-a-GCST90017042	TRUE	reported	21.0943
ebi-a-GCST90017042	22	50973113	0.162018	0.0356813	3.21959e-06	14306	rs5770862	T	C	genus Peptococcusgenus Peptococcus|| id:ebi-a-GCST90017042	TRUE	reported	20.6179
ebi-a-GCST90017043	1	203102563	0.0652458	0.0137508	2.08612e-06	14306	rs6427992	C	G	genus Phascolarctobacteriumgenus Phascolarctobacterium|| id:ebi-a-GCST90017043	TRUE	reported	22.5138
ebi-a-GCST90017043	2	174436533	0.0641657	0.0138202	3.37699e-06	14306	rs12618201	A	G	genus Phascolarctobacteriumgenus Phascolarctobacterium|| id:ebi-a-GCST90017043	TRUE	reported	21.5564
ebi-a-GCST90017043	3	186553389	-0.121014	0.0258621	3.60272e-06	14306	rs74540770	G	A	genus Phascolarctobacteriumgenus Phascolarctobacterium|| id:ebi-a-GCST90017043	TRUE	reported	21.8949
ebi-a-GCST90017043	3	168339417	-0.111306	0.0230694	1.87176e-06	14306	rs56069061	G	A	genus Phascolarctobacteriumgenus Phascolarctobacterium|| id:ebi-a-GCST90017043	TRUE	reported	23.279
ebi-a-GCST90017043	4	17051156	-0.0697199	0.0157969	8.88423e-06	14306	rs11929846	T	C	genus Phascolarctobacteriumgenus Phascolarctobacterium|| id:ebi-a-GCST90017043	TRUE	reported	19.4791
ebi-a-GCST90017043	4	183252836	0.0954864	0.0193976	1.08505e-06	14306	rs56157888	A	C	genus Phascolarctobacteriumgenus Phascolarctobacterium|| id:ebi-a-GCST90017043	TRUE	reported	24.2319
ebi-a-GCST90017043	8	102434276	-0.0767335	0.0166041	4.29566e-06	14306	rs1264476	G	T	genus Phascolarctobacteriumgenus Phascolarctobacterium|| id:ebi-a-GCST90017043	TRUE	reported	21.357
ebi-a-GCST90017043	12	53098742	0.0968661	0.0190575	3.18985e-07	14306	rs75882962	T	C	genus Phascolarctobacteriumgenus Phascolarctobacterium|| id:ebi-a-GCST90017043	TRUE	reported	25.8352
ebi-a-GCST90017043	13	71376322	0.0726921	0.0163201	9.72165e-06	14306	rs7982713	G	A	genus Phascolarctobacteriumgenus Phascolarctobacterium|| id:ebi-a-GCST90017043	TRUE	reported	19.8394
ebi-a-GCST90017043	17	73584441	-0.159361	0.0344532	2.66968e-06	14306	rs76124218	C	G	genus Phascolarctobacteriumgenus Phascolarctobacterium|| id:ebi-a-GCST90017043	TRUE	reported	21.3946
ebi-a-GCST90017043	22	47841258	-0.104889	0.0230998	5.73099e-06	14306	rs74847270	A	G	genus Phascolarctobacteriumgenus Phascolarctobacterium|| id:ebi-a-GCST90017043	TRUE	reported	20.6179
ebi-a-GCST90017044	1	29736216	-0.123657	0.0278514	9.71717e-06	14306	rs9426434	T	C	genus Prevotella7genus Prevotella7|| id:ebi-a-GCST90017044	TRUE	reported	19.7126
ebi-a-GCST90017044	1	3343802	-0.121281	0.0275017	9.48986e-06	14306	rs12124567	A	G	genus Prevotella7genus Prevotella7|| id:ebi-a-GCST90017044	TRUE	reported	19.4476
ebi-a-GCST90017044	2	12101762	0.155486	0.0316057	6.2157e-07	14306	rs57404562	C	A	genus Prevotella7genus Prevotella7|| id:ebi-a-GCST90017044	TRUE	reported	24.202
ebi-a-GCST90017044	2	242066314	0.12085	0.0261776	4.8415e-06	14306	rs2240542	C	T	genus Prevotella7genus Prevotella7|| id:ebi-a-GCST90017044	TRUE	reported	21.3125
ebi-a-GCST90017044	3	60474379	0.139155	0.0297055	2.86847e-06	14306	rs430270	A	C	genus Prevotella7genus Prevotella7|| id:ebi-a-GCST90017044	TRUE	reported	21.9444
ebi-a-GCST90017044	6	91019654	0.196528	0.0442322	8.72811e-06	14306	rs12195431	T	C	genus Prevotella7genus Prevotella7|| id:ebi-a-GCST90017044	TRUE	reported	19.7411
ebi-a-GCST90017044	10	133000320	0.114648	0.0254916	6.42407e-06	14306	rs2918132	T	C	genus Prevotella7genus Prevotella7|| id:ebi-a-GCST90017044	TRUE	reported	20.2273
ebi-a-GCST90017044	11	39821773	-0.143982	0.031501	7.51052e-06	14306	rs79263163	A	C	genus Prevotella7genus Prevotella7|| id:ebi-a-GCST90017044	TRUE	reported	20.8914
ebi-a-GCST90017044	11	19943115	0.146098	0.0351529	9.63696e-06	14306	rs16937247	G	C	genus Prevotella7genus Prevotella7|| id:ebi-a-GCST90017044	TRUE	reported	17.2729
ebi-a-GCST90017044	16	47237609	0.205676	0.0468917	7.85416e-06	14306	rs118038478	A	G	genus Prevotella7genus Prevotella7|| id:ebi-a-GCST90017044	TRUE	reported	19.2387
ebi-a-GCST90017044	18	71442664	0.133012	0.0275361	1.9006e-06	14306	rs9959718	G	A	genus Prevotella7genus Prevotella7|| id:ebi-a-GCST90017044	TRUE	reported	23.3333
ebi-a-GCST90017044	22	24613952	-0.158213	0.0336317	2.06685e-06	14306	rs9608249	A	G	genus Prevotella7genus Prevotella7|| id:ebi-a-GCST90017044	TRUE	reported	22.1303
ebi-a-GCST90017045	1	14161251	0.0838978	0.0188523	8.9714e-06	14306	rs2495052	A	G	genus Prevotella9genus Prevotella9|| id:ebi-a-GCST90017045	TRUE	reported	19.8049
ebi-a-GCST90017045	1	118852817	-0.0778845	0.0176068	4.61732e-06	14306	rs9428102	A	G	genus Prevotella9genus Prevotella9|| id:ebi-a-GCST90017045	TRUE	reported	19.5678
ebi-a-GCST90017045	2	11232685	-0.141357	0.0295665	2.02554e-06	14306	rs11685699	C	T	genus Prevotella9genus Prevotella9|| id:ebi-a-GCST90017045	TRUE	reported	22.8578
ebi-a-GCST90017045	2	91954502	-0.176186	0.0393068	8.78294e-06	14306	rs72815774	T	C	genus Prevotella9genus Prevotella9|| id:ebi-a-GCST90017045	TRUE	reported	20.0913
ebi-a-GCST90017045	4	161115744	0.0785902	0.0177676	7.39078e-06	14306	rs12648235	T	C	genus Prevotella9genus Prevotella9|| id:ebi-a-GCST90017045	TRUE	reported	19.565
ebi-a-GCST90017045	5	63736025	0.0761593	0.0165885	5.29078e-06	14306	rs1304512	G	A	genus Prevotella9genus Prevotella9|| id:ebi-a-GCST90017045	TRUE	reported	21.0781
ebi-a-GCST90017045	8	19115604	0.0724576	0.0151603	1.68896e-06	14306	rs2683313	G	A	genus Prevotella9genus Prevotella9|| id:ebi-a-GCST90017045	TRUE	reported	22.843
ebi-a-GCST90017045	9	109009495	0.247373	0.0544087	3.19323e-06	14306	rs10512344	C	G	genus Prevotella9genus Prevotella9|| id:ebi-a-GCST90017045	TRUE	reported	20.6713
ebi-a-GCST90017045	10	12497581	-0.105558	0.023773	8.1298e-06	14306	rs2104588	C	T	genus Prevotella9genus Prevotella9|| id:ebi-a-GCST90017045	TRUE	reported	19.7158
ebi-a-GCST90017045	10	122819400	0.0770209	0.0169462	7.00293e-06	14306	rs11199734	A	T	genus Prevotella9genus Prevotella9|| id:ebi-a-GCST90017045	TRUE	reported	20.6573
ebi-a-GCST90017045	12	1794470	-0.0870786	0.0197951	7.2835e-06	14306	rs7976209	T	C	genus Prevotella9genus Prevotella9|| id:ebi-a-GCST90017045	TRUE	reported	19.3512
ebi-a-GCST90017045	15	38513730	0.0743348	0.0165291	9.33211e-06	14306	rs16966465	G	C	genus Prevotella9genus Prevotella9|| id:ebi-a-GCST90017045	TRUE	reported	20.2249
ebi-a-GCST90017045	17	59421778	0.0640113	0.0144162	8.5844e-06	14306	rs4968431	G	T	genus Prevotella9genus Prevotella9|| id:ebi-a-GCST90017045	TRUE	reported	19.7157
ebi-a-GCST90017045	18	19993452	0.0671292	0.014423	3.76011e-06	14306	rs7232121	G	C	genus Prevotella9genus Prevotella9|| id:ebi-a-GCST90017045	TRUE	reported	21.6627
ebi-a-GCST90017045	18	71992502	-0.0823764	0.0182126	8.93305e-06	14306	rs7237249	C	T	genus Prevotella9genus Prevotella9|| id:ebi-a-GCST90017045	TRUE	reported	20.4579
ebi-a-GCST90017045	19	639161	0.171131	0.0347624	1.24388e-06	14306	rs111509883	T	C	genus Prevotella9genus Prevotella9|| id:ebi-a-GCST90017045	TRUE	reported	24.2347
ebi-a-GCST90017045	20	21470713	-0.0915771	0.0193245	2.04e-06	14306	rs746764	T	C	genus Prevotella9genus Prevotella9|| id:ebi-a-GCST90017045	TRUE	reported	22.4573
ebi-a-GCST90017045	22	44236460	0.208089	0.0440393	2.81722e-06	14306	rs117271932	A	G	genus Prevotella9genus Prevotella9|| id:ebi-a-GCST90017045	TRUE	reported	22.3263
ebi-a-GCST90017045	22	26152738	0.0917591	0.0202697	6.10408e-06	14306	rs9613013	G	A	genus Prevotella9genus Prevotella9|| id:ebi-a-GCST90017045	TRUE	reported	20.4929
ebi-a-GCST90017046	1	164800873	-0.114849	0.0249013	4.80806e-06	14306	rs9887954	G	A	genus Rikenellaceae RC9 gut groupgenus Rikenellaceae RC9 gut group|| id:ebi-a-GCST90017046	TRUE	reported	21.2721
ebi-a-GCST90017046	4	155865671	-0.169579	0.0368251	6.60998e-06	14306	rs17032291	T	C	genus Rikenellaceae RC9 gut groupgenus Rikenellaceae RC9 gut group|| id:ebi-a-GCST90017046	TRUE	reported	21.2059
ebi-a-GCST90017046	4	84698188	0.118021	0.0271041	5.45645e-06	14306	rs4270579	A	G	genus Rikenellaceae RC9 gut groupgenus Rikenellaceae RC9 gut group|| id:ebi-a-GCST90017046	TRUE	reported	18.9604
ebi-a-GCST90017046	4	163830516	0.116395	0.0262253	6.28985e-06	14306	rs12501673	A	G	genus Rikenellaceae RC9 gut groupgenus Rikenellaceae RC9 gut group|| id:ebi-a-GCST90017046	TRUE	reported	19.6983
ebi-a-GCST90017046	4	149562638	-0.157739	0.0339924	3.55378e-06	14306	rs17582787	A	G	genus Rikenellaceae RC9 gut groupgenus Rikenellaceae RC9 gut group|| id:ebi-a-GCST90017046	TRUE	reported	21.5335
ebi-a-GCST90017046	5	31406285	0.156284	0.0350462	7.9704e-06	14306	rs7712231	A	G	genus Rikenellaceae RC9 gut groupgenus Rikenellaceae RC9 gut group|| id:ebi-a-GCST90017046	TRUE	reported	19.886
ebi-a-GCST90017046	6	165668732	0.17405	0.0383423	4.55638e-06	14306	rs80309088	G	A	genus Rikenellaceae RC9 gut groupgenus Rikenellaceae RC9 gut group|| id:ebi-a-GCST90017046	TRUE	reported	20.6059
ebi-a-GCST90017046	7	73334987	-0.119376	0.0260548	4.71726e-06	14306	rs4717843	G	T	genus Rikenellaceae RC9 gut groupgenus Rikenellaceae RC9 gut group|| id:ebi-a-GCST90017046	TRUE	reported	20.9922
ebi-a-GCST90017046	9	112657543	0.172329	0.0326671	1.55282e-07	14306	rs2900503	T	G	genus Rikenellaceae RC9 gut groupgenus Rikenellaceae RC9 gut group|| id:ebi-a-GCST90017046	TRUE	reported	27.8289
ebi-a-GCST90017046	10	135010198	0.136346	0.0293073	4.42374e-06	14306	rs2998141	C	T	genus Rikenellaceae RC9 gut groupgenus Rikenellaceae RC9 gut group|| id:ebi-a-GCST90017046	TRUE	reported	21.6438
ebi-a-GCST90017046	11	102429543	-0.114423	0.0247798	5.26478e-06	14306	rs7113155	C	G	genus Rikenellaceae RC9 gut groupgenus Rikenellaceae RC9 gut group|| id:ebi-a-GCST90017046	TRUE	reported	21.3222
ebi-a-GCST90017046	16	76605358	-0.124153	0.027741	6.18771e-06	14306	rs7193937	C	G	genus Rikenellaceae RC9 gut groupgenus Rikenellaceae RC9 gut group|| id:ebi-a-GCST90017046	TRUE	reported	20.0295
ebi-a-GCST90017046	19	1970021	-0.142236	0.032391	9.44778e-06	14306	rs2074881	T	C	genus Rikenellaceae RC9 gut groupgenus Rikenellaceae RC9 gut group|| id:ebi-a-GCST90017046	TRUE	reported	19.2828
ebi-a-GCST90017047	1	171903885	-0.0875276	0.0196779	5.08124e-06	14306	rs16843578	C	T	genus Romboutsiagenus Romboutsia|| id:ebi-a-GCST90017047	TRUE	reported	19.7848
ebi-a-GCST90017047	2	16066705	-0.129578	0.0280454	6.70795e-06	14306	rs75987356	G	A	genus Romboutsiagenus Romboutsia|| id:ebi-a-GCST90017047	TRUE	reported	21.3471
ebi-a-GCST90017047	5	57229635	-0.131039	0.0293815	7.95848e-06	14306	rs114398731	G	C	genus Romboutsiagenus Romboutsia|| id:ebi-a-GCST90017047	TRUE	reported	19.8908
ebi-a-GCST90017047	6	135411737	0.0722815	0.0162353	9.38469e-06	14306	rs9389266	T	G	genus Romboutsiagenus Romboutsia|| id:ebi-a-GCST90017047	TRUE	reported	19.8214
ebi-a-GCST90017047	7	106406824	-0.214911	0.0474739	8.52236e-06	14306	rs28603357	T	C	genus Romboutsiagenus Romboutsia|| id:ebi-a-GCST90017047	TRUE	reported	20.4931
ebi-a-GCST90017047	7	78136725	-0.0550261	0.0120835	5.87665e-06	14306	rs34302036	G	A	genus Romboutsiagenus Romboutsia|| id:ebi-a-GCST90017047	TRUE	reported	20.7373
ebi-a-GCST90017047	7	145760298	-0.0710048	0.0156654	4.65833e-06	14306	rs62504452	A	G	genus Romboutsiagenus Romboutsia|| id:ebi-a-GCST90017047	TRUE	reported	20.5444
ebi-a-GCST90017047	7	5319387	-0.0622202	0.0127675	1.17009e-06	14306	rs10279978	A	G	genus Romboutsiagenus Romboutsia|| id:ebi-a-GCST90017047	TRUE	reported	23.7493
ebi-a-GCST90017047	8	5088054	-0.190644	0.0421065	5.06559e-06	14306	rs75200530	T	G	genus Romboutsiagenus Romboutsia|| id:ebi-a-GCST90017047	TRUE	reported	20.4997
ebi-a-GCST90017047	10	17019559	0.092888	0.0171454	3.99595e-08	14306	rs61841503	G	A	genus Romboutsiagenus Romboutsia|| id:ebi-a-GCST90017047	TRUE	reported	29.3511
ebi-a-GCST90017047	11	133834657	0.0919112	0.0205738	6.98361e-06	14306	rs7109293	A	G	genus Romboutsiagenus Romboutsia|| id:ebi-a-GCST90017047	TRUE	reported	19.9576
ebi-a-GCST90017047	11	99665050	-0.0726779	0.0158263	6.48649e-06	14306	rs11221428	T	C	genus Romboutsiagenus Romboutsia|| id:ebi-a-GCST90017047	TRUE	reported	21.0885
ebi-a-GCST90017047	13	88725540	-0.094406	0.0208544	7.3697e-06	14306	rs77702691	A	G	genus Romboutsiagenus Romboutsia|| id:ebi-a-GCST90017047	TRUE	reported	20.4929
ebi-a-GCST90017047	13	32720756	0.0580018	0.0127495	5.75692e-06	14306	rs9567264	C	T	genus Romboutsiagenus Romboutsia|| id:ebi-a-GCST90017047	TRUE	reported	20.6965
ebi-a-GCST90017048	1	95178974	0.0697527	0.0153607	7.3426e-06	14306	rs12740451	T	C	genus Roseburiagenus Roseburia|| id:ebi-a-GCST90017048	TRUE	reported	20.6205
ebi-a-GCST90017048	1	194183650	-0.0777312	0.0172985	8.12587e-06	14306	rs302266	T	C	genus Roseburiagenus Roseburia|| id:ebi-a-GCST90017048	TRUE	reported	20.1917
ebi-a-GCST90017048	3	57116228	0.0497336	0.0108158	3.5272e-06	14306	rs6445851	A	G	genus Roseburiagenus Roseburia|| id:ebi-a-GCST90017048	TRUE	reported	21.1438
ebi-a-GCST90017048	4	119349	-0.153844	0.0329324	1.19525e-06	14306	rs116270582	T	A	genus Roseburiagenus Roseburia|| id:ebi-a-GCST90017048	TRUE	reported	21.823
ebi-a-GCST90017048	5	89598914	0.0493786	0.0106763	4.11405e-06	14306	rs2943022	T	C	genus Roseburiagenus Roseburia|| id:ebi-a-GCST90017048	TRUE	reported	21.3912
ebi-a-GCST90017048	5	144135655	0.0968739	0.0214067	9.98321e-06	14306	rs78753150	A	C	genus Roseburiagenus Roseburia|| id:ebi-a-GCST90017048	TRUE	reported	20.4793
ebi-a-GCST90017048	5	125076494	0.0690327	0.0152884	5.90147e-06	14306	rs329182	T	C	genus Roseburiagenus Roseburia|| id:ebi-a-GCST90017048	TRUE	reported	20.3885
ebi-a-GCST90017048	6	166170836	-0.104628	0.0230897	7.50205e-06	14306	rs75326254	C	T	genus Roseburiagenus Roseburia|| id:ebi-a-GCST90017048	TRUE	reported	20.5333
ebi-a-GCST90017048	6	12774611	-0.0961587	0.0204975	2.47942e-06	14306	rs6930661	C	T	genus Roseburiagenus Roseburia|| id:ebi-a-GCST90017048	TRUE	reported	22.0077
ebi-a-GCST90017048	10	16051097	0.0488326	0.0106404	4.67218e-06	14306	rs4748237	G	C	genus Roseburiagenus Roseburia|| id:ebi-a-GCST90017048	TRUE	reported	21.0622
ebi-a-GCST90017048	10	79277321	-0.232125	0.0481562	1.47798e-07	14306	rs75820970	C	G	genus Roseburiagenus Roseburia|| id:ebi-a-GCST90017048	TRUE	reported	23.2348
ebi-a-GCST90017048	11	12009569	-0.0980434	0.020957	2.91112e-06	14306	rs16910295	T	C	genus Roseburiagenus Roseburia|| id:ebi-a-GCST90017048	TRUE	reported	21.8866
ebi-a-GCST90017048	12	50650057	-0.0550687	0.0112481	9.6984e-07	14306	rs2160994	C	T	genus Roseburiagenus Roseburia|| id:ebi-a-GCST90017048	TRUE	reported	23.9691
ebi-a-GCST90017048	13	103117486	-0.0588452	0.0126228	4.75116e-06	14306	rs9300744	C	T	genus Roseburiagenus Roseburia|| id:ebi-a-GCST90017048	TRUE	reported	21.7325
ebi-a-GCST90017048	15	86512809	0.179284	0.0404954	9.98964e-06	14306	rs55858165	A	C	genus Roseburiagenus Roseburia|| id:ebi-a-GCST90017048	TRUE	reported	19.6007
ebi-a-GCST90017048	15	37859065	0.0741405	0.0171601	8.30099e-06	14306	rs57466170	C	T	genus Roseburiagenus Roseburia|| id:ebi-a-GCST90017048	TRUE	reported	18.6669
ebi-a-GCST90017048	16	8307948	0.0629765	0.0123489	5.01164e-07	14306	rs2034589	G	C	genus Roseburiagenus Roseburia|| id:ebi-a-GCST90017048	TRUE	reported	26.0076
ebi-a-GCST90017049	1	41878680	-0.0520975	0.0115111	6.20869e-06	14306	rs2801960	G	C	genus Ruminiclostridium5genus Ruminiclostridium5|| id:ebi-a-GCST90017049	TRUE	reported	20.4833
ebi-a-GCST90017049	2	103755970	0.181548	0.0414078	8.82226e-06	14306	rs73002572	G	C	genus Ruminiclostridium5genus Ruminiclostridium5|| id:ebi-a-GCST90017049	TRUE	reported	19.2229
ebi-a-GCST90017049	3	55243531	-0.0713749	0.0165826	9.9552e-06	14306	rs4955951	A	G	genus Ruminiclostridium5genus Ruminiclostridium5|| id:ebi-a-GCST90017049	TRUE	reported	18.5262
ebi-a-GCST90017049	5	32477664	0.0820689	0.0174463	3.98896e-06	14306	rs113753996	T	C	genus Ruminiclostridium5genus Ruminiclostridium5|| id:ebi-a-GCST90017049	TRUE	reported	22.1284
ebi-a-GCST90017049	6	50405920	-0.0830505	0.0180073	3.52574e-06	14306	rs1492620	T	C	genus Ruminiclostridium5genus Ruminiclostridium5|| id:ebi-a-GCST90017049	TRUE	reported	21.271
ebi-a-GCST90017049	8	131316030	0.051717	0.0113369	5.53962e-06	14306	rs2791343	T	C	genus Ruminiclostridium5genus Ruminiclostridium5|| id:ebi-a-GCST90017049	TRUE	reported	20.8103
ebi-a-GCST90017049	10	35262588	-0.0547387	0.0115163	2.1918e-06	14306	rs10827477	A	G	genus Ruminiclostridium5genus Ruminiclostridium5|| id:ebi-a-GCST90017049	TRUE	reported	22.5924
ebi-a-GCST90017049	10	12835085	0.0518991	0.0108777	1.70314e-06	14306	rs2482038	C	A	genus Ruminiclostridium5genus Ruminiclostridium5|| id:ebi-a-GCST90017049	TRUE	reported	22.7638
ebi-a-GCST90017049	12	1891043	0.0518814	0.0107482	1.43857e-06	14306	rs2286384	C	G	genus Ruminiclostridium5genus Ruminiclostridium5|| id:ebi-a-GCST90017049	TRUE	reported	23.2998
ebi-a-GCST90017049	13	108775162	-0.0484169	0.0108254	8.16188e-06	14306	rs1223978	C	T	genus Ruminiclostridium5genus Ruminiclostridium5|| id:ebi-a-GCST90017049	TRUE	reported	20.0035
ebi-a-GCST90017049	16	86769909	0.0740543	0.0159151	5.89807e-06	14306	rs8053158	G	A	genus Ruminiclostridium5genus Ruminiclostridium5|| id:ebi-a-GCST90017049	TRUE	reported	21.6512
ebi-a-GCST90017049	20	60293505	0.0932955	0.0199206	2.64107e-06	14306	rs6121460	G	A	genus Ruminiclostridium5genus Ruminiclostridium5|| id:ebi-a-GCST90017049	TRUE	reported	21.9339
ebi-a-GCST90017049	20	41177956	-0.0950311	0.0193507	1.14623e-06	14306	rs79968837	A	G	genus Ruminiclostridium5genus Ruminiclostridium5|| id:ebi-a-GCST90017049	TRUE	reported	24.1178
ebi-a-GCST90017049	21	19151940	-0.0585939	0.0121017	1.32681e-06	14306	rs243585	C	G	genus Ruminiclostridium5genus Ruminiclostridium5|| id:ebi-a-GCST90017049	TRUE	reported	23.4429
ebi-a-GCST90017049	21	33811886	0.0489617	0.0108702	6.81648e-06	14306	rs2833828	G	A	genus Ruminiclostridium5genus Ruminiclostridium5|| id:ebi-a-GCST90017049	TRUE	reported	20.2879
ebi-a-GCST90017050	1	240503826	0.11614	0.0243083	1.66054e-06	14306	rs79968172	G	A	genus Ruminiclostridium6genus Ruminiclostridium6|| id:ebi-a-GCST90017050	TRUE	reported	22.8273
ebi-a-GCST90017050	2	5548605	0.0554234	0.0125423	8.57946e-06	14306	rs792058	G	A	genus Ruminiclostridium6genus Ruminiclostridium6|| id:ebi-a-GCST90017050	TRUE	reported	19.5268
ebi-a-GCST90017050	4	36478011	0.0720077	0.0165387	8.99146e-06	14306	rs35362464	C	A	genus Ruminiclostridium6genus Ruminiclostridium6|| id:ebi-a-GCST90017050	TRUE	reported	18.9564
ebi-a-GCST90017050	7	101271282	0.058665	0.013208	7.28887e-06	14306	rs73176030	T	C	genus Ruminiclostridium6genus Ruminiclostridium6|| id:ebi-a-GCST90017050	TRUE	reported	19.728
ebi-a-GCST90017050	8	79766499	0.0625299	0.0137876	4.64836e-06	14306	rs11992182	A	C	genus Ruminiclostridium6genus Ruminiclostridium6|| id:ebi-a-GCST90017050	TRUE	reported	20.5683
ebi-a-GCST90017050	10	128214403	-0.166823	0.0376681	9.15946e-06	14306	rs116969552	A	G	genus Ruminiclostridium6genus Ruminiclostridium6|| id:ebi-a-GCST90017050	TRUE	reported	19.6139
ebi-a-GCST90017050	10	132651293	-0.097606	0.0216072	3.47144e-06	14306	rs10829821	T	C	genus Ruminiclostridium6genus Ruminiclostridium6|| id:ebi-a-GCST90017050	TRUE	reported	20.4059
ebi-a-GCST90017050	11	86179076	0.13498	0.0310715	3.39414e-06	14306	rs663262	C	T	genus Ruminiclostridium6genus Ruminiclostridium6|| id:ebi-a-GCST90017050	TRUE	reported	18.8718
ebi-a-GCST90017050	11	40289063	0.0736533	0.0153163	1.29587e-06	14306	rs77193512	A	G	genus Ruminiclostridium6genus Ruminiclostridium6|| id:ebi-a-GCST90017050	TRUE	reported	23.1247
ebi-a-GCST90017050	13	111703249	-0.0804138	0.0176692	7.10133e-06	14306	rs9555756	A	C	genus Ruminiclostridium6genus Ruminiclostridium6|| id:ebi-a-GCST90017050	TRUE	reported	20.7123
ebi-a-GCST90017050	14	20954661	0.0999189	0.0197169	2.53653e-07	14306	rs1756364	G	T	genus Ruminiclostridium6genus Ruminiclostridium6|| id:ebi-a-GCST90017050	TRUE	reported	25.6814
ebi-a-GCST90017050	14	56938952	0.200894	0.0406434	1.07696e-06	14306	rs71414120	T	G	genus Ruminiclostridium6genus Ruminiclostridium6|| id:ebi-a-GCST90017050	TRUE	reported	24.4317
ebi-a-GCST90017050	15	61047117	-0.105422	0.0237274	9.11612e-06	14306	rs1871858	C	G	genus Ruminiclostridium6genus Ruminiclostridium6|| id:ebi-a-GCST90017050	TRUE	reported	19.7407
ebi-a-GCST90017050	16	72136154	0.15913	0.0322283	1.08648e-06	14306	rs61060922	T	G	genus Ruminiclostridium6genus Ruminiclostridium6|| id:ebi-a-GCST90017050	TRUE	reported	24.3798
ebi-a-GCST90017050	18	76018244	0.135604	0.0295174	4.9537e-06	14306	rs72991535	T	G	genus Ruminiclostridium6genus Ruminiclostridium6|| id:ebi-a-GCST90017050	TRUE	reported	21.1052
ebi-a-GCST90017050	19	10115515	0.118994	0.026487	9.30208e-06	14306	rs67479537	T	C	genus Ruminiclostridium6genus Ruminiclostridium6|| id:ebi-a-GCST90017050	TRUE	reported	20.1829
ebi-a-GCST90017050	19	49209339	0.0554866	0.0122755	6.40206e-06	14306	rs2548459	C	T	genus Ruminiclostridium6genus Ruminiclostridium6|| id:ebi-a-GCST90017050	TRUE	reported	20.4314
ebi-a-GCST90017051	1	247710285	0.0570422	0.0122359	3.14869e-06	14306	rs12040548	G	T	genus Ruminiclostridium9genus Ruminiclostridium9|| id:ebi-a-GCST90017051	TRUE	reported	21.7331
ebi-a-GCST90017051	2	204706865	0.0511195	0.0111418	5.68054e-06	14306	rs13033315	T	A	genus Ruminiclostridium9genus Ruminiclostridium9|| id:ebi-a-GCST90017051	TRUE	reported	21.0505
ebi-a-GCST90017051	3	29179983	-0.0717454	0.0159673	8.71967e-06	14306	rs9809789	C	T	genus Ruminiclostridium9genus Ruminiclostridium9|| id:ebi-a-GCST90017051	TRUE	reported	20.1895
ebi-a-GCST90017051	3	157841287	-0.0641507	0.0123339	2.07272e-07	14306	rs57665991	C	G	genus Ruminiclostridium9genus Ruminiclostridium9|| id:ebi-a-GCST90017051	TRUE	reported	27.0522
ebi-a-GCST90017051	6	128568828	-0.081629	0.0169515	2.13974e-06	14306	rs73592673	A	T	genus Ruminiclostridium9genus Ruminiclostridium9|| id:ebi-a-GCST90017051	TRUE	reported	23.1885
ebi-a-GCST90017051	6	67655320	0.0944998	0.0210206	7.58281e-06	14306	rs78191726	T	C	genus Ruminiclostridium9genus Ruminiclostridium9|| id:ebi-a-GCST90017051	TRUE	reported	20.2102
ebi-a-GCST90017051	7	155701010	0.0928576	0.0204871	6.46934e-06	14306	rs79082720	C	G	genus Ruminiclostridium9genus Ruminiclostridium9|| id:ebi-a-GCST90017051	TRUE	reported	20.5435
ebi-a-GCST90017051	7	47013498	-0.0980026	0.0202616	2.37203e-06	14306	rs115044523	G	A	genus Ruminiclostridium9genus Ruminiclostridium9|| id:ebi-a-GCST90017051	TRUE	reported	23.3953
ebi-a-GCST90017051	8	14697544	0.0532742	0.0119274	7.91571e-06	14306	rs74303178	T	C	genus Ruminiclostridium9genus Ruminiclostridium9|| id:ebi-a-GCST90017051	TRUE	reported	19.95
ebi-a-GCST90017051	9	74214419	0.0600735	0.0132737	4.10355e-06	14306	rs113048721	C	G	genus Ruminiclostridium9genus Ruminiclostridium9|| id:ebi-a-GCST90017051	TRUE	reported	20.4824
ebi-a-GCST90017051	11	68886460	-0.0727975	0.0155594	3.17995e-06	14306	rs12419854	T	A	genus Ruminiclostridium9genus Ruminiclostridium9|| id:ebi-a-GCST90017051	TRUE	reported	21.8901
ebi-a-GCST90017051	12	10702414	0.050797	0.0112182	7.06903e-06	14306	rs7137760	C	T	genus Ruminiclostridium9genus Ruminiclostridium9|| id:ebi-a-GCST90017051	TRUE	reported	20.5036
ebi-a-GCST90017051	13	90441578	0.0699728	0.0154939	4.65961e-06	14306	rs9522712	T	C	genus Ruminiclostridium9genus Ruminiclostridium9|| id:ebi-a-GCST90017051	TRUE	reported	20.3956
ebi-a-GCST90017051	19	34371198	0.0950908	0.0197177	2.55994e-06	14306	rs918449	G	A	genus Ruminiclostridium9genus Ruminiclostridium9|| id:ebi-a-GCST90017051	TRUE	reported	23.2576
ebi-a-GCST90017051	20	2210530	-0.0586425	0.0131004	4.86598e-06	14306	rs6082461	C	A	genus Ruminiclostridium9genus Ruminiclostridium9|| id:ebi-a-GCST90017051	TRUE	reported	20.0381
ebi-a-GCST90017052	1	100248591	0.100174	0.024	9.0494e-06	14306	rs6681678	T	C	genus Ruminococcaceae NK4A214 groupgenus Ruminococcaceae NK4A214 group|| id:ebi-a-GCST90017052	TRUE	reported	17.4216
ebi-a-GCST90017052	1	157338888	-0.0863422	0.0169937	3.66277e-07	14306	rs11586410	G	A	genus Ruminococcaceae NK4A214 groupgenus Ruminococcaceae NK4A214 group|| id:ebi-a-GCST90017052	TRUE	reported	25.8149
ebi-a-GCST90017052	2	239087912	-0.0527684	0.0115053	4.87237e-06	14306	rs12731	A	G	genus Ruminococcaceae NK4A214 groupgenus Ruminococcaceae NK4A214 group|| id:ebi-a-GCST90017052	TRUE	reported	21.0355
ebi-a-GCST90017052	2	235430299	-0.175266	0.0372779	3.59153e-06	14306	rs114244418	C	G	genus Ruminococcaceae NK4A214 groupgenus Ruminococcaceae NK4A214 group|| id:ebi-a-GCST90017052	TRUE	reported	22.1051
ebi-a-GCST90017052	2	141897042	0.107739	0.0233638	3.23139e-06	14306	rs7573569	T	C	genus Ruminococcaceae NK4A214 groupgenus Ruminococcaceae NK4A214 group|| id:ebi-a-GCST90017052	TRUE	reported	21.2647
ebi-a-GCST90017052	3	84725039	-0.0574623	0.012594	8.69221e-06	14306	rs13087692	G	T	genus Ruminococcaceae NK4A214 groupgenus Ruminococcaceae NK4A214 group|| id:ebi-a-GCST90017052	TRUE	reported	20.818
ebi-a-GCST90017052	3	26509287	-0.133769	0.0295196	4.72498e-06	14306	rs147475196	A	G	genus Ruminococcaceae NK4A214 groupgenus Ruminococcaceae NK4A214 group|| id:ebi-a-GCST90017052	TRUE	reported	20.5348
ebi-a-GCST90017052	4	159932022	0.0553003	0.0119397	3.43005e-06	14306	rs12642039	C	T	genus Ruminococcaceae NK4A214 groupgenus Ruminococcaceae NK4A214 group|| id:ebi-a-GCST90017052	TRUE	reported	21.452
ebi-a-GCST90017052	5	35288938	-0.0925071	0.0203674	4.89024e-06	14306	rs35559912	T	C	genus Ruminococcaceae NK4A214 groupgenus Ruminococcaceae NK4A214 group|| id:ebi-a-GCST90017052	TRUE	reported	20.629
ebi-a-GCST90017052	5	123846318	-0.0533858	0.0120035	6.58977e-06	14306	rs11241747	T	C	genus Ruminococcaceae NK4A214 groupgenus Ruminococcaceae NK4A214 group|| id:ebi-a-GCST90017052	TRUE	reported	19.7804
ebi-a-GCST90017052	7	132042135	-0.109257	0.0227458	2.19796e-06	14306	rs73158814	C	G	genus Ruminococcaceae NK4A214 groupgenus Ruminococcaceae NK4A214 group|| id:ebi-a-GCST90017052	TRUE	reported	23.0726
ebi-a-GCST90017052	12	78373555	-0.0873312	0.0194886	4.71639e-06	14306	rs34576931	G	C	genus Ruminococcaceae NK4A214 groupgenus Ruminococcaceae NK4A214 group|| id:ebi-a-GCST90017052	TRUE	reported	20.0806
ebi-a-GCST90017052	16	24073806	0.0615389	0.0137612	6.58461e-06	14306	rs62027366	T	C	genus Ruminococcaceae NK4A214 groupgenus Ruminococcaceae NK4A214 group|| id:ebi-a-GCST90017052	TRUE	reported	19.998
ebi-a-GCST90017052	20	18030357	-0.1083	0.0230708	4.55187e-06	14306	rs4814689	C	T	genus Ruminococcaceae NK4A214 groupgenus Ruminococcaceae NK4A214 group|| id:ebi-a-GCST90017052	TRUE	reported	22.0359
ebi-a-GCST90017052	22	49796014	0.0587521	0.0119155	8.15192e-07	14306	rs136761	A	G	genus Ruminococcaceae NK4A214 groupgenus Ruminococcaceae NK4A214 group|| id:ebi-a-GCST90017052	TRUE	reported	24.3121
ebi-a-GCST90017052	22	17793012	-0.0811302	0.0157621	2.35185e-07	14306	rs5994253	A	G	genus Ruminococcaceae NK4A214 groupgenus Ruminococcaceae NK4A214 group|| id:ebi-a-GCST90017052	TRUE	reported	26.4934
ebi-a-GCST90017053	1	238938497	-0.0887747	0.0189424	2.33744e-06	14306	rs79016051	C	T	genus Ruminococcaceae UCG002genus Ruminococcaceae UCG002|| id:ebi-a-GCST90017053	TRUE	reported	21.9638
ebi-a-GCST90017053	1	227563126	-0.069333	0.0146753	2.87495e-06	14306	rs10916131	C	T	genus Ruminococcaceae UCG002genus Ruminococcaceae UCG002|| id:ebi-a-GCST90017053	TRUE	reported	22.3206
ebi-a-GCST90017053	1	190171640	-0.0512404	0.0109287	2.99164e-06	14306	rs2265670	C	G	genus Ruminococcaceae UCG002genus Ruminococcaceae UCG002|| id:ebi-a-GCST90017053	TRUE	reported	21.9831
ebi-a-GCST90017053	1	14732458	-0.0713617	0.0147712	8.49513e-07	14306	rs10927423	C	A	genus Ruminococcaceae UCG002genus Ruminococcaceae UCG002|| id:ebi-a-GCST90017053	TRUE	reported	23.3399
ebi-a-GCST90017053	2	120757853	-0.050974	0.011406	7.86122e-06	14306	rs6542556	G	A	genus Ruminococcaceae UCG002genus Ruminococcaceae UCG002|| id:ebi-a-GCST90017053	TRUE	reported	19.9724
ebi-a-GCST90017053	2	45178830	-0.0770289	0.016725	3.46665e-06	14306	rs72874194	G	C	genus Ruminococcaceae UCG002genus Ruminococcaceae UCG002|| id:ebi-a-GCST90017053	TRUE	reported	21.2117
ebi-a-GCST90017053	3	24045453	0.0558706	0.0125258	9.81296e-06	14306	rs6793778	T	C	genus Ruminococcaceae UCG002genus Ruminococcaceae UCG002|| id:ebi-a-GCST90017053	TRUE	reported	19.8955
ebi-a-GCST90017053	4	23325040	-0.0799946	0.0178618	5.44854e-06	14306	rs882348	A	G	genus Ruminococcaceae UCG002genus Ruminococcaceae UCG002|| id:ebi-a-GCST90017053	TRUE	reported	20.0572
ebi-a-GCST90017053	4	12207874	-0.054237	0.0110357	9.17086e-07	14306	rs67746927	C	G	genus Ruminococcaceae UCG002genus Ruminococcaceae UCG002|| id:ebi-a-GCST90017053	TRUE	reported	24.1541
ebi-a-GCST90017053	5	123822114	-0.0578304	0.0120512	1.76137e-06	14306	rs11750293	G	T	genus Ruminococcaceae UCG002genus Ruminococcaceae UCG002|| id:ebi-a-GCST90017053	TRUE	reported	23.0278
ebi-a-GCST90017053	5	141014951	0.163508	0.0356151	5.1719e-06	14306	rs76847269	A	G	genus Ruminococcaceae UCG002genus Ruminococcaceae UCG002|| id:ebi-a-GCST90017053	TRUE	reported	21.077
ebi-a-GCST90017053	9	20131746	-0.14906	0.034486	7.45109e-06	14306	rs10964441	G	A	genus Ruminococcaceae UCG002genus Ruminococcaceae UCG002|| id:ebi-a-GCST90017053	TRUE	reported	18.6826
ebi-a-GCST90017053	9	114066670	-0.075842	0.0164562	7.69148e-06	14306	rs113147300	A	G	genus Ruminococcaceae UCG002genus Ruminococcaceae UCG002|| id:ebi-a-GCST90017053	TRUE	reported	21.2403
ebi-a-GCST90017053	10	73820548	0.0732376	0.016834	9.45649e-06	14306	rs15256	C	T	genus Ruminococcaceae UCG002genus Ruminococcaceae UCG002|| id:ebi-a-GCST90017053	TRUE	reported	18.9275
ebi-a-GCST90017053	11	86335459	0.0624796	0.0135523	1.96897e-06	14306	rs7120052	A	C	genus Ruminococcaceae UCG002genus Ruminococcaceae UCG002|| id:ebi-a-GCST90017053	TRUE	reported	21.2545
ebi-a-GCST90017053	11	111712942	-0.189731	0.0396566	2.02516e-06	14306	rs116974815	C	A	genus Ruminococcaceae UCG002genus Ruminococcaceae UCG002|| id:ebi-a-GCST90017053	TRUE	reported	22.89
ebi-a-GCST90017053	11	43344751	-0.0780229	0.0176325	7.18671e-06	14306	rs11607472	A	G	genus Ruminococcaceae UCG002genus Ruminococcaceae UCG002|| id:ebi-a-GCST90017053	TRUE	reported	19.5802
ebi-a-GCST90017053	12	129451330	0.0527803	0.0116023	5.66122e-06	14306	rs7342369	A	C	genus Ruminococcaceae UCG002genus Ruminococcaceae UCG002|| id:ebi-a-GCST90017053	TRUE	reported	20.6945
ebi-a-GCST90017053	12	47384118	0.137396	0.027414	4.80673e-07	14306	rs55793120	T	C	genus Ruminococcaceae UCG002genus Ruminococcaceae UCG002|| id:ebi-a-GCST90017053	TRUE	reported	25.1191
ebi-a-GCST90017053	13	87920450	-0.0765729	0.0172819	7.21822e-06	14306	rs57079348	T	G	genus Ruminococcaceae UCG002genus Ruminococcaceae UCG002|| id:ebi-a-GCST90017053	TRUE	reported	19.6321
ebi-a-GCST90017053	14	73589896	-0.054863	0.0120984	7.8001e-06	14306	rs362417	G	C	genus Ruminococcaceae UCG002genus Ruminococcaceae UCG002|| id:ebi-a-GCST90017053	TRUE	reported	20.5638
ebi-a-GCST90017053	14	77502546	0.0569929	0.0116986	1.14932e-06	14306	rs7155595	C	A	genus Ruminococcaceae UCG002genus Ruminococcaceae UCG002|| id:ebi-a-GCST90017053	TRUE	reported	23.7342
ebi-a-GCST90017053	15	90780618	-0.0982874	0.0216344	6.30391e-06	14306	rs56030423	G	A	genus Ruminococcaceae UCG002genus Ruminococcaceae UCG002|| id:ebi-a-GCST90017053	TRUE	reported	20.6398
ebi-a-GCST90017053	15	80713184	-0.0713093	0.0140855	3.28617e-07	14306	rs77564310	A	C	genus Ruminococcaceae UCG002genus Ruminococcaceae UCG002|| id:ebi-a-GCST90017053	TRUE	reported	25.63
ebi-a-GCST90017053	19	43637890	0.0492778	0.0110807	9.07382e-06	14306	rs7249614	G	A	genus Ruminococcaceae UCG002genus Ruminococcaceae UCG002|| id:ebi-a-GCST90017053	TRUE	reported	19.7774
ebi-a-GCST90017053	19	54475808	-0.0522061	0.0112086	2.95522e-06	14306	rs12463378	A	G	genus Ruminococcaceae UCG002genus Ruminococcaceae UCG002|| id:ebi-a-GCST90017053	TRUE	reported	21.694
ebi-a-GCST90017054	1	13794594	-0.0551473	0.0120346	4.38137e-06	14306	rs3013089	G	A	genus Ruminococcaceae UCG003genus Ruminococcaceae UCG003|| id:ebi-a-GCST90017054	TRUE	reported	20.9984
ebi-a-GCST90017054	2	37905976	-0.0672094	0.0143309	4.15547e-06	14306	rs10490280	C	T	genus Ruminococcaceae UCG003genus Ruminococcaceae UCG003|| id:ebi-a-GCST90017054	TRUE	reported	21.9944
ebi-a-GCST90017054	2	205238716	0.102523	0.0200204	7.86231e-07	14306	rs6759615	A	G	genus Ruminococcaceae UCG003genus Ruminococcaceae UCG003|| id:ebi-a-GCST90017054	TRUE	reported	26.2239
ebi-a-GCST90017054	3	41982393	-0.115348	0.0249601	7.59259e-06	14306	rs78720113	A	G	genus Ruminococcaceae UCG003genus Ruminococcaceae UCG003|| id:ebi-a-GCST90017054	TRUE	reported	21.3564
ebi-a-GCST90017054	6	105781538	0.0769231	0.017045	4.82125e-06	14306	rs4532474	G	A	genus Ruminococcaceae UCG003genus Ruminococcaceae UCG003|| id:ebi-a-GCST90017054	TRUE	reported	20.3666
ebi-a-GCST90017054	7	51541468	-0.169857	0.0318768	1.50952e-07	14306	rs73341549	T	C	genus Ruminococcaceae UCG003genus Ruminococcaceae UCG003|| id:ebi-a-GCST90017054	TRUE	reported	28.3934
ebi-a-GCST90017054	7	97348436	0.0546625	0.0120823	5.78376e-06	14306	rs2523124	C	T	genus Ruminococcaceae UCG003genus Ruminococcaceae UCG003|| id:ebi-a-GCST90017054	TRUE	reported	20.4682
ebi-a-GCST90017054	8	82026852	-0.0634463	0.0134741	3.29337e-06	14306	rs4452755	A	C	genus Ruminococcaceae UCG003genus Ruminococcaceae UCG003|| id:ebi-a-GCST90017054	TRUE	reported	22.1724
ebi-a-GCST90017054	9	134416970	-0.0925653	0.0191203	1.66882e-06	14306	rs11243416	T	C	genus Ruminococcaceae UCG003genus Ruminococcaceae UCG003|| id:ebi-a-GCST90017054	TRUE	reported	23.4373
ebi-a-GCST90017054	12	75496463	0.0727604	0.0155716	1.6251e-06	14306	rs11613919	G	T	genus Ruminococcaceae UCG003genus Ruminococcaceae UCG003|| id:ebi-a-GCST90017054	TRUE	reported	21.8335
ebi-a-GCST90017054	13	31520446	0.117283	0.025971	7.21157e-06	14306	rs73165080	T	A	genus Ruminococcaceae UCG003genus Ruminococcaceae UCG003|| id:ebi-a-GCST90017054	TRUE	reported	20.3935
ebi-a-GCST90017054	15	35071718	-0.062527	0.0131259	2.21707e-06	14306	rs16959793	A	C	genus Ruminococcaceae UCG003genus Ruminococcaceae UCG003|| id:ebi-a-GCST90017054	TRUE	reported	22.6922
ebi-a-GCST90017054	18	46485154	-0.0553742	0.0122659	6.5435e-06	14306	rs4629039	A	T	genus Ruminococcaceae UCG003genus Ruminococcaceae UCG003|| id:ebi-a-GCST90017054	TRUE	reported	20.3806
ebi-a-GCST90017054	19	49209851	0.0586696	0.0118369	7.83177e-07	14306	rs646327	G	A	genus Ruminococcaceae UCG003genus Ruminococcaceae UCG003|| id:ebi-a-GCST90017054	TRUE	reported	24.5669
ebi-a-GCST90017054	22	25292719	-0.0577655	0.0130645	9.7212e-06	14306	rs139730	G	C	genus Ruminococcaceae UCG003genus Ruminococcaceae UCG003|| id:ebi-a-GCST90017054	TRUE	reported	19.5502
ebi-a-GCST90017055	1	103732214	0.133972	0.0257416	2.09426e-07	14306	rs12125734	G	T	genus Ruminococcaceae UCG004genus Ruminococcaceae UCG004|| id:ebi-a-GCST90017055	TRUE	reported	27.0868
ebi-a-GCST90017055	1	18676399	0.078587	0.018003	9.43127e-06	14306	rs550351	A	C	genus Ruminococcaceae UCG004genus Ruminococcaceae UCG004|| id:ebi-a-GCST90017055	TRUE	reported	19.0551
ebi-a-GCST90017055	2	239846337	-0.075914	0.0170308	8.1197e-06	14306	rs7569771	A	G	genus Ruminococcaceae UCG004genus Ruminococcaceae UCG004|| id:ebi-a-GCST90017055	TRUE	reported	19.8689
ebi-a-GCST90017055	3	197683751	-0.0859927	0.0188671	5.38828e-06	14306	rs9818949	T	G	genus Ruminococcaceae UCG004genus Ruminococcaceae UCG004|| id:ebi-a-GCST90017055	TRUE	reported	20.7737
ebi-a-GCST90017055	3	54427795	0.0849743	0.0157451	7.91061e-08	14306	rs6769553	A	G	genus Ruminococcaceae UCG004genus Ruminococcaceae UCG004|| id:ebi-a-GCST90017055	TRUE	reported	29.1262
ebi-a-GCST90017055	3	169966722	-0.0757474	0.0162475	4.52054e-06	14306	rs511258	G	A	genus Ruminococcaceae UCG004genus Ruminococcaceae UCG004|| id:ebi-a-GCST90017055	TRUE	reported	21.7351
ebi-a-GCST90017055	6	2119329	-0.0797959	0.0177639	6.11575e-06	14306	rs3800154	A	C	genus Ruminococcaceae UCG004genus Ruminococcaceae UCG004|| id:ebi-a-GCST90017055	TRUE	reported	20.1783
ebi-a-GCST90017055	6	132887921	-0.0707825	0.0161381	9.18015e-06	14306	rs11961899	G	A	genus Ruminococcaceae UCG004genus Ruminococcaceae UCG004|| id:ebi-a-GCST90017055	TRUE	reported	19.2374
ebi-a-GCST90017055	7	24791998	0.0689452	0.0153649	8.19993e-06	14306	rs2248146	T	C	genus Ruminococcaceae UCG004genus Ruminococcaceae UCG004|| id:ebi-a-GCST90017055	TRUE	reported	20.1349
ebi-a-GCST90017055	8	139253064	0.116125	0.025946	5.80805e-06	14306	rs872501	G	A	genus Ruminococcaceae UCG004genus Ruminococcaceae UCG004|| id:ebi-a-GCST90017055	TRUE	reported	20.0314
ebi-a-GCST90017055	9	7317307	0.095976	0.0214554	7.04482e-06	14306	rs10976229	T	G	genus Ruminococcaceae UCG004genus Ruminococcaceae UCG004|| id:ebi-a-GCST90017055	TRUE	reported	20.0102
ebi-a-GCST90017055	11	15771251	-0.0786157	0.0179592	7.09186e-06	14306	rs7123615	C	G	genus Ruminococcaceae UCG004genus Ruminococcaceae UCG004|| id:ebi-a-GCST90017055	TRUE	reported	19.1622
ebi-a-GCST90017056	1	187906034	-0.0586677	0.0125277	2.81022e-06	14306	rs7555878	G	A	genus Ruminococcaceae UCG005genus Ruminococcaceae UCG005|| id:ebi-a-GCST90017056	TRUE	reported	21.9308
ebi-a-GCST90017056	2	198122357	-0.146604	0.0316034	3.21855e-06	14306	rs114279581	A	G	genus Ruminococcaceae UCG005genus Ruminococcaceae UCG005|| id:ebi-a-GCST90017056	TRUE	reported	21.5191
ebi-a-GCST90017056	2	239509030	0.0782349	0.0176458	8.81455e-06	14306	rs7586445	G	A	genus Ruminococcaceae UCG005genus Ruminococcaceae UCG005|| id:ebi-a-GCST90017056	TRUE	reported	19.6571
ebi-a-GCST90017056	4	7302344	-0.0755811	0.0168226	8.17354e-06	14306	rs10937802	A	G	genus Ruminococcaceae UCG005genus Ruminococcaceae UCG005|| id:ebi-a-GCST90017056	TRUE	reported	20.1855
ebi-a-GCST90017056	5	32755085	0.158082	0.0319586	9.28111e-07	14306	rs60081663	C	G	genus Ruminococcaceae UCG005genus Ruminococcaceae UCG005|| id:ebi-a-GCST90017056	TRUE	reported	24.4675
ebi-a-GCST90017056	5	154003091	0.0599163	0.0130836	4.80773e-06	14306	rs7449320	C	A	genus Ruminococcaceae UCG005genus Ruminococcaceae UCG005|| id:ebi-a-GCST90017056	TRUE	reported	20.9718
ebi-a-GCST90017056	7	18026604	-0.0577628	0.011412	4.29804e-07	14306	rs10950694	C	T	genus Ruminococcaceae UCG005genus Ruminococcaceae UCG005|| id:ebi-a-GCST90017056	TRUE	reported	25.6196
ebi-a-GCST90017056	8	3099727	0.0686153	0.0146252	3.75405e-06	14306	rs35166120	G	C	genus Ruminococcaceae UCG005genus Ruminococcaceae UCG005|| id:ebi-a-GCST90017056	TRUE	reported	22.0109
ebi-a-GCST90017056	10	62662781	-0.073644	0.015548	3.53843e-06	14306	rs2893871	G	A	genus Ruminococcaceae UCG005genus Ruminococcaceae UCG005|| id:ebi-a-GCST90017056	TRUE	reported	22.435
ebi-a-GCST90017056	10	4240906	0.087067	0.0197179	5.3571e-06	14306	rs72776570	C	A	genus Ruminococcaceae UCG005genus Ruminococcaceae UCG005|| id:ebi-a-GCST90017056	TRUE	reported	19.4978
ebi-a-GCST90017056	11	27747671	0.066635	0.0144356	3.10277e-06	14306	rs12288512	A	G	genus Ruminococcaceae UCG005genus Ruminococcaceae UCG005|| id:ebi-a-GCST90017056	TRUE	reported	21.3076
ebi-a-GCST90017056	12	47384118	0.121548	0.0279546	7.37038e-06	14306	rs55793120	T	C	genus Ruminococcaceae UCG005genus Ruminococcaceae UCG005|| id:ebi-a-GCST90017056	TRUE	reported	18.9055
ebi-a-GCST90017056	14	94630731	-0.0654843	0.0143973	4.11169e-06	14306	rs10873449	C	T	genus Ruminococcaceae UCG005genus Ruminococcaceae UCG005|| id:ebi-a-GCST90017056	TRUE	reported	20.6877
ebi-a-GCST90017056	15	68705697	0.123012	0.0286671	7.46311e-06	14306	rs898577	C	T	genus Ruminococcaceae UCG005genus Ruminococcaceae UCG005|| id:ebi-a-GCST90017056	TRUE	reported	18.4131
ebi-a-GCST90017056	17	7034575	0.0692909	0.0148712	2.59896e-06	14306	rs394449	A	T	genus Ruminococcaceae UCG005genus Ruminococcaceae UCG005|| id:ebi-a-GCST90017056	TRUE	reported	21.71
ebi-a-GCST90017056	18	22575871	0.0677322	0.0144525	2.41024e-06	14306	rs12458218	T	C	genus Ruminococcaceae UCG005genus Ruminococcaceae UCG005|| id:ebi-a-GCST90017056	TRUE	reported	21.9636
ebi-a-GCST90017056	20	16312851	0.188685	0.0386484	6.04728e-07	14306	rs34781347	G	A	genus Ruminococcaceae UCG005genus Ruminococcaceae UCG005|| id:ebi-a-GCST90017056	TRUE	reported	23.8348
ebi-a-GCST90017057	1	202299085	0.0915623	0.019936	3.28246e-06	14306	rs4079028	C	T	genus Ruminococcaceae UCG009genus Ruminococcaceae UCG009|| id:ebi-a-GCST90017057	TRUE	reported	21.0939
ebi-a-GCST90017057	1	39983022	-0.138137	0.0292072	1.94241e-06	14306	rs61779334	G	C	genus Ruminococcaceae UCG009genus Ruminococcaceae UCG009|| id:ebi-a-GCST90017057	TRUE	reported	22.3687
ebi-a-GCST90017057	2	66396776	0.139274	0.0315794	9.80844e-06	14306	rs138460696	A	G	genus Ruminococcaceae UCG009genus Ruminococcaceae UCG009|| id:ebi-a-GCST90017057	TRUE	reported	19.4506
ebi-a-GCST90017057	2	75512668	-0.089048	0.0192989	4.87742e-06	14306	rs2192926	A	G	genus Ruminococcaceae UCG009genus Ruminococcaceae UCG009|| id:ebi-a-GCST90017057	TRUE	reported	21.2904
ebi-a-GCST90017057	4	7426937	-0.0774649	0.0168937	4.75488e-06	14306	rs12508214	C	T	genus Ruminococcaceae UCG009genus Ruminococcaceae UCG009|| id:ebi-a-GCST90017057	TRUE	reported	21.0262
ebi-a-GCST90017057	6	51803869	-0.0928893	0.0208035	7.97701e-06	14306	rs113006825	T	C	genus Ruminococcaceae UCG009genus Ruminococcaceae UCG009|| id:ebi-a-GCST90017057	TRUE	reported	19.9369
ebi-a-GCST90017057	6	78106701	-0.084033	0.0174757	1.56246e-06	14306	rs4708333	T	G	genus Ruminococcaceae UCG009genus Ruminococcaceae UCG009|| id:ebi-a-GCST90017057	TRUE	reported	23.1223
ebi-a-GCST90017057	7	32001710	0.0732099	0.0166777	8.13055e-06	14306	rs6952765	G	A	genus Ruminococcaceae UCG009genus Ruminococcaceae UCG009|| id:ebi-a-GCST90017057	TRUE	reported	19.2694
ebi-a-GCST90017057	12	12970792	-0.0816464	0.017472	3.12486e-06	14306	rs2058609	G	A	genus Ruminococcaceae UCG009genus Ruminococcaceae UCG009|| id:ebi-a-GCST90017057	TRUE	reported	21.8368
ebi-a-GCST90017057	13	106650093	-0.0897823	0.0200739	7.00842e-06	14306	rs9558661	T	C	genus Ruminococcaceae UCG009genus Ruminococcaceae UCG009|| id:ebi-a-GCST90017057	TRUE	reported	20.0041
ebi-a-GCST90017057	14	39306809	-0.135936	0.0244857	4.42181e-08	14306	rs8009993	G	C	genus Ruminococcaceae UCG009genus Ruminococcaceae UCG009|| id:ebi-a-GCST90017057	TRUE	reported	30.8208
ebi-a-GCST90017057	16	1979831	0.17702	0.0375113	9.0099e-06	14306	rs758191	T	G	genus Ruminococcaceae UCG009genus Ruminococcaceae UCG009|| id:ebi-a-GCST90017057	TRUE	reported	22.27
ebi-a-GCST90017057	17	32786955	-0.130842	0.0262478	1.13287e-06	14306	rs1550196	A	G	genus Ruminococcaceae UCG009genus Ruminococcaceae UCG009|| id:ebi-a-GCST90017057	TRUE	reported	24.849
ebi-a-GCST90017057	19	52399401	0.120989	0.0277317	9.67208e-06	14306	rs78410648	A	G	genus Ruminococcaceae UCG009genus Ruminococcaceae UCG009|| id:ebi-a-GCST90017057	TRUE	reported	19.0344
ebi-a-GCST90017058	4	40707798	0.05695	0.0126502	6.8019e-06	14306	rs7441445	T	C	genus Ruminococcaceae UCG010genus Ruminococcaceae UCG010|| id:ebi-a-GCST90017058	TRUE	reported	20.2671
ebi-a-GCST90017058	4	31057482	-0.166211	0.0367938	6.43028e-06	14306	rs73218807	G	A	genus Ruminococcaceae UCG010genus Ruminococcaceae UCG010|| id:ebi-a-GCST90017058	TRUE	reported	20.4066
ebi-a-GCST90017058	6	104728618	0.0592304	0.0125917	2.85384e-06	14306	rs2820282	C	A	genus Ruminococcaceae UCG010genus Ruminococcaceae UCG010|| id:ebi-a-GCST90017058	TRUE	reported	22.1269
ebi-a-GCST90017058	7	16349864	-0.0585718	0.0124994	2.84165e-06	14306	rs6958419	C	T	genus Ruminococcaceae UCG010genus Ruminococcaceae UCG010|| id:ebi-a-GCST90017058	TRUE	reported	21.9583
ebi-a-GCST90017058	9	135968557	-0.0588161	0.0124671	2.36537e-06	14306	rs682403	A	G	genus Ruminococcaceae UCG010genus Ruminococcaceae UCG010|| id:ebi-a-GCST90017058	TRUE	reported	22.2567
ebi-a-GCST90017058	11	130676996	0.0631351	0.0137953	4.99425e-06	14306	rs7935775	T	A	genus Ruminococcaceae UCG010genus Ruminococcaceae UCG010|| id:ebi-a-GCST90017058	TRUE	reported	20.945
ebi-a-GCST90017058	15	36607072	-0.0693743	0.0147926	3.20915e-06	14306	rs35506912	G	C	genus Ruminococcaceae UCG010genus Ruminococcaceae UCG010|| id:ebi-a-GCST90017058	TRUE	reported	21.9942
ebi-a-GCST90017058	16	5233941	-0.0670855	0.0144415	4.87304e-06	14306	rs12597105	A	G	genus Ruminococcaceae UCG010genus Ruminococcaceae UCG010|| id:ebi-a-GCST90017058	TRUE	reported	21.5791
ebi-a-GCST90017059	1	179370499	-0.120881	0.0249229	1.51985e-06	14306	rs12724320	C	T	genus Ruminococcaceae UCG011genus Ruminococcaceae UCG011|| id:ebi-a-GCST90017059	TRUE	reported	23.5244
ebi-a-GCST90017059	1	219901055	-0.184934	0.0394616	2.36772e-06	14306	rs9729514	G	A	genus Ruminococcaceae UCG011genus Ruminococcaceae UCG011|| id:ebi-a-GCST90017059	TRUE	reported	21.9626
ebi-a-GCST90017059	3	76205107	-0.111816	0.0248963	7.74622e-06	14306	rs4490371	T	C	genus Ruminococcaceae UCG011genus Ruminococcaceae UCG011|| id:ebi-a-GCST90017059	TRUE	reported	20.1715
ebi-a-GCST90017059	3	185469491	0.132725	0.0282037	2.81235e-06	14306	rs12636310	G	A	genus Ruminococcaceae UCG011genus Ruminococcaceae UCG011|| id:ebi-a-GCST90017059	TRUE	reported	22.1459
ebi-a-GCST90017059	6	105073676	-0.182339	0.0339898	7.04417e-08	14306	rs1416041	A	C	genus Ruminococcaceae UCG011genus Ruminococcaceae UCG011|| id:ebi-a-GCST90017059	TRUE	reported	28.7781
ebi-a-GCST90017059	7	111763988	0.109097	0.0233699	3.18676e-06	14306	rs2729556	T	C	genus Ruminococcaceae UCG011genus Ruminococcaceae UCG011|| id:ebi-a-GCST90017059	TRUE	reported	21.7927
ebi-a-GCST90017059	7	11222521	0.110917	0.0244556	6.49606e-06	14306	rs10274562	C	T	genus Ruminococcaceae UCG011genus Ruminococcaceae UCG011|| id:ebi-a-GCST90017059	TRUE	reported	20.5703
ebi-a-GCST90017059	12	29634919	-0.152166	0.0317519	2.06125e-06	14306	rs79113084	C	T	genus Ruminococcaceae UCG011genus Ruminococcaceae UCG011|| id:ebi-a-GCST90017059	TRUE	reported	22.9666
ebi-a-GCST90017060	1	9361576	0.0661211	0.0144736	4.72585e-06	14306	rs11581881	C	T	genus Ruminococcaceae UCG013genus Ruminococcaceae UCG013|| id:ebi-a-GCST90017060	TRUE	reported	20.8702
ebi-a-GCST90017060	3	197049996	-0.0607903	0.0130847	4.19382e-06	14306	rs12485353	G	A	genus Ruminococcaceae UCG013genus Ruminococcaceae UCG013|| id:ebi-a-GCST90017060	TRUE	reported	21.5845
ebi-a-GCST90017060	3	9534657	0.194976	0.0418213	3.34981e-06	14306	rs76973485	G	T	genus Ruminococcaceae UCG013genus Ruminococcaceae UCG013|| id:ebi-a-GCST90017060	TRUE	reported	21.7354
ebi-a-GCST90017060	5	3628882	0.105087	0.023446	9.54707e-06	14306	rs9313055	T	C	genus Ruminococcaceae UCG013genus Ruminococcaceae UCG013|| id:ebi-a-GCST90017060	TRUE	reported	20.0891
ebi-a-GCST90017060	5	141395140	0.0684961	0.014558	1.67954e-06	14306	rs12189346	G	A	genus Ruminococcaceae UCG013genus Ruminococcaceae UCG013|| id:ebi-a-GCST90017060	TRUE	reported	22.1375
ebi-a-GCST90017060	7	32530997	0.0498329	0.0112066	8.16263e-06	14306	rs7784330	A	G	genus Ruminococcaceae UCG013genus Ruminococcaceae UCG013|| id:ebi-a-GCST90017060	TRUE	reported	19.7735
ebi-a-GCST90017060	8	40311885	-0.0488692	0.0109907	8.43782e-06	14306	rs2730183	G	A	genus Ruminococcaceae UCG013genus Ruminococcaceae UCG013|| id:ebi-a-GCST90017060	TRUE	reported	19.7706
ebi-a-GCST90017060	9	136620584	-0.0490863	0.0109903	8.37606e-06	14306	rs2428106	C	G	genus Ruminococcaceae UCG013genus Ruminococcaceae UCG013|| id:ebi-a-GCST90017060	TRUE	reported	19.9481
ebi-a-GCST90017060	9	13609119	-0.0856047	0.0189311	8.603e-06	14306	rs12336782	T	C	genus Ruminococcaceae UCG013genus Ruminococcaceae UCG013|| id:ebi-a-GCST90017060	TRUE	reported	20.4477
ebi-a-GCST90017060	10	19780463	0.111491	0.0240157	4.15499e-06	14306	rs16918863	A	C	genus Ruminococcaceae UCG013genus Ruminococcaceae UCG013|| id:ebi-a-GCST90017060	TRUE	reported	21.5521
ebi-a-GCST90017060	10	2219930	-0.0656129	0.0117477	2.553e-08	14306	rs12781711	C	T	genus Ruminococcaceae UCG013genus Ruminococcaceae UCG013|| id:ebi-a-GCST90017060	TRUE	reported	31.1941
ebi-a-GCST90017060	10	115650278	-0.0598404	0.0131807	6.46205e-06	14306	rs4385846	T	G	genus Ruminococcaceae UCG013genus Ruminococcaceae UCG013|| id:ebi-a-GCST90017060	TRUE	reported	20.6116
ebi-a-GCST90017060	12	30245557	-0.0942968	0.0200712	2.55399e-06	14306	rs75088940	T	C	genus Ruminococcaceae UCG013genus Ruminococcaceae UCG013|| id:ebi-a-GCST90017060	TRUE	reported	22.0723
ebi-a-GCST90017060	13	76583319	-0.0524592	0.0117701	8.72529e-06	14306	rs9565219	T	A	genus Ruminococcaceae UCG013genus Ruminococcaceae UCG013|| id:ebi-a-GCST90017060	TRUE	reported	19.8647
ebi-a-GCST90017060	16	10863459	0.0533411	0.0120757	9.63585e-06	14306	rs1729063	C	G	genus Ruminococcaceae UCG013genus Ruminococcaceae UCG013|| id:ebi-a-GCST90017060	TRUE	reported	19.5119
ebi-a-GCST90017061	1	237422989	0.082486	0.0187194	9.96323e-06	14306	rs10495392	T	C	genus Ruminococcaceae UCG014genus Ruminococcaceae UCG014|| id:ebi-a-GCST90017061	TRUE	reported	19.4168
ebi-a-GCST90017061	1	15322582	-0.115767	0.0254199	8.70502e-06	14306	rs74060145	C	G	genus Ruminococcaceae UCG014genus Ruminococcaceae UCG014|| id:ebi-a-GCST90017061	TRUE	reported	20.7406
ebi-a-GCST90017061	2	119467367	0.0577127	0.0126675	7.0419e-06	14306	rs439810	C	G	genus Ruminococcaceae UCG014genus Ruminococcaceae UCG014|| id:ebi-a-GCST90017061	TRUE	reported	20.7568
ebi-a-GCST90017061	2	57205854	0.0671775	0.0139838	2.4119e-06	14306	rs72809222	T	C	genus Ruminococcaceae UCG014genus Ruminococcaceae UCG014|| id:ebi-a-GCST90017061	TRUE	reported	23.078
ebi-a-GCST90017061	2	134854659	0.060048	0.0126417	1.90222e-06	14306	rs995642	C	T	genus Ruminococcaceae UCG014genus Ruminococcaceae UCG014|| id:ebi-a-GCST90017061	TRUE	reported	22.5624
ebi-a-GCST90017061	3	101334609	0.0582548	0.0119657	1.21143e-06	14306	rs12638134	T	G	genus Ruminococcaceae UCG014genus Ruminococcaceae UCG014|| id:ebi-a-GCST90017061	TRUE	reported	23.7021
ebi-a-GCST90017061	3	123829361	-0.0993852	0.0216819	6.71754e-06	14306	rs73186226	G	A	genus Ruminococcaceae UCG014genus Ruminococcaceae UCG014|| id:ebi-a-GCST90017061	TRUE	reported	21.0111
ebi-a-GCST90017061	5	36435597	-0.122057	0.0260017	2.39701e-06	14306	rs10941294	C	T	genus Ruminococcaceae UCG014genus Ruminococcaceae UCG014|| id:ebi-a-GCST90017061	TRUE	reported	22.0354
ebi-a-GCST90017061	5	26110626	-0.18835	0.0386643	4.62328e-07	14306	rs115777838	T	C	genus Ruminococcaceae UCG014genus Ruminococcaceae UCG014|| id:ebi-a-GCST90017061	TRUE	reported	23.7307
ebi-a-GCST90017061	7	109564034	-0.058129	0.012903	6.04422e-06	14306	rs62478832	T	A	genus Ruminococcaceae UCG014genus Ruminococcaceae UCG014|| id:ebi-a-GCST90017061	TRUE	reported	20.2957
ebi-a-GCST90017061	8	3636548	-0.0688023	0.0156083	9.80438e-06	14306	rs34402072	C	T	genus Ruminococcaceae UCG014genus Ruminococcaceae UCG014|| id:ebi-a-GCST90017061	TRUE	reported	19.431
ebi-a-GCST90017061	9	14363769	0.139276	0.0299132	2.9128e-06	14306	rs56105232	G	A	genus Ruminococcaceae UCG014genus Ruminococcaceae UCG014|| id:ebi-a-GCST90017061	TRUE	reported	21.6784
ebi-a-GCST90017061	10	119928413	-0.0528257	0.0119367	9.75461e-06	14306	rs853612	A	G	genus Ruminococcaceae UCG014genus Ruminococcaceae UCG014|| id:ebi-a-GCST90017061	TRUE	reported	19.5849
ebi-a-GCST90017061	11	126024042	0.0607865	0.0138761	9.91791e-06	14306	rs61898819	A	T	genus Ruminococcaceae UCG014genus Ruminococcaceae UCG014|| id:ebi-a-GCST90017061	TRUE	reported	19.1902
ebi-a-GCST90017061	11	131659000	0.0664624	0.0150069	9.7618e-06	14306	rs10791168	G	A	genus Ruminococcaceae UCG014genus Ruminococcaceae UCG014|| id:ebi-a-GCST90017061	TRUE	reported	19.6142
ebi-a-GCST90017061	16	87759750	0.067562	0.0150103	7.4266e-06	14306	rs77627087	C	G	genus Ruminococcaceae UCG014genus Ruminococcaceae UCG014|| id:ebi-a-GCST90017061	TRUE	reported	20.2594
ebi-a-GCST90017061	18	4084336	-0.110863	0.0248098	8.73756e-06	14306	rs79640386	T	A	genus Ruminococcaceae UCG014genus Ruminococcaceae UCG014|| id:ebi-a-GCST90017061	TRUE	reported	19.9676
ebi-a-GCST90017061	19	49175964	-0.0829544	0.0185058	7.33719e-06	14306	rs17296933	C	G	genus Ruminococcaceae UCG014genus Ruminococcaceae UCG014|| id:ebi-a-GCST90017061	TRUE	reported	20.0938
ebi-a-GCST90017062	1	241789757	-0.11504	0.0260137	8.74138e-06	14306	rs3819978	C	T	genus Ruminococcus1genus Ruminococcus1|| id:ebi-a-GCST90017062	TRUE	reported	19.5566
ebi-a-GCST90017062	1	12778598	0.0709997	0.0162766	9.27662e-06	14306	rs3000856	A	T	genus Ruminococcus1genus Ruminococcus1|| id:ebi-a-GCST90017062	TRUE	reported	19.0277
ebi-a-GCST90017062	2	10533921	0.0527654	0.0112619	2.55611e-06	14306	rs7583465	C	T	genus Ruminococcus1genus Ruminococcus1|| id:ebi-a-GCST90017062	TRUE	reported	21.9521
ebi-a-GCST90017062	2	181882879	0.0519509	0.0116306	8.09245e-06	14306	rs10167839	A	G	genus Ruminococcus1genus Ruminococcus1|| id:ebi-a-GCST90017062	TRUE	reported	19.9518
ebi-a-GCST90017062	2	119481372	0.132764	0.0299816	8.82612e-06	14306	rs4849717	T	A	genus Ruminococcus1genus Ruminococcus1|| id:ebi-a-GCST90017062	TRUE	reported	19.6088
ebi-a-GCST90017062	2	65925212	0.167497	0.0367639	5.11423e-06	14306	rs78613526	G	A	genus Ruminococcus1genus Ruminococcus1|| id:ebi-a-GCST90017062	TRUE	reported	20.7573
ebi-a-GCST90017062	5	15944587	0.125038	0.0279411	5.23106e-06	14306	rs78572139	G	A	genus Ruminococcus1genus Ruminococcus1|| id:ebi-a-GCST90017062	TRUE	reported	20.0261
[truncated: 188 more rows]

## Sheet: Table S8
Supplementary Table S8. Instrumental variables of myasthenia gravis
[truncated: 29 more rows]

## Sheet: Table S9
Supplementary Table S9. Instrumental variables of gut microbiome-derived metabolites
[truncated: 1,744 more rows]
