# Supplementary material for: Evidence for genetic causal relationships between gut microbiome, metabolites, and myasthenia gravis: a bidirectional Mendelian randomization study
Source: Front Immunol. 2023 Dec 21;14:1279845. doi: 10.3389/fimmu.2023.1279845 (PMC10764630; doi:10.3389/fimmu.2023.1279845)
Supplement: Supplementary file 7 [file Table_10.xlsx]

## Sheet: Table S10
Supplementary Table S10: Sensitivity analysis of gut microbiome on myasthenia gravis
Exposure	Outcome	Heterogeneity test(Cochran's Q)			Horizontal pleiotropy			MR_x0002_PRESSO	Steiger test
phylum/class /order/family/genus		Q	Q df	P	Egger intercept	SE	P	Global test P
phylum Actinobacteria	Myasthenia gravis	8.46281	12	0.747998	0.00755673	0.0500066	0.882621	0.764	TRUE
phylum Lentisphaerae		7.1661	8	0.518823	0.0632893	0.068434	0.38583	0.555	TRUE
class Gammaproteobacteria		1.72063	5	0.886291	-0.0219663	0.0583885	0.725864	0.906	TRUE
order Mollicutes RF9		6.61683	9	0.676944	-0.0151971	0.0414317	0.723282	0.693	TRUE
order Victivallales		7.09857	7	0.418689	0.0624844	0.0685742	0.397323	0.437	TRUE
family Defluviitaleaceae		8.50159	7	0.290446	0.052015	0.0959624	0.607321	0.33	TRUE
family Family XIII		3.58654	9	0.936463	0.0510291	0.045345	0.293066	0.938	TRUE
family Peptococcaceae		5.32688	8	0.722136	-0.0261131	0.0382118	0.516343	0.712	TRUE
genus Faecalibacterium		6.11858	8	0.633951	0.0226177	0.0377938	0.568391	0.666	TRUE

## Sheet: Table S11
Supplementary Table S11. Sensitivity analysis of myasthenia gravis on gut microbiome
Outcome	Exposure	Heterogeneity test(Cochran's Q)			Horizontal pleiotropy			MR_x0002_PRESSO	Steiger test
	phylum/class /order/family/genus	Q	Q df	P	Egger intercept	SE	P	Global test P
Myasthenia gravis	family Peptostreptococcaceae	15.4981	19	0.69046	0.00953458	0.00867455	0.285438	0.66	TRUE
	genus Romboutsia	18.9032	19	0.463061	0.000917329	0.00926665	0.922181	0.555	TRUE
	genus Subdoligranulum	8.60555	19	0.979473	-0.0155295	0.00827008	0.0758461	0.922	TRUE

## Sheet: Table S12
Supplementary Table S12. Sensitivity analysis between gut microbiome-derived metabolites and myasthenia gravis
Exposure	Outcome	Heterogeneity test(Cochran's Q)			Horizontal pleiotropy			MR_x0002_PRESSO	Steiger test
		Q	Q df	P	Egger intercept	SE	P	Global test P
Beta-hydroxyisovalerate	Myasthenia gravis	20.6122	20	0.420267	-0.0378927	0.0230229	0.116232	0.4	TRUE
Choline	Myasthenia gravis	25.3302	19	0.149958	0.0502575	0.0396175	0.220756	0.167	TRUE
Kynurenine	Myasthenia gravis	38.9117	32	0.18656	-0.0088187	0.0197424	0.658205	0.193	TRUE
Methionine	Myasthenia gravis	19.6463	20	0.480239	-0.0261648	0.036891	0.486785	0.473	TRUE
Myasthenia gravis	Cholesterol	2.12101	6	0.90824	0.000166798	0.00320271	0.960481	0.879	TRUE
