# Supplementary material for: Evidence for genetic causal relationships between gut microbiome, metabolites, and myasthenia gravis: a bidirectional Mendelian randomization study
Source: Front Immunol. 2023 Dec 21;14:1279845. doi: 10.3389/fimmu.2023.1279845 (PMC10764630; doi:10.3389/fimmu.2023.1279845)
Supplement: Supplementary file 8 [file Table_13.xlsx]

## Sheet: Table S13
Supplementary Table S13. Abbreviation list
Abbreviation	Definition
MG	myasthenia gravis
MR	mendelian randomization
IVW	inverse variance weighted
AChR	acetylcholine receptor
MUSK	muscle-specific kinase
LRP	lipoprotein-related protein
SCFAs	short-chain fatty acids
GWAS	genome-wide association study
SNPs	single-nucleotide polymorphisms
IVs	instrumental variables
OR	odds ratio
CI	confidence interval
